# Supplementary material for: Shared and divergent pathways for flower abscission are triggered by gibberellic acid and carbon starvation in seedless Vitis vinifera L
Source: BMC Plant Biol. 2016 Feb 1;16:38. doi: 10.1186/s12870-016-0722-7 (PMC4736245; doi:10.1186/s12870-016-0722-7)
Supplement: Additional file 3: Table S1. — Reference library of chemical standard used for LC/MS/MS analysis. (XLSX 28 kb) [file 12870_2016_722_MOESM3_ESM.xlsx]

## Sheet: Sheet1
Additonal file 3. Table S1. Reference library of chemical standard used for LC/MS/MS analysis.
BIOCHEMICAL	LIB ID	CPND ID	PRIMARY ION	Rt (min)	MS/MS Code
13-HODE + 9-HODE	LC NEG	37752	295.2	5.26	113:3.3 169.1:1.5 171:15 179.1:15.6 180.1:2.1 181.1:3.8 195.1:32.9 196.1:3.5 197.1:1.3 207.1:1.3 209.1:2.7 211.1:2.1 223.2:1.4 225.1:3 233.2:1.4 235.2:4.3 236.1:1 237.1:1.9 249.2:1 250.2:2.8 251.2:9.8 252.2:2 265.2:2.2 267.2:1.4 277.1:100 278.2:17
1-linolenoyl-GPI (18:3)*	LC NEG	45864	593.2	5.36	223.1:5 241:40 259.1:5 277.3:100 278.4:5 315.1:45 413.2:50 414.3:5
1-linoleoyl-GPI (18:2)*	LC NEG	36594	595.3	5.49	171.2:0.2 179.1:0.2 223.1:4.7 224.1:0.4 241.1:40.9 242.1:2 259.1:0.4 260.4:0.1 261.3:0.3 273:0.1 279.2:100 280.3:16 311.1:0.2 315.1:43.6 316.1:3.3 317.4:0.2 325.2:0.2 326.3:0.2 327.6:0.2 333.1:2.2 334.2:0.2 338:0.2 339.1:0.2 355.1:0.2 356.1:0.2 357.1:0.2 367.1:0.2 415.2:56.6 416.2:9.4 433.2:3.1 434.3:0.4 462.5:0.3 463.3:1 475.3:0.1 476.3:0.2 500.1:0.2 501.2:0.2 502.4:0.2 503.4:0.1 505.4:1 506.4:0…
1-palmitoyl-GPA (16:0)	LC NEG	34428	409.3	5.94	151.1:1.4 153:100 154.1:2.1 171.1:8.2 172.1:0.2 255.3:0.2 263.4:0.1 281.1:0.2 349.4:0.1 365.4:0.3 375.4:0.1 376.3:0.3 377:0.3 378.1:0.3 380.4:0.3 385.6:0.2 388:0.2 390.1:0.2 391.2:0.4 392.2:0.3 393.6:0.3 394.9:0.2 395.9:0.2 397.1:0.1 399.5:0.2 408.3:0.2 409:0.1
1-palmitoyl-GPC (16:0)	LC NEG	33955	570	6.06	409.2:100 409.8:1 435.3:3.9 480.5:0.2 494.3:0.6 505.1:0.3
1-palmitoyl-GPE (16:0)	LC NEG	35631	452.3	5.9	153.1:0.2 196.1:2.4 214.1:1.5 255.2:100 256.2:14.4 391.2:0.4
1-palmitoyl-GPG (16:0)*	LC NEG	45970	483.4	5.49	153:6.4 154:0.2 227.1:5.2 228.2:0.3 245.1:1.1 255.3:100 256.3:13.8 391.2:3.8 392.3:0.6 409.2:0.4 451.3:1.6
1-palmitoyl-GPI (16:0)*	LC NEG	35305	571.3	5.58	223:4.7 224:0.4 241:48.5 242:2.8 255.2:100 256.2:15.6 259:0.5 315:51.5 316.1:4.8 333.1:2.1 391.1:50.3 392.2:8.4 409.2:1.6 410.2:0.5
2,4,6-trihydroxybenzoate	LC NEG	35892	169.1	1.53	125.1:1.7 151:100 152.1:3 169:25.7 170:3.1
2-hydroxypalmitate	LC NEG	35675	271.3	5.51	223.3:0.5 225.2:100 226.3:15.9 253.2:3.1 254.3:0.6 271.2:0.1
2-hydroxystearate	LC NEG	17945	299.4	5.66	225.3:0.2 251.4:0.4 253.3:100 254.3:17.9 281.3:3 282.3:0.6
2-isopropylmalate	LC NEG	15667	175.2	0.72	85.2:60.3 86.2:1.2 111.2:3.7 113.2:50.8 114.2:0.2 115.1:100 116.1:1.7 128:2 128.4:3.7 129:12.7 130.1:0.3 131.1:8.9 157.1:49.4 158.1:1.1 175.2:1
2-linolenoyl-GPE (18:3)*	LC NEG	45865	593.2	5.36	171.1:0.2 196.2:0.1 205.4:0.1 223.1:28.7 224:1.1 233:0.4 241:57.8 242:2.4 242.6:0.1 259.1:2 260.1:0.2 275.3:0.6 277.3:27.8 278.4:4.3 311.4:0.3 315.1:100 316.1:6.2 316.7:0.3 333.1:12 334:0.7 413.2:2.7 414.3:0.1 431.3:1.2 432.3:0.2 479:0.1 502.3:0.1 505.7:0.1 532.8:0.3 546.7:0.1 549.7:0.2 560.7:0.3 561.8:0.4 564.2:0.1 574.5:0.3 575.5:0.2
2-linoleoyl-GPI (18:2)*	LC NEG	39221	595.3	5.45	171.2:0.6 223.1:29.8 224.2:2 241.2:56 242.2:3.3 253.4:1.1 259.2:2.5 261.5:0.2 279.3:54.6 280.4:10.1 315.1:100 316.1:7.2 333.2:11.4 334.2:0.8 415.3:7.3 416.4:0.5 433.4:1.5 463.4:1.8 505.4:2.1 506.3:0.6 507.4:0.2 534.4:0.5 550.5:0.3 551.5:0.2 580.6:0.3
4-acetamidobutanoate	LC POS	1558	146.1	1.65	86.1:100 87:0.3 104.2:0.1 127.4:15.5 128:91.8 128.5:1.3 129.1:0.2
4-guanidinobutanoate	LC POS	15681	146.1	1	57.2:0.1 60.2:14.3 61.2:0.3 71.1:0.2 83.2:0.1 85.2:0.2 86.1:29.8 87.1:100 88.1:4 89.2:0.2 103.2:0.4 104.1:73.5 105.1:3.1 109.2:0.3 111.1:3.4 115.1:0.2 117.2:0.1 119.1:0.1 127.2:1.1 128.1:91.8 129.1:46.6 130.1:2.3 146.1:37.3 147.1:3
5-methylthioadenosine (MTA)	LC POS	1419	298.1	2.33	97.1:1.9 98.1:0.2 103.1:0.3 136.1:100 137.1:5.4 145.1:2.7 163.1:6.3 164.1:0.3 191.1:0.4 208.2:0.2 238.1:0.2 280.1:0.2 281.1:0.7 282.1:0.3
5-oxoproline	LC NEG	1494	128.2	0.74	57.2:0.2 59.2:0.2 73.2:0.3 82.1:2.9 83.2:1.3 84.2:9.7 85.2:0.7 86:2.7 87.2:0.4 92.2:0.1 95.2:0.1 98.1:0.7 99.2:0.3 100.1:1 101.2:0.4 107.1:0.3 109.2:0.2 110.1:2.3 111.2:0.7 127.5:0.7 128.1:100 129.2:18.8
abscisate	LC NEG	21156	263.1	3.13	111.1:1.6 153:100 161.1:0.9 201.2:1.3 203.1:0.2 204.2:0.5 219.1:22 245.2:0.2
adenosine	LC POS	555	268.1	1.53	136.1:100 137.1:3.2 152.2:0.2 250.2:0.1 251:1 252:0.5 253:0.4 269:0.2
adenosine 5'-monophosphate (AMP)	LC POS	32342	348.1	1.17	119.1:1 136.1:100 137.1:2 150.1:0.2 170.1:0.1 198.1:0.6 250.2:0.3 329.2:0.2 330.2:0.1
apigenin 7-O-glucoside	LC NEG	37127	431	3.66	253:0.2 268.1:12.7 269:100 270:11 282:0.1 283:0.6 291:0.3 310.9:3.7 312:0.5 334.9:0.3 340.9:0.6
arginine	LC POS	1638	175.2	0.62	60.2:43.8 61.2:1 70.2:8.7 71.2:0.5 72.2:2.2 73.2:0.7 85.2:0.2 86.4:0.3 94.4:0.2 97.2:0.6 98.2:0.4 112.1:6.4 113.2:1.6 114.2:4 115.2:3.1 116.1:53.5 117.1:2.4 130.1:35.7 131.2:2.1 133.1:0.9 134.1:0.2 140.1:3.3 141.1:0.7 157.1:62.7 158.1:100 159.2:4.7 175.2:0.9 176.4:1.4
azelate (nonanedioate)	LC NEG	18362	187.2	1.29	97.2:0.6 123.3:0.1 125.1:100 126.2:1.2 143.2:0.5 169.1:4.4 187.2:1
betaine	LC POS	3141	118.2	0.7	55.3:0.3 56.4:0.7 57.2:1.6 58.1:49.4 59.1:92.3 60.2:3.2 61.2:1.7 62.2:0.3 69.1:0.5 70.4:0.2 71.2:2.6 72.2:3.6 73.2:1.2 74.5:8.6 75.2:4.1 76.1:3.1 81.3:1.2 82.3:0.3 83.2:1.2 84.8:0.9 85.2:1.8 86.2:1.2 87.2:4.4 88.1:0.4 89.2:6.4 90.2:1.4 91.2:3.3 92:0.2 97.2:0.7 99.1:9.7 100.1:6.2 101.1:4.3 102.2:4.2 103.3:0.6 118.1:100 119.2:7.2
carboxyethyl-GABA	LC POS	40007	176.2	0.76	72.2:1.9 87.1:8 90.2:16.6 98.2:17 116.1:48.6 117.2:1.1 140.1:100 141.1:2.4 158.1:6.6 159.2:0.4 176.2:1.5
carnitine	LC POS	15500	162.2	0.68	57.2:0.2 60.2:89.6 61.2:2.7 85.1:8.3 86.1:0.4 87.2:0.1 88.2:0.1 91.1:0.2 93.1:0.1 102.2:32 103.1:100 104.1:3.9 105.2:0.5 106.1:0.1 107.1:0.1 115:0.2 117.1:0.3 118.1:1 119.1:0.7 121.1:0.3 123.2:0.1 126.1:0.2 129.1:0.2 130.1:0.1 131:0.3 132.1:0.3 133.1:0.5 134:0.2 135.2:0.4 143.1:0.4 144:1.1 145.1:0.4 147.2:0.3 149:0.2 152.7:0.3 162.2:3.3 163.1:0.3
catechin	LC POS	17668	291.1	2.42	95.2:0.1 105.2:0.2 111.2:0.2 119.2:0.5 123.1:98.2 124.1:2.3 125.2:0.1 127.1:0.6 137.2:0.8 139.1:100 140.1:2.2 147.1:8.7 148.1:1 151.1:25.5 152.1:0.6 153.1:0.7 163.1:0.3 165.1:49.4 166.1:0.8 169.1:2.4 174.1:0.2 181.1:0.7 201.1:0.2 205.1:0.3 206.1:0.1 207.2:0.2 223.8:0.1 231.1:0.2 235.2:0.1 244.1:0.2 245.2:0.1 246.1:0.1 249.1:0.9 255.1:0.3 259.1:0.2 262.8:0.1 272.5:1.3 273:19.4 274.1:0.8 275.1:0.1
catechin gallate	LC NEG	43240	441.2	2.85	125:0.4 137:2.2 167:0.5 168.9:26.2 193:5.7 205.1:0.4 245.1:0.9 253.1:1.5 259.1:3 260.2:0.3 271.1:12 272.1:0.5 273.1:0.3 275.1:0.5 287.1:1.7 289:100 290.1:1.7 297.1:0.5 303:5.2 315.1:2.6 331.1:21 332.1:1.7 397.1:6 398.1:0.7 423.1:3.7
choline phosphate	LC POS	34396	184.1	0.68	56:0.3 60:14.5 61.1:0.4 71:3 86:100 87.1:5.1 104.1:1.3 105.1:1 125:31.9 126:0.6 136.2:0.2 137.1:0.3 139.1:0.1 155.1:0.3 156.1:0.3 165.1:0.9 166.1:4.2 167:0.4 184.1:2.8 185.1:0.2
cytidine	LC POS	514	244	1.05	112.1:100 112.9:0.2
dihydoxyphenylalanine (L-DOPA)	LC NEG	1576	196.2	1.03	72.2:3.1 107.2:0.4 109.1:2.6 122.2:0.6 123.2:1.1 124.2:1.1 125.2:0.1 129.2:0.2 134.2:8.5 135.1:41.8 136.2:1 150.2:0.3 151.1:0.2 152.1:47.2 153.2:1.2 176.9:0.2 179.1:100 180.1:2.8 196.2:0.2
dihydroquercetin	LC NEG	38179	303.2	2.19	125.1:6.7 177.1:9.8 179.1:0.3 259.2:0.7 275.2:0.4 285.1:100 286.2:4.3
epicatechin	LC POS	17774	291.1	2.81	95.1:0.1 105.1:0.3 111.1:0.2 119:0.3 123:99.2 124:1.1 127.1:0.4 137.1:0.7 139:100 140:1.6 147.1:8 151:25.9 152.1:0.5 153:0.4 163.1:0.4 165:47.3 166.1:0.8 169.1:2.6 179:0.1 181.1:0.5 182:0.1 205.2:0.3 206.6:0.2 211:0.2 213:0.3 217.2:0.1 224.1:0.2 227.1:0.2 228.2:0.2 230.2:0.1 231.1:0.2 243.9:0.2 245.1:0.3 246.1:0.1 249.1:0.7 250.3:0.3 255.1:0.4 258:0.1 273:17.9 274.1:0.8
eriodictyol	LC NEG	39611	287.1	2.98	107:1.3 125.1:3.5 135.1:2.2 151:100 152:2.3 161.1:0.5 269.2:3.4
ferulate	LC NEG	35630	193	1.81	105.2:0.2 107.1:0.3 117.1:3.3 134:100 135.1:1.9 149:60 150.1:1.4 174:0.2 175:0.3 178:20.9 179.1:0.6 192:0.3 193:1.2
flavin mononucleotide (FMN)	LC NEG	15797	455.1	2.37	139.1:0.6 181:6.6 182:0.2 195:0.4 199:25.5 200:0.9 213:100 214:3.6 241.1:4.9 242.1:0.5 243.2:0.9 279.2:0.6 297:0.8 339.1:0.6 357.2:17.5 358.1:2.8 412.1:0.7 413.1:0.3 437.1:7.3 438.1:1
gamma-glutamylglutamine	LC POS	2730	276.1	0.78	84.1:1.7 101.1:1.1 102.2:0.2 130.1:36.2 131.1:0.4 147.1:100 148.1:0.8 160.7:0.1 213.1:0.9 218.6:0.4 240:0.2 241.1:0.9 258.1:0.5 259.1:2.7
gamma-glutamylisoleucine*	LC POS	34456	261.2	2.59	86.1:30.7 130.1:0.9 132:100 133.1:0.2 148.1:1.1 198.1:6 215.1:0.8 216.1:0.2 225.2:0.3 242.2:1.2 243.1:7 244.1:32.2
gamma-glutamylleucine	LC POS	18369	261.2	2.7	86.2:21.9 87.2:0.2 130.1:1 132.1:100 133.2:0.6 148.1:0.8 198.1:5.5 215.1:0.6 225.2:0.6 243.1:5.7 244.1:28.8 245.2:0.4
gamma-glutamylmethionine	LC POS	37539	279.2	1.94	87:0.2 102.1:0.4 104:5.8 105:0.1 130.1:0.2 133:19 148.2:0.4 150:100 204.9:0.5 216.1:1.9 261.2:2.1 262.1:8.2
gamma-glutamylphenylalanine	LC POS	33422	295.1	2.79	93.2:0.2 103.2:0.3 120.1:23.8 121.2:0.9 130.2:0.2 131.2:0.4 148:0.2 148.5:0.4 149.1:0.8 150.1:0.2 166.1:100 167.2:4.2 186.2:0.2 232.1:1.5 233:0.1 249.1:0.3 259.2:0.3 260.2:0.2 263.1:0.2 277.1:2 278.1:7.8 279.2:0.7
gamma-glutamyltryptophan	LC POS	33947	334.2	2.91	132.1:0.2 144.1:0.2 146.1:1.5 159.2:0.8 188.1:74.9 189.1:0.9 205.1:100 206:0.9 271.1:1.3 298.2:0.1 316.2:2.8 317.1:4
gamma-glutamylvaline	LC POS	32393	247.2	1.96	72.2:7.6 73.3:0.6 84.2:0.1 85.2:0.3 118.1:100 119.2:1.8 130.1:1.8 148.1:1.5 176.1:0.1 184.1:7.2 185.2:0.4 201.1:1.2 202.1:0.1 211.1:0.5 229.1:9.1 230.1:40.5 231.1:1.3
gibberellate	LC NEG	21172	345.2	2.95	143.1:12.2 155.2:0.3 161.2:3 185.2:0.4 197.2:0.5 201.2:3.3 213.2:9 221.2:8.6 227.2:5.7 237.2:0.5 239.1:100 255.1:0.6 257.2:9.6 271.1:5.7 273.2:0.6 283:19.7 301.1:22.7 327.1:7.9
glutamate	LC POS	57	148.1	0.68	84.1:2.2 85.1:0.1 102.1:19.8 103.1:0.5 130.1:100 131.1:3.1
glutamine	LC POS	53	147.2	0.67	84.2:0.2 101.2:1.7 130.1:100 131.1:1.6
glutathione, oxidized (GSSG)	LC POS	27727	613.1	1.43	177:0.1 199.2:0.1 209:0.5 211.1:0.9 231.1:0.7 235.1:0.5 256.2:0.2 288.2:0.5 298.1:0.3 337.1:0.5 338.2:0.3 355.1:90.3 356.1:0.8 391.1:0.2 409.1:4.7 466.1:6.4 484.1:100 485.1:0.7 520.1:0.2 538.1:3.4 577.2:0.3 595.1:22.9 596.1:0.5
glycerophosphorylcholine (GPC)	LC POS	15990	258.1	0.68	86.2:0.1 104.1:100 105.1:1.2 125.1:0.2 184.1:0.4 199.1:0.2 240.1:0.4
guanosine	LC POS	1573	284	1.6	135.2:0.3 152.1:100 153:0.1 222.2:0.2 266.1:0.1
homostachydrine*	LC POS	33009	158.2	1.19	55.2:0.2 56.2:0.3 57.1:0.8 58.2:10.3 59.2:0.5 60.1:0.2 65.2:0.2 67.2:2.4 68.1:0.3 69.2:2.2 70.2:0.5 71.2:1.5 72.1:20.1 73.1:1.1 74.1:0.9 79.2:0.6 80.3:0.2 81.2:0.7 82.1:0.3 83.2:1.9 84.2:1.3 85.2:1.8 86.2:0.2 87.2:0.6 88.2:0.3 93.1:0.3 94.1:0.3 95.1:6 96.1:0.7 97.1:2.3 98.2:9.7 99.2:0.9 100.1:0.4 101.1:0.4 102.1:13.8 103.1:0.8 105.1:0.4 109.2:0.3 110.2:0.5 111.1:1.4 112.1:21 113.2:4.2 114.2:0.7 1…
hydroquinone beta-D-glucopyranoside	LC NEG	38160	271.2	1.56	81.1:0.2 85.2:0.9 87.2:0.2 89.2:0.5 97.2:1.2 99.2:0.8 101.1:7.2 108.2:2.9 109.1:36.5 113.1:5.1 115.1:0.2 119.1:0.4 125.2:0.8 129.2:0.3 143.1:3.3 151.2:1.1 159.1:3.4 161:100 193.1:5.6
inosine	LC NEG	1123	267.2	1.62	92.2:0.6 108.1:0.2 135.1:100 136.1:6.5 149.2:0.2 177.1:0.5 205:0.2 222.1:0.2 223:0.8 224.1:0.2 249.1:0.3 267.1:0.2
inositol hexakisphosphate	LC NEG	35846	658.8	0.52	382.9:0.3 463:6.2 464:0.2 480.9:3.5 542.9:1.3 560.8:100 561.9:3.5 640.8:11.9 641.9:0.4
Isobar: fructose 1,6-diphosphate, glucose 1,6-diphosphate, myo-inositol 1,4 or 1,3-diphosphate	LC NEG	36984	339	0.56	97:9.9 139.1:0.9 143.1:0.6 151:1.1 159:1.2 169.1:1.2 177:10.9 181:0.8 195:2.4 205.1:0.4 213.2:0.6 223.1:6.2 241:100 249:1.1 266.9:0.9 321:7.5
isocitrate	LC POS	12110	210	0.92	139.1:0.2 175:7.4 191.2:0.2 192.9:100 200.5:0.1
isoleucine	LC POS	1125	132.1	1.55	86:100 87.1:0.3 89.1:0.1
kaempferol 7-O-glucoside	LC POS	41620	449.2	3.61	287.2:100 288.1:6.1
kaempferol-3-rhamnoside	LC NEG	40041	431.2	3.21	255.2:0.3 284.3:11.1 285.1:100 286.1:6.1 327.1:0.6
leucine	LC POS	60	132.2	1.6	86:100 87:10
linoleate (18:2n6)	LC NEG	1105	279.3	5.56	81.1:0.1 83.2:1.6 95.2:0.5 97.2:1 107.2:0.2 109.2:0.5 111.3:0.7 113.3:1.1 114.3:0.1 119.1:0.2 121.2:0.1 127.2:0.2 131.3:0.2 135.2:0.2 138.9:0.2 140.2:0.2 149.2:0.7 163.2:1.3 164.2:1.4 165.5:0.2 166.4:0.2 177.1:0.1 179.1:0.2 180.2:1 181.3:0.2 182.4:0.2 191.3:0.1 192.9:1.2 195.1:0.5 195.7:0.1 205.2:0.9 206.4:0.3 207.2:0.2 210.3:0.1 211.2:0.8 215.5:0.2 219.3:0.3 220.3:0.2 221.2:0.2 224.1:0.8 233.3:1…
linolenate [alpha or gamma; (18:3n3 or 6)]	LC NEG	34035	277.3	5.48	83.2:0.5 95.2:0.1 97.3:0.2 109.7:1.8 123.4:1.9 127.2:0.1 133.4:0.1 135.2:0.2 143.4:0.3 144.3:0.2 145.1:0.8 146.1:0.3 150.3:1 157.5:0.1 163.4:0.9 165.3:0.6 172.9:0.8 173.3:0.2 174.3:0.5 177.1:0.6 179.2:3.9 180.2:0.8 181.3:0.1 182.2:0.1 183.2:0.5 188.3:0.1 191.2:1.6 192.2:0.4 195.3:0.1 196.3:0.8 203.4:0.3 205.3:2.3 206.3:0.5 207.2:1 215.1:0.7 219.2:1.2 220.2:0.8 220.9:0.1 222.1:0.8 223.3:1.1 229.1:…
loganin	LC NEG	40417	389.2	3.16	127.2:0.6 143.2:0.3 209.2:0.5 223.3:0.4 227.1:100 237.1:0.5 269.1:0.6 299.2:0.3 329.1:0.2 357.2:1.3
methionine	LC POS	1302	150.1	1.19	56.2:1.1 78.1:0.3 102.2:1.1 104.1:31 105.2:0.4 106.1:3.3 124:0.6 132.1:0.2 133:100 134.1:1.1
methionine sulfoxide	LC POS	18374	166.1	0.71	56.2:7.2 57.2:0.5 69.2:0.1 72.2:0.1 74.1:38.7 75.1:100 76.1:1.8 81.2:0.3 88.3:0.2 90.2:0.1 91.1:0.3 100.1:1.5 101:0.4 102.1:4.2 103.1:0.2 109.2:0.2 111.1:0.2 117.1:0.1 119.3:0.4 120:2.8 121.1:0.2 123.2:0.2 129.1:1.7 131:7.6 132.1:0.5 133.1:0.6 134.1:0.2 137.1:0.1 146.2:0.3 147:2.9 147.4:2.7 148:7.3 149.1:89.8 150.1:2.4 166.4:0.3
myo-inositol tetrakisphosphate (1,3,4,6 or 3,4,5,6 or 1,3,4,5)	LC NEG	38387	499	0.53	159.1:0.3 177.1:0.7 239.1:0.3 303.1:1.6 321.1:5.5 322.1:0.3 383.1:1.1 401:100 402:4.6 419:0.2 480.9:6 482:0.3
N6-carbamoylthreonyladenosine	LC POS	35157	413	2.61	119.1:0.2 120.2:0.3 136.2:0.5 162.1:1.8 268.2:0.7 281.1:100 294:0.6
N-acetylproline	LC POS	34387	158.1	2.13	70.1:2.2 112.1:100 113.1:0.1 116.1:1.7 140:81.3 141.1:0.1
N-acetylputrescine	LC POS	37496	131.1	0.86	72:1.4 114:100
naringenin	LC NEG	21182	271.1	3.43	93.1:2.2 107.1:3.9 119.1:2.6 125.1:2.5 145.1:0.4 151:100 152:4.3 164:0.9 165:5 177:23.8 178.1:1.1 227.1:2.1 253:0.9 271:0.2
naringenin 7-O-glucoside	LC NEG	37471	433.3	3.69	271.1:100 295.2:0.3
N-delta-acetylornithine*	LC POS	43249	175.1	0.83	70:3.6 98:0.6 112:100 113.1:0.5 115.1:2.7 116.1:2.2 129:64.1 130:0.4 131.1:0.7 139.2:1.3 140:1.7 141.9:0.4 143:0.3 147.1:0.2 157:25.5 158.1:2.9
nicotinamide	LC POS	594	123.1	1.24	57.2:0.7 67.2:1.8 77.2:1.3 79.1:7.9 80.1:12.6 81.2:9.5 82.2:0.5 86.2:6.8 90.1:0.5 91:1.2 93.2:1.3 94.2:3.3 94.7:4.3 95.2:9.8 95.7:13.3 96.2:5 97.1:0.7 103.1:0.4 104.1:2.8 105.1:5.4 106.1:7.6 106.9:5.2 108.2:0.4 112.9:1.7 114.4:1.7 123.1:100 124.1:9.3 141:0.6
nicotinamide adenine dinucleotide (NAD+)	LC POS	5278	664	1.31	193.3:0.2 232.1:6.1 233.2:0.4 250.2:0.3 312:0.1 317.2:0.1 327.9:0.1 328.4:0.3 330.1:0.3 335.3:0.1 348.1:0.5 371:0.3 371.9:0.2 389.1:0.2 410.1:1.2 411:0.2 426:0.3 428:4.3 429.1:0.4 444.1:1.4 445.1:0.2 505.9:0.3 510.9:0.4 524:100 525.1:3.8 529:0.5 541.9:93.9 543:2.8
nicotinamide riboside*	LC POS	33013	255.1	0.96	106.1:0.2 123.1:100 123.9:0.2 236.1:0.2
nicotinate ribonucleoside*	LC POS	33471	256	1.09	123.9:100 132.9:0.3 220.8:0.1 237.1:0.2 238:0.2 239:0.2 246.3:0.6
oleanolate	LC NEG	38286	455.4	5.56	375.4:0.5 377.4:0.5 391.4:1.2 393.5:1 394.5:0.3 405.3:0.5 407.4:100 408.4:31.5 409.5:3.5 410.4:1.1 411.4:0.7
pantothenate	LC POS	1508	220.1	2.14	69.2:0.2 72.1:2.6 87.2:0.1 90.1:37.6 91.1:0.2 95.2:0.1 98.1:0.7 116.1:5.6 118.1:0.2 124.2:0.4 131.2:0.3 142.1:0.3 156.2:0.8 157.2:0.3 160.1:0.1 166.2:1.2 172.2:0.3 173.1:0.3 174.1:5.2 175.2:0.2 184.1:32.8 185.1:0.4 202.1:100 203.1:1.8 204.3:0.2 205.2:0.7
phenethylamine (isobar with 1-phenylethanamine)	LC POS	38763	122.1	2.01	61.1:1.7 62.2:0.6 75.2:0.2 79.1:3.6 80.2:0.3 89.2:0.5 93.2:4.1 94.3:0.4 103.1:2 105.2:100 122.2:1.6 123.2:0.7
phenylalanine	LC POS	64	166.1	1.97	120.1:100 121.1:1.2 131.1:0.3 133:0.2 148.1:0.5 149:4.1 150.1:0.1
pheophorbide A	LC POS	35879	593.4	6.09	309.4:1.2 310.4:0.6 327.4:0.3 431.3:0.1 433.3:0.2 447.4:0.2 459.3:1.1 460.3:1.3 461.3:1.7 462.4:0.7 473.3:1.7 474.4:0.6 475.8:0.1 476.4:0.4 477.4:0.4 478.4:0.2 487.4:0.8 488.4:0.4 489.3:0.3 490.7:0.2 491.4:0.6 492.4:1.3 493.4:0.6 494.4:0.1 499.4:0.1 502.7:0.1 503.4:0.3 504.4:0.3 505.3:0.6 506.4:0.2 515.3:1.1 516.3:0.5 517.4:0.4 518.4:0.3 519.3:1 520.3:0.9 521.3:0.4 531.2:0.1 531.7:0.1 533.3:100 5…
phytosphingosine	LC POS	1510	318.4	5.19	95.1:0.3 97.1:0.2 109.1:0.3 111.2:0.2 121.2:0.3 123.2:0.3 135.2:0.3 137.2:0.2 149.2:0.2 151.1:0.2 165.3:0.2 211.2:0.3 226.4:0.1 235.3:0.2 238.5:0.1 239.3:0.2 247.3:0.4 252.3:1.1 253.3:0.3 254.4:0.1 256.4:0.3 264.4:1.8 265.3:3.6 266.3:0.2 270.3:1.8 282.3:46.1 283.4:1.4 300.3:100 301.4:2.9
pipecolate	LC POS	1444	130.1	1.07	84.1:100 85.2:2.1 111.1:0.4 112.1:0.1 130.2:1.1
procyanidin B1	LC POS	34153	579.1	2.14	163.1:0.3 165.1:1.6 167.2:0.5 173:0.6 181:0.4 187.2:0.2 197.2:0.2 199.1:0.3 201.1:0.4 202.5:0.8 203.2:0.5 205.2:0.1 207.2:0.1 208.9:0.3 211.1:0.4 213:0.7 219:0.2 225.1:0.4 229.1:2.5 230.1:0.3 231.1:0.2 233.1:0.8 243.1:0.9 245:1.3 246.1:1.2 247.1:25.7 248.2:1 249:0.3 257.2:1.2 259.1:5.5 260.1:0.8 261.2:1.5 265.3:0.3 271.1:11.3 272.2:1.7 273.1:2.8 275.1:8.7 276.2:0.9 283.1:2.6 284.1:0.6 285.3:0.9 2…
procyanidin B2	LC POS	34155	579.1	2.46	163.1:0.2 165.1:0.7 169.1:0.2 173:0.1 175:0.2 179.1:0.2 181.1:0.3 187.1:0.1 191.1:0.3 201.2:0.4 203.1:0.2 205.2:0.2 207.2:0.1 215.1:0.2 219.2:0.1 225.4:0.3 229.1:1.3 231.2:0.2 233.2:0.4 243.1:0.4 245.1:0.9 247.1:21.7 248.2:0.2 253.1:0.2 255:0.3 257.1:0.2 259.1:5.1 260.2:0.9 261.2:0.2 271.1:5.6 272.2:0.3 273.1:1.7 275.2:6.1 276.4:0.1 283.2:2.8 284.4:0.2 285.2:0.4 287.2:2.9 289.1:12.8 291.1:53 292.…
procyanidin trimer	LC POS	36621	867	2.58	243.2:0.2 245.2:1.8 246.5:0.3 247.1:4.6 253.2:0.1 255.2:0.2 257.1:0.5 258.1:0.1 259.2:1.3 261.1:0.4 262.6:0.1 263.2:0.1 267.2:0.1 269.1:0.3 271.1:3.5 272.2:0.3 273.1:0.7 274.2:0.4 275.1:3.5 277:0.1 281.4:0.1 283.2:1.7 284.2:0.1 285.2:0.5 286.4:0.3 287.2:5.8 289.1:7.3 291.1:7 292.2:0.1 292.9:0.3 295.2:0.3 297.1:0.1 299.2:0.9 301.2:5.3 302.4:0.2 303.2:0.8 311.1:0.4 313.2:1 315.2:0.1 317.2:0.2 323.1…
proline	LC POS	1898	116.1	0.76	70.1:100 71.2:1.6 73.2:0.1 97.1:1.2 98.2:0.2 99.1:0.1 116.1:0.3
pseudouridine	LC POS	33442	245	1.14	113.1:0.2 125.1:0.2 155.1:11.7 179.1:24.7 191.1:1.9 209:100 210.1:0.5 227.1:2.4
pyroglutamine*	LC POS	32672	129.2	0.75	70.2:0.2 83.1:100 84.1:1.6 100.2:0.2 101.2:0.3 110.1:0.3 111.1:0.3 129.1:3.3 130.2:0.2
quercetin	LC NEG	17780	301.1	3.62	107.1:3.6 108.2:0.1 121.1:1.6 122.1:0.2 125.1:0.6 135.3:0.1 147.2:0.1 149.2:0.2 151.1:70.3 152.1:4.6 161.2:0.3 163.1:0.5 165.2:0.2 169.2:0.5 175.1:0.3 179.1:100 180.1:7.8 185.1:0.2 186.2:0.3 187.1:0.3 188.3:0.1 189.1:0.5 190.2:0.3 192:2.3 193.1:7.1 194:0.5 195.3:0.2 201.2:0.2 205:0.1 211.1:2.1 212.1:0.4 213.2:0.8 214.3:0.2 215.1:0.4 216:0.2 217.1:0.5 227.1:0.1 228.3:1.3 229.2:4.9 230.1:0.8 231.1:…
quercetin 3-galactoside	LC NEG	34114	463.2	2.72	151.1:1.1 152.2:0.2 165.2:0.3 179.1:1.4 180.1:0.1 190.2:0.2 191.1:0.2 193.2:0.2 211.2:0.3 217:0.2 221:0.3 227.2:0.4 229.2:0.1 247.3:0.3 255.2:0.3 257.2:0.2 271.1:0.9 273.2:0.4 281.3:0.3 283.2:0.3 285.2:0.2 297.1:0.2 299.2:0.4 300.1:35 301.1:100 302.1:13.3 311:0.3 313.2:0.3 319.2:0.3 325.1:0.2 327.1:0.4 337.1:0.1 343.1:3.7 344.2:0.6 355.1:0.3 373.2:0.1 445:0.3 446.2:0.2
quercetin 3-O-glucoside	LC NEG	37131	463	2.75	151:0.8 179:1.4 255.1:0.3 271:0.6 272:0.1 273:0.2 299.9:22.7 300.9:100 302:11.7 313:0.3 342.9:2.6 343.9:0.4
raffinose	LC NEG	586	503.2	0.99	143.1:2.8 149.1:0.7 155.2:0.2 159.2:0.6 160.5:1.2 161.1:13.9 162.2:0.5 167.1:0.3 177.2:0.3 179.1:100 180.1:1.6 185.1:0.5 203.1:0.5 213.1:0.1 219.1:0.2 221.1:80.4 222.1:2.9 231:0.3 233.2:0.6 237.2:0.3 239.2:0.2 244.2:0.5 245.2:0.3 247:0.1 247.4:1.1 248.9:1.6 249.6:0.3 250.7:3.6 252.1:0.1 254.1:0.1 263.1:1.8 264.3:0.1 267.9:0.1 268.7:0.2 269.1:1.5 277.3:1.3 280.3:1.1 280.9:9.7 282:0.5 287.1:0.7 292…
resveratrol	LC POS	17746	229.1	3.68	85.1:0.2 91.1:4 95.1:0.9 107:17 108.1:0.5 111:5.2 112.1:0.1 119:17.2 120.1:0.7 121.1:0.4 123.1:0.4 135:100 136.1:3.5 141.1:1 145:3.1 147.1:0.1 153.1:0.2 155.1:0.3 157.1:1.9 158.1:0.2 159.1:1.3 160.1:0.3 161.1:0.3 165:2 166.1:0.2 167.1:0.4 169.1:0.5 171:1.4 172.1:0.2 173.1:1.2 174.1:0.2 181.1:0.4 182.1:1 183.1:11.4 184.1:0.8 185.1:1 186.1:0.7 187.1:3.1 188.1:0.2 193.1:5.5 194.1:0.3 195.1:0.2 197.1…
riboflavin (Vitamin B2)	LC POS	1827	377.2	3.03	117.1:0.2 135.1:0.1 172.2:1.3 173.2:0.2 198.1:0.8 199.2:0.2 200.1:1 201.1:0.1 226.1:0.3 243.1:100 244.1:13.4 245.1:0.1 257.2:0.3 281.2:0.1 285.2:0.2 297.1:0.2 316.2:0.3 317.2:0.2 323.2:0.2 334.2:1.1 335.2:0.2 341.2:0.8 345:0.2 357.3:0.2 358.2:1.5 359.1:15.8 360.1:3.3
rutin	LC POS	18382	610.8	3.58	229.2:0.2 257.1:0.2 267.1:0.2 277.3:0.2 278.2:0.1 281.2:0.1 285.1:0.1 303.1:100 345.1:0.3 355:1.1 356.1:0.3 397.3:0.3 398.3:0.5 399.3:0.2 447.1:0.4 448.3:0.2 448.9:2.3 464.9:23.9 489:0.1 550.3:0.4 557.1:0.1 592.2:0.3 593.2:0.1
S-adenosylhomocysteine (SAH)	LC NEG	15948	383.1	1.82	113.2:0.2 116.1:0.3 117.1:1.1 126.2:0.7 129.2:3.6 130.2:0.4 131.1:0.4 131.7:0.5 132.1:0.2 134.1:100 135.1:4.7 142.2:0.3 144.2:0.7 147.1:0.5 148.1:0.2 154.1:1.2 158.1:0.2 170.1:0.2 176.1:9.7 177.1:0.5 186.2:0.2 188.1:25.4 189.1:1.8 230.2:0.3 247.1:0.1 248.1:23 249.1:1.7 282:2.4 283:0.3 347:0.3
salicin	LC NEG	38164	285.1	2.43	93.2:0.5 121.2:11.7 123.1:100 161.1:0.2 207.1:0.3
salicylate	LC NEG	1515	137.1	2.18	93.1:100 94.2:4 137.1:44.8 138.1:6.1
salidroside	LC NEG	45419	299.2	2.41	87.1:5.6 89:26.6 101.1:19.9 113:45.5 119:55.5 124.9:1.7 130.9:21.2 143:52.2 149:8.7 161:44.6 178.9:100
shikimate	LC NEG	15144	173.1	0.64	55.2:0.3 67.3:0.2 71.2:0.1 73.2:1.5 79.1:1.3 81.2:0.7 83.2:0.8 85.2:1 93.1:72.4 94:0.3 96.1:0.2 99.2:5.2 101.2:0.3 109.2:0.2 111.1:90.5 112:0.1 129.1:4.3 131.2:1.1 137.1:21.7 143.1:26.5 155.1:100 156.1:0.1
S-methylmethionine	LC POS	38127	164.1	0.6	56.1:0.5 74.1:1.1 102:100 103:0.7
spermidine	LC POS	485	146.2	0.52	58.2:3.9 72.1:54.2 73.2:0.3 75.1:25.1 76.2:0.2 112.2:20 113.2:0.4 129.2:100 130.2:1.5 146.2:0.3
stachydrine	LC POS	34384	144.1	0.83	55.1:0.7 58:7.5 70.1:0.7 83:1.3 84.1:16 85.1:1.7 97.1:3.5 98.1:6.3 99.1:2.5 101.1:0.7 102.1:7.1 107.1:0.8 111:0.5 115.1:2 116.2:0.6 125.1:6.9 126.1:1.6 144.1:100 145.1:14.2
sucrose	LC NEG	1519	341.2	0.86	89.1:0.3 99.2:0.4 101.1:6.3 102.1:0.1 103:0.1 106.5:0.3 107:0.2 113.1:18.4 114.1:0.2 115.1:0.4 117.9:0.5 119.1:13.7 120.1:0.3 125.1:2.3 131.1:6.7 133.2:0.1 143.1:18.9 144:0.2 148.3:0.7 149.1:2.7 155.2:0.4 159.6:0.5 161:19.2 162.1:0.3 177.6:0.2 179:100 180.2:0.9 221.2:0.5 233.1:0.4 239.2:0.1 245.2:0.1 262.9:0.2 280.4:0.2 281:2.7 281.9:0.4 282.3:0.4 295.9:0.1 297:0.2 298:0.1 309.1:0.2 322.1:0.2 322…
tartarate	LC NEG	15336	149.1	0.6	59.2:17.6 73.1:2.3 75.3:0.2 87.1:88.4 88.1:0.5 103:100 104.1:1.2 105.1:2.4 113.2:0.2 120.1:0.3 121.2:0.1 128.2:0.1 129.4:0.2 131:57.5 132:0.8 134.1:0.1 149.1:1.9 150.3:0.1
threonine	LC POS	1284	120.1	0.68	56.2:0.9 63.2:0.2 74.1:91.4 75.1:0.7 76.2:0.2 83.3:0.2 84.1:0.2 91.1:0.2 93.1:0.3 101.2:0.4 102.1:100 103:0.9 120.2:0.2
trigonelline (N'-methylnicotinate)	LC POS	32401	138.1	0.74	55.1:0.6 56.7:0.2 57.3:0.3 58.2:0.1 59.3:0.2 61.2:0.4 67.4:0.1 69.2:0.3 70.7:0.1 71.3:0.4 78.2:0.3 81.2:3.2 82.2:0.5 83.4:0.6 89.2:0.3 90.3:0.2 90.8:0.2 91.2:0.3 92.2:1.9 93.2:1.2 94.2:2.4 95.2:3 96.2:0.4 97.1:0.1 100.1:0.7 101.1:0.3 107.1:0.2 109.1:1 110.2:0.6 111.3:0.2 119.1:0.5 119.5:1.2 120.1:1.4 121.2:0.3 138.1:100 139.1:11.6
tryptophan	LC POS	54	205.1	2.34	159.2:0.2 187.2:0.1 188.1:100 189.1:0.4
tyramine	LC POS	1603	138.1	1.41	92.3:0.2 121.1:100 122:0.2
tyrosine	LC POS	1299	182.1	1.44	105.1:0.1 136.1:24.7 137.2:0.4 147.1:0.3 149.1:0.2 154.1:5.3 155.1:0.4 163.1:0.2 164.1:0.3 165.1:100 166.1:1.3 182.1:0.4
undecanedioate	LC NEG	35671	215.1	2.41	153.1:53.3 154.2:4.4 171.2:0.4 197.1:100 198.1:7.7 215.2:1.6
uridine	LC NEG	606	243.1	1.45	82.2:0.3 108.2:0.3 110.1:13.5 111.1:32.3 117.1:0.7 122.2:0.2 126.2:0.3 132.1:0.6 138.2:0.5 140.1:5.1 152.1:11 153.1:5.6 164.2:0.3 182.1:1.9 183.1:0.2 200.1:100 201.1:0.2 225.1:0.3
valine	LC POS	1649	118.1	1	72.1:100 73.1:0.2 118.1:0.6
xanthosine	LC POS	15136	285	1.75	133.2:0.1 153.1:100 154:0.1
