# Supplementary material for: Shared and divergent pathways for flower abscission are triggered by gibberellic acid and carbon starvation in seedless Vitis vinifera L
Source: BMC Plant Biol. 2016 Feb 1;16:38. doi: 10.1186/s12870-016-0722-7 (PMC4736245; doi:10.1186/s12870-016-0722-7)
Supplement: Additional file 6: Table S3. — List of genes significantly affected by GAc and shade treatments. Gene annotation, functional categories and respective fold-change. The abbreviations GAc5d, GAc7d, SH5d and SH7d mean the log2 fold-change between gene relative expression obtained in treated and control inflorescences, at 5 and 7 days after 100 % cap fall. (XLSX 777 kb) [file 12870_2016_722_MOESM6_ESM.xlsx]

## Sheet: DEG
Additional file 6. Table S3. List of genes significantly affected by GAc and shade treatments. Gene annotation, functional categories and respective fold-change. The abbreviations GAc5d, GAc7d, SH5d and SH7d mean the log2 fold-change between gene relative expression obtained in treated and control inflorescences, at 5 and 7 days after 100%cap fall.
genes	GAc5d	GAc7d	SH5d	SH7d	annotation	kog subcategory	kegg	Biological process	Molecular function	Cellular component	uniprot	ncbi
Amino acid transport and metabolism
VIT_06s0009g01080				-1.65733	methionine synthase 2 [Arabidopsis thaliana]	Methionine synthase II (cobalamin-independent)	One carbon pool by folate:Cysteine and methionine metabolism:Cysteine and methionine metabolism:Selenocompound metabolism:Selenocompound metabolism	pollen development; sulfur compound biosynthetic process; small molecule metabolic process; cellular developmental process; organonitrogen compound biosynthetic process; carboxylic acid biosynthetic process; single-organism cellular process; aspartate family amino acid metabolic process; pollen exine formation; response to stress; single-organism biosynthetic process; external encapsulating struc…	oxidoreductase activity; catalytic activity; oxidoreductase activity, acting on the CH-CH group of donors; zinc ion binding; metal ion binding; copper ion binding; S-methyltransferase activity; heterocyclic compound binding; transition metal ion binding; 5-methyltetrahydropteroyltri-L-glutamate-dependent methyltransferase activity; transferase activity, transferring one-carbon groups; transferase…	symplast; intracellular organelle part; microbody; plastid envelope; organelle membrane; peroxisome; organelle part; envelope; cell part; vacuolar membrane; chloroplast stroma; chloroplast part; organelle; organelle envelope; cytosol; plastid; plastid stroma; plasmodesma; chloroplast envelope; cell junction; plastid part; intracellular membrane-bounded organelle; membrane-bounded organelle; plasm…	D7T1L2	XM_002276872.2
VIT_05s0049g01980				2.29815	PREDICTED: 3-isopropylmalate dehydratase [Vitis vinifera]	3-isopropylmalate dehydratase (aconitase superfamily)	na	small molecule metabolic process; organonitrogen compound biosynthetic process; carboxylic acid biosynthetic process; single-organism biosynthetic process; oxoacid metabolic process; small molecule biosynthetic process; cellular biosynthetic process; organonitrogen compound metabolic process; organic substance metabolic process; metabolic process; single-organism metabolic process; organic acid m…	hydro-lyase activity; catalytic activity; iron-sulfur cluster binding; 4 iron, 4 sulfur cluster binding; lyase activity; carbon-oxygen lyase activity; metal cluster binding; binding	na	D7SZP6	XM_002285455.3
VIT_12s0059g00760	-2.06835		-2.77009	-3.98313	PREDICTED: 5'-adenylylsulfate reductase 3, chloroplastic isoform 1	Phosphoadenosine phosphosulfate reductase	Sulfur metabolism:Sulfur metabolism	sulfur compound biosynthetic process; biological regulation; small molecule metabolic process; organonitrogen compound biosynthetic process; carboxylic acid biosynthetic process; single-organism cellular process; single-organism biosynthetic process; single-organism process; alpha-amino acid metabolic process; regulation of cellular process; cysteine metabolic process; cellular homeostasis; oxoac…	oxidoreductase activity; catalytic activity; oxidoreductase activity, acting on a sulfur group of donors, disulfide as acceptor; oxidoreductase activity, acting on a sulfur group of donors; adenylyl-sulfate reductase activity; phosphoadenylyl-sulfate reductase (thioredoxin) activity	intracellular organelle part; organelle part; cell part; chloroplast stroma; chloroplast part; organelle; plastid; plastid stroma; plastid part; intracellular membrane-bounded organelle; membrane-bounded organelle; cytoplasm; cell; intracellular part; intracellular; intracellular organelle; cytoplasmic part; chloroplast	D7TE87	XM_002269703.3
VIT_10s0116g01650	-2.12756		-2.21362		PREDICTED: 5'-adenylylsulfate reductase 3, chloroplastic-like	Phosphoadenosine phosphosulfate reductase	Sulfur metabolism:Sulfur metabolism	biological regulation; single-organism cellular process; single-organism process; regulation of cellular process; cellular homeostasis; metabolic process; single-organism metabolic process; cellular metabolic process; regulation of biological process; sulfur compound metabolic process; oxidation-reduction process; homeostatic process; regulation of biological quality; cellular process; cell redox…	oxidoreductase activity; catalytic activity; oxidoreductase activity, acting on a sulfur group of donors, disulfide as acceptor; oxidoreductase activity, acting on a sulfur group of donors	intracellular organelle part; organelle part; cell part; chloroplast stroma; chloroplast part; organelle; plastid; plastid stroma; plastid part; intracellular membrane-bounded organelle; membrane-bounded organelle; cytoplasm; cell; intracellular part; intracellular; intracellular organelle; cytoplasmic part; chloroplast	F6H7K9	XM_003632895.2
VIT_08s0058g00930			1.66366	2.81476	PREDICTED: alanine--glyoxylate aminotransferase 2 homolog 2,	Alanine-glyoxylate aminotransferase AGT2	na	metabolic process	catalytic activity; transaminase activity; transferase activity; cofactor binding; transferase activity, transferring nitrogenous groups; pyridoxal phosphate binding; anion binding; ion binding; binding	na	F6GXY9	XM_002267751.3
VIT_04s0008g00280			-2.5722		PREDICTED: amino acid permease 1 [Vitis vinifera]	Amino acid transporters	na	na	na	intrinsic to membrane; membrane part; integral to membrane; membrane	D7STH9	na
VIT_03s0038g02290				-1.82229	PREDICTED: amino acid permease 2 [Vitis vinifera]	Amino acid transporters	na	na	na	intrinsic to membrane; membrane part; integral to membrane; membrane	D7U565	XM_002278050.2
VIT_10s0116g01540				-2.34625	PREDICTED: aminomethyltransferase, mitochondrial [Vitis vinifera]	Aminomethyl transferase	One carbon pool by folate:Glycine, serine and threonine metabolism	organic acid catabolic process; cellular catabolic process; small molecule metabolic process; aspartate family amino acid metabolic process; alpha-amino acid metabolic process; response to inorganic substance; carboxylic acid catabolic process; oxoacid metabolic process; response to chemical stimulus; organonitrogen compound metabolic process; glycine metabolic process; organic substance metaboli…	catalytic activity; transaminase activity; transferase activity, transferring one-carbon groups; transferase activity; methyltransferase activity; transferase activity, transferring nitrogenous groups	intracellular organelle part; ribonucleoprotein complex; plastid envelope; organelle part; macromolecular complex; cytosolic part; envelope; cell part; chloroplast part; organelle; organelle envelope; intracellular non-membrane-bounded organelle; cytosol; plastid; cytosolic ribosome; chloroplast envelope; plastid part; intracellular membrane-bounded organelle; membrane-bounded organelle; cytoplas…	F6H7I9	XM_010657080.1
VIT_13s0067g00400				1.53121	PREDICTED: anthranilate synthase component I-1, chloroplastic-like	Isochorismate synthase	Phenylalanine, tyrosine and tryptophan biosynthesis	tryptophan biosynthetic process; response to endogenous stimulus; cellular amine metabolic process; tryptophan metabolic process; biological regulation; organ morphogenesis; small molecule metabolic process; heterocycle metabolic process; cellular nitrogen compound metabolic process; response to organic substance; organonitrogen compound biosynthetic process; carboxylic acid biosynthetic process;…	catalytic activity; carbon-carbon lyase activity; lyase activity	macromolecular complex; cell part; protein complex; cytoplasm; cell; intracellular part; intracellular; cytoplasmic part	F6HCE6	na
VIT_08s0040g03320				-1.65827	PREDICTED: arginine biosynthesis bifunctional protein ArgJ,	Putative glutamate/ornithine acetyltransferase	Arginine and proline metabolism:Arginine and proline metabolism	cellular macromolecule biosynthetic process; macromolecule biosynthetic process; protein metabolic process; macromolecule metabolic process; small molecule metabolic process; carboxylic acid biosynthetic process; cellular macromolecule metabolic process; single-organism biosynthetic process; oxoacid metabolic process; small molecule biosynthetic process; cellular biosynthetic process; organonitro…	catalytic activity; transferase activity, transferring acyl groups; transferase activity, transferring acyl groups other than amino-acyl groups; transferase activity	cell part; organelle; plastid; intracellular membrane-bounded organelle; membrane-bounded organelle; cytoplasm; cell; intracellular part; intracellular; intracellular organelle; cytoplasmic part; chloroplast	D7TQ89	XM_002274177.3
VIT_06s0061g01300			-1.86415	-2.63169	PREDICTED: arogenate dehydratase/prephenate dehydratase 6,	Prephenate dehydratase	Phenylalanine, tyrosine and tryptophan biosynthesis:Phenylalanine, tyrosine and tryptophan biosynthesis	tryptophan biosynthetic process; cellular amine metabolic process; tryptophan metabolic process; small molecule metabolic process; heterocycle metabolic process; cellular nitrogen compound metabolic process; organonitrogen compound biosynthetic process; carboxylic acid biosynthetic process; erythrose 4-phosphate/phosphoenolpyruvate family amino acid metabolic process; single-organism biosynthetic…	hydro-lyase activity; catalytic activity; lyase activity; carbon-oxygen lyase activity; prephenate dehydratase activity	cell part; organelle; plastid; intracellular membrane-bounded organelle; membrane-bounded organelle; cytoplasm; cell; intracellular part; intracellular; intracellular organelle; cytoplasmic part; chloroplast	A5BWG3	XM_002268665.3
VIT_13s0067g02120			1.54921	1.70328	PREDICTED: arogenate dehydrogenase 1, chloroplastic [Vitis	Prephenate dehydrogenase (NADP+)	Novobiocin biosynthesis:Phenylalanine, tyrosine and tryptophan biosynthesis:Phenylalanine, tyrosine and tryptophan biosynthesis	tryptophan biosynthetic process; cellular amine metabolic process; tryptophan metabolic process; small molecule metabolic process; heterocycle metabolic process; cellular nitrogen compound metabolic process; organonitrogen compound biosynthetic process; carboxylic acid biosynthetic process; erythrose 4-phosphate/phosphoenolpyruvate family amino acid metabolic process; single-organism biosynthetic…	oxidoreductase activity; catalytic activity; oxidoreductase activity, acting on the CH-CH group of donors; heterocyclic compound binding; oxidoreductase activity, acting on the CH-CH group of donors, NAD or NADP as acceptor; nucleoside phosphate binding; nucleotide binding; small molecule binding; organic cyclic compound binding; binding	na	D7T4H8	XM_002273995.2
VIT_09s0002g08030				-1.88616	PREDICTED: arogenate dehydrogenase 2, chloroplastic-like [Vitis	Prephenate dehydrogenase (NADP+)	Novobiocin biosynthesis:Phenylalanine, tyrosine and tryptophan biosynthesis:Phenylalanine, tyrosine and tryptophan biosynthesis	tryptophan biosynthetic process; cellular amine metabolic process; tryptophan metabolic process; small molecule metabolic process; heterocycle metabolic process; cellular nitrogen compound metabolic process; organonitrogen compound biosynthetic process; carboxylic acid biosynthetic process; erythrose 4-phosphate/phosphoenolpyruvate family amino acid metabolic process; single-organism biosynthetic…	oxidoreductase activity; catalytic activity; oxidoreductase activity, acting on the CH-CH group of donors; prephenate dehydrogenase (NADP+) activity; heterocyclic compound binding; oxidoreductase activity, acting on the CH-CH group of donors, NAD or NADP as acceptor; nucleoside phosphate binding; nucleotide binding; small molecule binding; organic cyclic compound binding; prephenate dehydrogenase…	cell part; organelle; plastid; intracellular membrane-bounded organelle; membrane-bounded organelle; cytoplasm; cell; intracellular part; intracellular; intracellular organelle; cytoplasmic part; chloroplast	F6HXL3	XM_002269684.3
VIT_04s0008g03770			1.5312	2.49847	PREDICTED: aspartate aminotransferase, chloroplastic [Vitis	Aspartate aminotransferase/Glutamic oxaloacetic transaminase AAT1/GOT2	Arginine and proline metabolism:Carbon fixation in photosynthetic organisms:Tropane, piperidine and pyridine alkaloid biosynthesis:Cysteine and methionine metabolism:Novobiocin biosynthesis:Phenylalanine, tyrosine and tryptophan biosynthesis:Isoquinoline alkaloid biosynthesis:Phenylalanine metabolism:Tyrosine metabolism:Alanine, aspartate and glutamate metabolism	tryptophan biosynthetic process; dicarboxylic acid metabolic process; alkaloid metabolic process; cellular amine metabolic process; tryptophan metabolic process; small molecule metabolic process; heterocycle metabolic process; cellular nitrogen compound metabolic process; organonitrogen compound biosynthetic process; carboxylic acid biosynthetic process; erythrose 4-phosphate/phosphoenolpyruvate …	catalytic activity; transaminase activity; metal ion binding; copper ion binding; transition metal ion binding; transferase activity; cofactor binding; cation binding; transferase activity, transferring nitrogenous groups; pyridoxal phosphate binding; anion binding; ion binding; binding	cell part; cytosol; external encapsulating structure; cell wall; plasma membrane; cytoplasm; cell; intracellular part; cell periphery; intracellular; cytoplasmic part; membrane	D7SUD7	na
VIT_14s0030g00660			-2.42637	-4.09508	PREDICTED: bifunctional 3-dehydroquinate dehydratase/shikimate	Pentafunctional AROM protein	Phenylalanine, tyrosine and tryptophan biosynthesis:Phenylalanine, tyrosine and tryptophan biosynthesis	tryptophan biosynthetic process; cellular amine metabolic process; tryptophan metabolic process; small molecule metabolic process; heterocycle metabolic process; cellular nitrogen compound metabolic process; organonitrogen compound biosynthetic process; carboxylic acid biosynthetic process; erythrose 4-phosphate/phosphoenolpyruvate family amino acid metabolic process; single-organism biosynthetic…	oxidoreductase activity; hydro-lyase activity; catalytic activity; oxidoreductase activity, acting on the CH-OH group of donors, NAD or NADP as acceptor; heterocyclic compound binding; nucleoside phosphate binding; lyase activity; nucleotide binding; oxidoreductase activity, acting on CH-OH group of donors; carbon-oxygen lyase activity; small molecule binding; organic cyclic compound binding; bin…	na	D7TUX2	XM_002270152.2
VIT_07s0031g00960			-1.77314	-1.8397	PREDICTED: bifunctional aspartate aminotransferase and	Kynurenine aminotransferase, glutamine transaminase K	na	metabolic process; biosynthetic process	catalytic activity; transferase activity; cofactor binding; pyridoxal phosphate binding; anion binding; ion binding; binding	na	F6H4M2	na
VIT_02s0033g00800			2.19926	3.6941	PREDICTED: bifunctional nitrilase/nitrile hydratase NIT4B [Vitis	Carbon-nitrogen hydrolase	na	metabolic process; nitrogen compound metabolic process	catalytic activity; hydrolase activity; hydrolase activity, acting on carbon-nitrogen (but not peptide) bonds	na	D7U3V8	XM_002269402.3
VIT_02s0033g00770			1.9973	3.83745	PREDICTED: bifunctional nitrilase/nitrile hydratase NIT4B [Vitis	Carbon-nitrogen hydrolase	na	metabolic process; nitrogen compound metabolic process	catalytic activity; hydrolase activity; hydrolase activity, acting on carbon-nitrogen (but not peptide) bonds	na	F6I076	XM_002269280.3
VIT_02s0033g00870			2.36063	4.23077	PREDICTED: bifunctional nitrilase/nitrile hydratase NIT4B [Vitis	Carbon-nitrogen hydrolase	na	metabolic process; nitrogen compound metabolic process	catalytic activity; hydrolase activity; hydrolase activity, acting on carbon-nitrogen (but not peptide) bonds	na	D7U3W2	XM_002270090.3
VIT_02s0033g00660			2.11492	4.2372	PREDICTED: bifunctional nitrilase/nitrile hydratase NIT4B [Vitis	Carbon-nitrogen hydrolase	na	metabolic process; nitrogen compound metabolic process	catalytic activity; hydrolase activity; hydrolase activity, acting on carbon-nitrogen (but not peptide) bonds	na	F6I071	XM_002268744.3
VIT_02s0033g00790			1.76953	4.76316	PREDICTED: bifunctional nitrilase/nitrile hydratase NIT4B [Vitis	Carbon-nitrogen hydrolase	na	metabolic process; nitrogen compound metabolic process	catalytic activity; hydrolase activity; hydrolase activity, acting on carbon-nitrogen (but not peptide) bonds	na	D7U3V7	XM_002269325.3
VIT_02s0033g00700			1.60397	3.77306	PREDICTED: bifunctional nitrilase/nitrile hydratase NIT4B-like	Carbon-nitrogen hydrolase	na	metabolic process; nitrogen compound metabolic process	catalytic activity; hydrolase activity; hydrolase activity, acting on carbon-nitrogen (but not peptide) bonds	na	D7U3V2	XM_010666773.1
VIT_02s0033g00670			2.15905	4.3987	PREDICTED: bifunctional nitrilase/nitrile hydratase NIT4B-like	Carbon-nitrogen hydrolase	na	metabolic process; nitrogen compound metabolic process	catalytic activity; hydrolase activity; hydrolase activity, acting on carbon-nitrogen (but not peptide) bonds	na	D7U3V0	XM_003631450.2
VIT_18s0001g08430				2.56641	PREDICTED: branched-chain-amino-acid aminotransferase 2,	Branched chain aminotransferase BCAT1, pyridoxal phosphate enzymes type IV superfamily	Valine, leucine and isoleucine biosynthesis:Valine, leucine and isoleucine degradation:Pantothenate and CoA biosynthesis:Glucosinolate biosynthesis	branched-chain amino acid metabolic process; small molecule metabolic process; oxoacid metabolic process; organonitrogen compound metabolic process; organic substance metabolic process; metabolic process; single-organism metabolic process; organic acid metabolic process; cellular metabolic process; cellular amino acid metabolic process; nitrogen compound metabolic process; carboxylic acid metabol…	catalytic activity; transaminase activity; transferase activity; transferase activity, transferring nitrogenous groups	cell part; organelle; intracellular membrane-bounded organelle; membrane-bounded organelle; cytoplasm; mitochondrion; cell; intracellular part; intracellular; intracellular organelle; cytoplasmic part	E0CNW7	XM_002285475.2
VIT_19s0014g02170				2.53118	PREDICTED: branched-chain-amino-acid aminotransferase-like protein	Branched chain aminotransferase BCAT1, pyridoxal phosphate enzymes type IV superfamily	na	metabolic process	catalytic activity	na	E0CSF7	XM_010645870.1
VIT_14s0030g01520				1.72924	PREDICTED: cysteine synthase-like [Vitis vinifera]	Cystathionine beta-synthase and related enzymes	Sulfur metabolism:Cysteine and methionine metabolism	sulfur compound biosynthetic process; small molecule metabolic process; organonitrogen compound biosynthetic process; carboxylic acid biosynthetic process; single-organism biosynthetic process; alpha-amino acid metabolic process; cysteine metabolic process; oxoacid metabolic process; small molecule biosynthetic process; sulfur amino acid metabolic process; cellular biosynthetic process; organonit…	catalytic activity; transferase activity; cofactor binding; lyase activity; carbon-oxygen lyase activity; pyridoxal phosphate binding; anion binding; cysteine synthase activity; ion binding; binding	macromolecular complex; cell part; protein complex; cytoplasm; cell; intracellular part; intracellular; cytoplasmic part; cysteine synthase complex	D7TUP8	XM_003633611.2
VIT_14s0030g01490				1.8467	PREDICTED: cysteine synthase-like [Vitis vinifera]	Cystathionine beta-synthase and related enzymes	Sulfur metabolism:Cysteine and methionine metabolism	sulfur compound biosynthetic process; small molecule metabolic process; organonitrogen compound biosynthetic process; carboxylic acid biosynthetic process; single-organism biosynthetic process; alpha-amino acid metabolic process; cysteine metabolic process; oxoacid metabolic process; small molecule biosynthetic process; sulfur amino acid metabolic process; cellular biosynthetic process; organonit…	catalytic activity; transferase activity; cofactor binding; lyase activity; carbon-oxygen lyase activity; pyridoxal phosphate binding; anion binding; cysteine synthase activity; ion binding; binding	macromolecular complex; cell part; protein complex; cytoplasm; cell; intracellular part; intracellular; cytoplasmic part; cysteine synthase complex	F6HTV3	na
VIT_09s0018g01870				-2.64575	PREDICTED: d-3-phosphoglycerate dehydrogenase, chloroplastic-like	D-3-phosphoglycerate dehydrogenase, D-isomer-specific 2-hydroxy acid dehydrogenase superfamily	Methane metabolism:Glycine, serine and threonine metabolism	small molecule metabolic process; organonitrogen compound biosynthetic process; carboxylic acid biosynthetic process; aspartate family amino acid metabolic process; single-organism biosynthetic process; alpha-amino acid metabolic process; oxoacid metabolic process; small molecule biosynthetic process; cellular biosynthetic process; organonitrogen compound metabolic process; glycine metabolic proc…	oxidoreductase activity; catalytic activity; oxidoreductase activity, acting on the CH-OH group of donors, NAD or NADP as acceptor; heterocyclic compound binding; coenzyme binding; cofactor binding; NAD binding; amino acid binding; nucleoside phosphate binding; nucleotide binding; oxidoreductase activity, acting on CH-OH group of donors; small molecule binding; organic acid binding; anion binding…	cell part; organelle; cytosol; plastid; intracellular membrane-bounded organelle; membrane-bounded organelle; cytoplasm; cell; intracellular part; intracellular; intracellular organelle; cytoplasmic part; nucleus; chloroplast	F6HBZ6	XM_002273516.2
VIT_05s0020g02480				-1.71758	PREDICTED: glutamine synthetase leaf isozyme, chloroplastic [Vitis	Glutamine synthetase	Arginine and proline metabolism:Nitrogen metabolism:Alanine, aspartate and glutamate metabolism:Glyoxylate and dicarboxylate metabolism	aminoglycan metabolic process; cellular macromolecule biosynthetic process; macromolecule biosynthetic process; macromolecule metabolic process; small molecule metabolic process; organonitrogen compound biosynthetic process; carboxylic acid biosynthetic process; single-organism cellular process; cellular macromolecule metabolic process; cell wall macromolecule metabolic process; single-organism b…	catalytic activity; heterocyclic compound binding; adenyl ribonucleotide binding; adenyl nucleotide binding; nucleoside phosphate binding; ribonucleoside binding; ribonucleotide binding; nucleoside binding; carbohydrate derivative binding; nucleotide binding; ATP binding; purine ribonucleoside triphosphate binding; small molecule binding; anion binding; organic cyclic compound binding; purine nuc…	na	D7T6P4	XM_002279461.3
VIT_01s0011g01990				-2.02659	PREDICTED: glycine cleavage system H protein, mitochondrial [Vitis	Glycine cleavage system H protein (lipoate-binding)	na	organic acid catabolic process; cellular catabolic process; small molecule metabolic process; alpha-amino acid metabolic process; carboxylic acid catabolic process; glycine decarboxylation via glycine cleavage system; oxoacid metabolic process; organonitrogen compound metabolic process; glycine metabolic process; organic substance metabolic process; metabolic process; single-organism metabolic pr…	na	glycine cleavage complex; macromolecular complex; cell part; protein complex; organelle; intracellular membrane-bounded organelle; membrane-bounded organelle; cytoplasm; mitochondrion; cell; intracellular part; intracellular; intracellular organelle; cytoplasmic part	D7T9I4	XM_002278216.3
VIT_03s0017g01700				-2.0192	PREDICTED: glycine cleavage system H protein, mitochondrial [Vitis	Glycine cleavage system H protein (lipoate-binding)	Glycine, serine and threonine metabolism	response to carbohydrate stimulus; organic acid catabolic process; cellular catabolic process; small molecule metabolic process; response to organic substance; aspartate family amino acid metabolic process; alpha-amino acid metabolic process; carboxylic acid catabolic process; oxoacid metabolic process; response to chemical stimulus; organonitrogen compound metabolic process; glycine metabolic pr…	oxidoreductase activity; catalytic activity; heterocyclic compound binding; adenyl ribonucleotide binding; adenyl nucleotide binding; nucleoside phosphate binding; ribonucleoside binding; ribonucleotide binding; nucleoside binding; carbohydrate derivative binding; nucleotide binding; ATP binding; purine ribonucleoside triphosphate binding; small molecule binding; anion binding; organic cyclic com…	macromolecular complex; cell part; protein complex; organelle; intracellular membrane-bounded organelle; membrane-bounded organelle; cytoplasm; mitochondrion; cell; intracellular part; intracellular; intracellular organelle; cytoplasmic part	D7TUC6	XM_002269054.3
VIT_02s0012g01120			-2.23358	-4.20713	PREDICTED: glycine cleavage system H protein, mitochondrial isoform	Glycine cleavage system H protein (lipoate-binding)	na	organic acid catabolic process; cellular catabolic process; small molecule metabolic process; alpha-amino acid metabolic process; carboxylic acid catabolic process; glycine decarboxylation via glycine cleavage system; oxoacid metabolic process; organonitrogen compound metabolic process; glycine metabolic process; organic substance metabolic process; metabolic process; single-organism metabolic pr…	na	glycine cleavage complex; macromolecular complex; cell part; protein complex; organelle; intracellular membrane-bounded organelle; membrane-bounded organelle; cytoplasm; mitochondrion; cell; intracellular part; intracellular; intracellular organelle; cytoplasmic part	D7TTY4	XM_002280671.2
VIT_01s0011g03500			-1.68421		PREDICTED: homocysteine S-methyltransferase 1 [Vitis vinifera]	Homocysteine S-methyltransferase	Cysteine and methionine metabolism	sulfur compound biosynthetic process; small molecule metabolic process; organonitrogen compound biosynthetic process; carboxylic acid biosynthetic process; aspartate family amino acid metabolic process; single-organism biosynthetic process; alpha-amino acid metabolic process; methionine biosynthetic process; oxoacid metabolic process; small molecule biosynthetic process; sulfur amino acid metabol…	S-adenosylmethionine-dependent methyltransferase activity; catalytic activity; transferase activity, transferring one-carbon groups; transferase activity; methyltransferase activity	na	D7T951	XM_002282513.2
VIT_14s0036g00520				2.733	PREDICTED: L-allo-threonine aldolase-like isoform 1 [Vitis	Threonine aldolase	Glycine, serine and threonine metabolism	organic acid catabolic process; cellular catabolic process; small molecule metabolic process; aspartate family amino acid metabolic process; alpha-amino acid metabolic process; carboxylic acid catabolic process; oxoacid metabolic process; organonitrogen compound metabolic process; organic substance metabolic process; metabolic process; single-organism metabolic process; threonine metabolic proces…	catalytic activity; carbon-carbon lyase activity; cofactor binding; lyase activity; aldehyde-lyase activity; anion binding; ion binding; binding	na	F6H619	XM_010661924.1
VIT_00s0188g00140			-1.58461	-2.71407	PREDICTED: LOW QUALITY PROTEIN: amino acid permease 2-like [Vitis	Amino acid transporters	na	single-organism process; single-organism transport; transport; amino acid transport; anion transport; localization; establishment of localization; carboxylic acid transport; organic acid transport; organic anion transport; cation transport; ion transport	anion transmembrane transporter activity; carboxylic acid transmembrane transporter activity; organic anion transmembrane transporter activity; amino acid transmembrane transporter activity; organic acid transmembrane transporter activity; substrate-specific transporter activity; active transmembrane transporter activity; transporter activity; ion transmembrane transporter activity; transmembrane…	intrinsic to membrane; membrane part; integral to membrane; membrane	F6I766	na
VIT_13s0074g00570				1.98211	PREDICTED: lysine histidine transporter 1 [Vitis vinifera]	Amino acid transporters	na	na	na	intrinsic to membrane; membrane part; integral to membrane; membrane	D7UBW6	XM_002265627.2
VIT_06s0061g01210				2.16944	PREDICTED: lysine histidine transporter 1 [Vitis vinifera]	Amino acid transporters	na	na	na	intrinsic to membrane; membrane part; integral to membrane; membrane	F6GW57	na
VIT_07s0141g00640			1.59639	1.72307	PREDICTED: lysine histidine transporter-like 5 [Vitis vinifera]	Amino acid transporters	na	na	na	intrinsic to membrane; membrane part; integral to membrane; membrane	D7SQL8	XM_002275600.2
VIT_01s0011g03180				-3.45641	PREDICTED: lysine histidine transporter-like 6 [Vitis vinifera]	Amino acid transporters	na	na	na	intrinsic to membrane; membrane part; integral to membrane; membrane	D7T983	XM_002281831.2
VIT_18s0001g11300				-2.1925	PREDICTED: lysine histidine transporter-like 8 [Vitis vinifera]	Amino acid transporters	na	na	na	intrinsic to membrane; cell part; plasma membrane; membrane part; integral to membrane; cell; cell periphery; membrane	E0CPD0	XM_002284078.3
VIT_13s0067g01110				-1.7638	PREDICTED: n-(5'-phosphoribosyl)anthranilate isomerase-like [Vitis	Phosphoribosylanthranilate isomerase	Phenylalanine, tyrosine and tryptophan biosynthesis	tryptophan biosynthetic process; cellular amine metabolic process; tryptophan metabolic process; small molecule metabolic process; heterocycle metabolic process; cellular nitrogen compound metabolic process; organonitrogen compound biosynthetic process; carboxylic acid biosynthetic process; erythrose 4-phosphate/phosphoenolpyruvate family amino acid metabolic process; single-organism biosynthetic…	catalytic activity	na	D7T4N6	XM_002272104.3
VIT_11s0016g05170				2.80456	PREDICTED: nitrate transporter 1.4-like [Vitis vinifera]	H+/oligopeptide symporter	na	single-organism process; single-organism transport; organic substance transport; oligopeptide transport; peptide transport; transport; localization; nitrogen compound transport; establishment of localization; amide transport	transporter activity	intrinsic to membrane; membrane part; integral to membrane; membrane	D7TC02	XM_010658119.1
VIT_01s0026g01490				1.68698	PREDICTED: nitrate transporter 1.7 [Vitis vinifera]	H+/oligopeptide symporter	na	single-organism process; single-organism transport; organic substance transport; oligopeptide transport; peptide transport; transport; localization; nitrogen compound transport; establishment of localization; amide transport	transporter activity	membrane	D7TNF6	XM_002269304.2
VIT_01s0011g06620				1.87057	PREDICTED: peptide transporter PTR2-like [Vitis vinifera]	H+/oligopeptide symporter	na	single-organism process; single-organism transport; organic substance transport; oligopeptide transport; peptide transport; transport; localization; nitrogen compound transport; establishment of localization; amide transport	substrate-specific transporter activity; transporter activity	intracellular organelle part; organelle membrane; intrinsic to membrane; organelle part; cell part; organelle; intracellular membrane-bounded organelle; membrane-bounded organelle; plasma membrane; membrane part; cytoplasm; integral to membrane; vacuole; cell; intracellular part; cell periphery; intracellular; intracellular organelle; cytoplasmic part; membrane	F6HEU1	XM_002285238.3
VIT_05s0049g01550			2.41865	2.94431	PREDICTED: peptide transporter PTR3-A [Vitis vinifera]	H+/oligopeptide symporter	na	single-organism process; single-organism transport; organic substance transport; oligopeptide transport; peptide transport; transport; localization; nitrogen compound transport; establishment of localization; amide transport	transporter activity	membrane	D7SZL3	XM_002285366.3
VIT_17s0000g07310				-1.65737	PREDICTED: phosphoserine phosphatase, chloroplastic [Vitis	Phosphoserine phosphatase	Methane metabolism:Glycine, serine and threonine metabolism	small molecule metabolic process; organonitrogen compound biosynthetic process; carboxylic acid biosynthetic process; aspartate family amino acid metabolic process; single-organism biosynthetic process; alpha-amino acid metabolic process; oxoacid metabolic process; small molecule biosynthetic process; cellular biosynthetic process; organonitrogen compound metabolic process; phosphate-containing c…	catalytic activity	cell part; organelle; plastid; intracellular membrane-bounded organelle; membrane-bounded organelle; cytoplasm; cell; intracellular part; intracellular; intracellular organelle; cytoplasmic part; chloroplast	F6GSZ3	na
VIT_19s0015g01290				1.59131	PREDICTED: probable amino acid permease 7 [Vitis vinifera]	Amino acid transporters	na	na	na	intrinsic to membrane; membrane part; integral to membrane; membrane	D7UAP6	XM_002268900.3
VIT_19s0014g02190				3.03342	PREDICTED: probable aminotransferase TAT2 isoform 1 [Vitis	Kynurenine aminotransferase, glutamine transaminase K	na	small molecule metabolic process; oxoacid metabolic process; organonitrogen compound metabolic process; organic substance metabolic process; metabolic process; single-organism metabolic process; organic acid metabolic process; cellular metabolic process; cellular amino acid metabolic process; nitrogen compound metabolic process; carboxylic acid metabolic process; primary metabolic process; cellul…	catalytic activity; transaminase activity; transferase activity; cofactor binding; transferase activity, transferring nitrogenous groups; pyridoxal phosphate binding; anion binding; ion binding; binding	na	F6H218	XM_002282628.3
VIT_08s0056g00820				-1.72063	PREDICTED: probable cysteine synthase, chloroplastic-like [Vitis	Cystathionine beta-synthase and related enzymes	Sulfur metabolism:Cysteine and methionine metabolism	small molecule metabolic process; organonitrogen compound biosynthetic process; carboxylic acid biosynthetic process; single-organism biosynthetic process; alpha-amino acid metabolic process; cysteine metabolic process; oxoacid metabolic process; small molecule biosynthetic process; sulfur amino acid metabolic process; cellular biosynthetic process; organonitrogen compound metabolic process; orga…	catalytic activity; transferase activity; cofactor binding; lyase activity; carbon-oxygen lyase activity; pyridoxal phosphate binding; anion binding; ion binding; binding	macromolecular complex; cell part; protein complex; cytoplasm; cell; intracellular part; intracellular; cytoplasmic part	D7TL13	XM_010654854.1
VIT_13s0067g02340			-2.01352	-3.563	PREDICTED: probable peptide/nitrate transporter At2g40460 [Vitis	H+/oligopeptide symporter	na	single-organism process; single-organism transport; organic substance transport; oligopeptide transport; peptide transport; transport; localization; nitrogen compound transport; establishment of localization; amide transport	transporter activity	membrane	D7T4G2	XM_002278944.2
VIT_08s0007g01310			1.51578	1.70481	PREDICTED: probable peptide/nitrate transporter At3g53960 [Vitis	H+/oligopeptide symporter	na	single-organism process; single-organism transport; organic substance transport; transport; localization; nitrogen compound transport; establishment of localization	transporter activity	intrinsic to membrane; cell part; plasma membrane; membrane part; integral to membrane; cell; cell periphery; membrane	F6HL23	na
VIT_04s0210g00190				-1.51678	PREDICTED: probable serine acetyltransferase 2 [Vitis vinifera]	Serine O-acetyltransferase	Sulfur metabolism:Cysteine and methionine metabolism	cellular macromolecule biosynthetic process; sulfur compound biosynthetic process; macromolecule biosynthetic process; protein metabolic process; macromolecule metabolic process; small molecule metabolic process; organonitrogen compound biosynthetic process; carboxylic acid biosynthetic process; cellular macromolecule metabolic process; single-organism biosynthetic process; alpha-amino acid metab…	catalytic activity; O-acyltransferase activity; transferase activity, transferring acyl groups; acetyltransferase activity; transferase activity, transferring acyl groups other than amino-acyl groups; transferase activity	cell part; cytoplasm; cell; intracellular part; intracellular	F6I278	XM_003631859.2
VIT_02s0033g01370				1.64072	PREDICTED: probable urea active transporter 1 [Vitis vinifera]	Urea transporter	na	single-organism cellular process; transmembrane transport; single-organism process; single-organism transport; transport; localization; establishment of localization; cellular process	transporter activity	intrinsic to membrane; membrane part; integral to membrane; membrane	D7U403	XM_002263007.3
VIT_14s0083g00520			2.66733	4.24895	PREDICTED: proline dehydrogenase 2, mitochondrial [Vitis vinifera]	Proline oxidase	na	dicarboxylic acid metabolic process; organic cyclic compound catabolic process; organic acid catabolic process; cellular catabolic process; small molecule metabolic process; heterocycle metabolic process; organonitrogen compound biosynthetic process; carboxylic acid biosynthetic process; single-organism biosynthetic process; alpha-amino acid metabolic process; glutamine family amino acid metaboli…	oxidoreductase activity; catalytic activity	na	D7SMI9	XM_002282733.2
VIT_05s0029g00310				-1.65152	PREDICTED: serine hydroxymethyltransferase 1 [Vitis vinifera]	Glycine/serine hydroxymethyltransferase	Methane metabolism:One carbon pool by folate:Cyanoamino acid metabolism:Glycine, serine and threonine metabolism:Glyoxylate and dicarboxylate metabolism	pollen development; small molecule metabolic process; cellular developmental process; single-organism cellular process; karyogamy; cell differentiation; single-organism process; cellular component organization or biogenesis; gametophyte development; alpha-amino acid metabolic process; response to inorganic substance; oxoacid metabolic process; response to chemical stimulus; organonitrogen compoun…	glycine hydroxymethyltransferase activity; catalytic activity; transferase activity, transferring one-carbon groups; transferase activity; cofactor binding; methyltransferase activity; hydroxymethyl-, formyl- and related transferase activity; pyridoxal phosphate binding; anion binding; ion binding; binding	cell part; plasma membrane; cell; cell periphery; membrane	F6GWF3	XM_002266240.3
VIT_00s0211g00120			-1.82331	-3.6317	PREDICTED: serine hydroxymethyltransferase, mitochondrial-like	Glycine/serine hydroxymethyltransferase	Methane metabolism:One carbon pool by folate:Cyanoamino acid metabolism:Glycine, serine and threonine metabolism:Glyoxylate and dicarboxylate metabolism	small molecule metabolic process; alpha-amino acid metabolic process; oxoacid metabolic process; organonitrogen compound metabolic process; glycine metabolic process; organic substance metabolic process; metabolic process; single-organism metabolic process; organic acid metabolic process; cellular metabolic process; serine family amino acid metabolic process; cellular amino acid metabolic process…	glycine hydroxymethyltransferase activity; catalytic activity; transferase activity, transferring one-carbon groups; transferase activity; cofactor binding; hydroxymethyl-, formyl- and related transferase activity; pyridoxal phosphate binding; anion binding; ion binding; binding	na	D7T5C1	XM_010648100.1
VIT_00s0211g00070			-1.77345	-3.05317	PREDICTED: serine hydroxymethyltransferase, mitochondrial-like	Glycine/serine hydroxymethyltransferase	Methane metabolism:One carbon pool by folate:Cyanoamino acid metabolism:Glycine, serine and threonine metabolism:Glyoxylate and dicarboxylate metabolism	small molecule metabolic process; alpha-amino acid metabolic process; oxoacid metabolic process; organonitrogen compound metabolic process; glycine metabolic process; organic substance metabolic process; metabolic process; single-organism metabolic process; organic acid metabolic process; cellular metabolic process; serine family amino acid metabolic process; cellular amino acid metabolic process…	glycine hydroxymethyltransferase activity; catalytic activity; transferase activity, transferring one-carbon groups; transferase activity; cofactor binding; hydroxymethyl-, formyl- and related transferase activity; pyridoxal phosphate binding; anion binding; ion binding; binding	na	D7T5B6	XM_010648101.1
VIT_17s0000g08030			-2.22389	-2.60862	PREDICTED: spermidine synthase 2 [Vitis vinifera]	Spermidine synthase	na	metabolic process	catalytic activity; transferase activity	na	D7SHU7	XM_002280025.2
VIT_19s0027g01890			-1.54738	-2.57983	PREDICTED: vacuolar amino acid transporter 1 [Vitis vinifera]	Amino acid transporters	na	na	na	intrinsic to membrane; membrane part; integral to membrane; membrane	F6H4P6	na
VIT_14s0108g00630				2.86901	PREDICTED: vacuolar amino acid transporter 1 [Vitis vinifera]	Amino acid transporters	na	na	na	intrinsic to membrane; membrane part; integral to membrane; membrane	D7SXA8	XM_002283432.3
VIT_19s0027g01870				-2.30038	PREDICTED: vacuolar amino acid transporter 1-like [Vitis vinifera]	Amino acid transporters	na	na	na	intrinsic to membrane; membrane part; integral to membrane; membrane	D7SWM8	XM_010646553.1
VIT_19s0027g01880				-2.13952	PREDICTED: vacuolar amino acid transporter 1-like [Vitis vinifera]	Amino acid transporters	na	na	na	intrinsic to membrane; membrane part; integral to membrane; membrane	D7SWM7	XM_010646546.1
VIT_14s0108g00690				2.50699	PREDICTED: vacuolar amino acid transporter 1-like [Vitis vinifera]	Amino acid transporters	na	na	na	intrinsic to membrane; membrane part; integral to membrane; membrane	D7SXB3	XM_003633807.2
VIT_18s0001g02020				1.81873	hypothetical protein VITISV_005276 [Vitis vinifera]	Amino acid transporters	na	single-organism process; single-organism transport; basic amino acid transport; organic substance transport; acidic amino acid transport; transport; amino acid transport; anion transport; localization; nitrogen compound transport; neutral amino acid transport; establishment of localization; carboxylic acid transport; organic acid transport; organic anion transport; cation transport; ion transport…	anion transmembrane transporter activity; carboxylic acid transmembrane transporter activity; organic anion transmembrane transporter activity; amino acid transmembrane transporter activity; organic acid transmembrane transporter activity; substrate-specific transporter activity; active transmembrane transporter activity; transporter activity; ion transmembrane transporter activity; neutral amino…	intrinsic to membrane; membrane part; integral to membrane; membrane	A5B880	na
VIT_03s0038g03530				2.04996	hypothetical protein VITISV_011224 [Vitis vinifera]	Amino acid transporters	na	na	na	intrinsic to membrane; membrane part; integral to membrane; membrane	F6I0T8	na
VIT_08s0007g01320			2.12859	2.44329	hypothetical protein VITISV_024373 [Vitis vinifera]	H+/oligopeptide symporter	na	single-organism process; single-organism transport; organic substance transport; oligopeptide transport; peptide transport; transport; localization; nitrogen compound transport; establishment of localization; amide transport	transporter activity	intrinsic to membrane; membrane part; integral to membrane; membrane	F6HL22	na
VIT_15s0021g00330				2.64982	hypothetical protein VITISV_031037 [Vitis vinifera]	H+/oligopeptide symporter	na	response to nitrate; single-organism process; single-organism transport; response to inorganic substance; organic substance transport; oligopeptide transport; response to nitrogen compound; peptide transport; response to chemical stimulus; transport; anion transport; inorganic anion transport; localization; nitrogen compound transport; establishment of localization; amide transport; ion transport…	anion transmembrane transporter activity; nitrate transmembrane transporter activity; substrate-specific transporter activity; transporter activity; ion transmembrane transporter activity; transmembrane transporter activity; substrate-specific transmembrane transporter activity; inorganic anion transmembrane transporter activity	cell part; plasma membrane; cell; cell periphery; membrane	F6GVG4	XM_002265689.3
VIT_05s0020g03200				-1.65537	hypothetical protein VITISV_036382 [Vitis vinifera]	Spermidine synthase	na	metabolic process	catalytic activity	na	D7T6W1	XM_002281846.2
VIT_01s0011g02200			-1.62173		hypothetical protein VITISV_041911 [Vitis vinifera]	Glutamine synthetase	Arginine and proline metabolism:Nitrogen metabolism:Alanine, aspartate and glutamate metabolism:Glyoxylate and dicarboxylate metabolism	aminoglycan metabolic process; cellular macromolecule biosynthetic process; macromolecule biosynthetic process; macromolecule metabolic process; small molecule metabolic process; organonitrogen compound biosynthetic process; carboxylic acid biosynthetic process; single-organism cellular process; cellular macromolecule metabolic process; cell wall macromolecule metabolic process; single-organism b…	catalytic activity; heterocyclic compound binding; adenyl ribonucleotide binding; adenyl nucleotide binding; nucleoside phosphate binding; glutamate-ammonia ligase activity; ribonucleoside binding; acid-ammonia (or amide) ligase activity; ribonucleotide binding; nucleoside binding; carbohydrate derivative binding; nucleotide binding; ATP binding; purine ribonucleoside triphosphate binding; ligase…	cell part; cytoplasm; cell; intracellular part; intracellular	A5AP38	XM_010654131.1
VIT_18s0041g00480				1.66884	hypothetical protein VITISV_044466 [Vitis vinifera]	H+/oligopeptide symporter	na	cellular macromolecule biosynthetic process; macromolecule biosynthetic process; macromolecule metabolic process; heterocycle metabolic process; cellular nitrogen compound metabolic process; cellular macromolecule metabolic process; DNA replication; RNA-dependent DNA replication; cellular aromatic compound metabolic process; cellular biosynthetic process; organic substance metabolic process; meta…	nucleic acid binding; transferase activity, transferring phosphorus-containing groups; catalytic activity; RNA binding; zinc ion binding; metal ion binding; DNA polymerase activity; heterocyclic compound binding; transition metal ion binding; RNA-directed DNA polymerase activity; transferase activity; nucleotidyltransferase activity; cation binding; organic cyclic compound binding; ion binding; b…	na	F6I404	na
VIT_11s0016g04330			-2.66219	-4.80393	na	Phospholipase/carboxyhydrolase	na	na	na	na	F6HH44	na
VIT_08s0040g00440			-2.5499	-4.53778	na	Phospholipase/carboxyhydrolase	na	na	na	na	D7TQ49	XM_002283772.2
VIT_14s0030g00650			-2.21989	-4.44994	na	Pentafunctional AROM protein	na	na	na	na	D7TUX3	na
VIT_00s0211g00080			-2.05601	-3.93847	na	Glycine/serine hydroxymethyltransferase	na	na	na	na	F6HCS8	na
VIT_18s0041g00550				-3.12197	na	H+/oligopeptide symporter	na	na	na	na	F6I3Z8	na
VIT_10s0116g01380				-3.0202	na	Amino acid transporters	na	na	na	na	F6GVJ1	na
VIT_07s0031g02340				-2.98461	na	Amino acid transporters	na	na	na	na	F6H4D7	na
VIT_11s0016g02280				-2.21876	na	Glycine dehydrogenase (decarboxylating)	na	na	na	na	F6HGW6	na
VIT_07s0031g00970			-1.55226	-2.16231	na	Kynurenine aminotransferase, glutamine transaminase K	na	na	na	na	F6H4M3	na
VIT_18s0041g00600				-1.89243	na	H+/oligopeptide symporter	na	na	na	na	F6I3Z4	na
VIT_14s0066g00970				-1.88505	na	Anthranilate phosphoribosyltransferase	na	na	na	na	D7TWL8	XM_002273776.2
VIT_03s0180g00130				-1.5547	na	D-3-phosphoglycerate dehydrogenase, D-isomer-specific 2-hydroxy acid dehydrogenase superfamily	na	na	na	na	F6I5Y5	na
VIT_01s0010g00870	1.58197		1.6575		na	Isochorismate synthase	na	na	na	na	F6HGG1	na
VIT_00s0670g00020				1.62849	na	Acetylglutamate kinase/acetylglutamate synthase	na	na	na	na	F6HWV0	na
VIT_02s0025g01900			1.55687	1.7893	na	H+/oligopeptide symporter	na	na	na	na	F6HU42	na
VIT_00s0823g00020				1.81356	na	Acetylglutamate kinase/acetylglutamate synthase	na	na	na	na	F6HD90	XM_010649065.1
VIT_02s0154g00260				2.03971	na	H+/oligopeptide symporter	na	na	na	na	F6HPA0	na
VIT_07s0151g00520				2.17191	na	Homocysteine S-methyltransferase	na	na	na	na	F6HI62	XM_010653696.1
VIT_07s0005g03970				2.31821	na	H+/oligopeptide symporter	na	na	na	na	F6HZN7	XM_010654099.1
VIT_13s0019g04660			1.82588	2.4817	na	Amino acid transporters	na	na	na	na	F6HND9	na
VIT_05s0020g03860			1.80146	2.86474	na	Homocysteine S-methyltransferase	na	na	na	na	F6HDS7	na
VIT_02s0033g00630				3.46102	na	Carbon-nitrogen hydrolase	na	na	na	na	F6I069	na
VIT_11s0016g00280			2.22277	3.7365	na	Lysine-ketoglutarate reductase/saccharopine dehydrogenase	na	na	na	na	F6HGZ0	XM_010657768.1
VIT_02s0033g00850			1.55248	4.81329	na	Carbon-nitrogen hydrolase	na	na	na	na	F6I080	na
VIT_02s0025g02540			-1.89791	-2.71026	PREDICTED: uncharacterized protein LOC100242761 [Vitis vinifera]	Xaa-Pro aminopeptidase	na	na	na	cell part; organelle; intracellular membrane-bounded organelle; membrane-bounded organelle; cell; intracellular part; intracellular; intracellular organelle; nucleus	D7TVQ9	na
VIT_00s0211g00090			-2.48719	-4.61853	unnamed protein product, partial [Vitis vinifera]	Glycine/serine hydroxymethyltransferase	Methane metabolism:One carbon pool by folate:Cyanoamino acid metabolism:Glycine, serine and threonine metabolism:Glyoxylate and dicarboxylate metabolism	small molecule metabolic process; alpha-amino acid metabolic process; oxoacid metabolic process; organonitrogen compound metabolic process; glycine metabolic process; organic substance metabolic process; metabolic process; single-organism metabolic process; organic acid metabolic process; cellular metabolic process; serine family amino acid metabolic process; cellular amino acid metabolic process…	catalytic activity; transferase activity, transferring one-carbon groups; transferase activity; cofactor binding; hydroxymethyl-, formyl- and related transferase activity; pyridoxal phosphate binding; anion binding; ion binding; binding	na	D7T5B8	na
VIT_00s0211g00100			-1.98453	-4.1632	unnamed protein product, partial [Vitis vinifera]	Glycine/serine hydroxymethyltransferase	Methane metabolism:One carbon pool by folate:Cyanoamino acid metabolism:Glycine, serine and threonine metabolism:Glyoxylate and dicarboxylate metabolism	small molecule metabolic process; alpha-amino acid metabolic process; oxoacid metabolic process; organonitrogen compound metabolic process; glycine metabolic process; organic substance metabolic process; metabolic process; single-organism metabolic process; organic acid metabolic process; cellular metabolic process; serine family amino acid metabolic process; cellular amino acid metabolic process…	glycine hydroxymethyltransferase activity; catalytic activity; transferase activity, transferring one-carbon groups; transferase activity; cofactor binding; hydroxymethyl-, formyl- and related transferase activity; pyridoxal phosphate binding; anion binding; ion binding; binding	na	D7T5B9	na
VIT_03s0038g03540			-2.4247	-4.02127	unnamed protein product, partial [Vitis vinifera]	Amino acid transporters	na	na	na	intrinsic to membrane; membrane part; integral to membrane; membrane	D7U4U8	na
VIT_17s0000g05640				-3.23145	unnamed protein product, partial [Vitis vinifera]	H+/oligopeptide symporter	na	single-organism process; single-organism transport; organic substance transport; oligopeptide transport; peptide transport; transport; localization; nitrogen compound transport; establishment of localization; amide transport	transporter activity	membrane	D7SIG5	XM_002271751.2
VIT_00s0211g00160			-1.57694	-3.05971	unnamed protein product, partial [Vitis vinifera]	Glycine/serine hydroxymethyltransferase	Methane metabolism:One carbon pool by folate:Cyanoamino acid metabolism:Glycine, serine and threonine metabolism:Glyoxylate and dicarboxylate metabolism	small molecule metabolic process; alpha-amino acid metabolic process; oxoacid metabolic process; organonitrogen compound metabolic process; glycine metabolic process; organic substance metabolic process; metabolic process; single-organism metabolic process; organic acid metabolic process; cellular metabolic process; serine family amino acid metabolic process; cellular amino acid metabolic process…	glycine hydroxymethyltransferase activity; catalytic activity; transferase activity, transferring one-carbon groups; transferase activity; cofactor binding; hydroxymethyl-, formyl- and related transferase activity; pyridoxal phosphate binding; anion binding; ion binding; binding	na	D7T5C3	XM_010648096.1
VIT_18s0041g01270			-2.31896	-2.79717	unnamed protein product, partial [Vitis vinifera]	Amino acid transporters	na	na	na	intrinsic to membrane; membrane part; integral to membrane; membrane	D7U976	na
VIT_12s0059g00750				-2.5496	unnamed protein product, partial [Vitis vinifera]	Prephenate dehydratase	Phenylalanine, tyrosine and tryptophan biosynthesis	tryptophan biosynthetic process; cellular amine metabolic process; tryptophan metabolic process; small molecule metabolic process; heterocycle metabolic process; cellular nitrogen compound metabolic process; organonitrogen compound biosynthetic process; carboxylic acid biosynthetic process; erythrose 4-phosphate/phosphoenolpyruvate family amino acid metabolic process; single-organism biosynthetic…	hydro-lyase activity; catalytic activity; amino acid binding; lyase activity; carbon-oxygen lyase activity; small molecule binding; organic acid binding; anion binding; prephenate dehydratase activity; carboxylic acid binding; ion binding; binding	na	F6HIC1	XM_010658905.1
VIT_03s0038g02140				-2.38559	unnamed protein product, partial [Vitis vinifera]	Amino acid transporters	na	na	na	intrinsic to membrane; membrane part; integral to membrane; membrane	D7U578	na
VIT_10s0116g01670				-2.06486	unnamed protein product, partial [Vitis vinifera]	Prephenate dehydratase	Phenylalanine, tyrosine and tryptophan biosynthesis	tryptophan biosynthetic process; cellular amine metabolic process; tryptophan metabolic process; small molecule metabolic process; heterocycle metabolic process; cellular nitrogen compound metabolic process; organonitrogen compound biosynthetic process; carboxylic acid biosynthetic process; erythrose 4-phosphate/phosphoenolpyruvate family amino acid metabolic process; single-organism biosynthetic…	hydro-lyase activity; catalytic activity; amino acid binding; lyase activity; carbon-oxygen lyase activity; small molecule binding; organic acid binding; anion binding; carboxylic acid binding; ion binding; binding	na	E0CVS5	XM_010657086.1
VIT_08s0007g07400				-2.02664	unnamed protein product, partial [Vitis vinifera]	Glutamate/leucine/phenylalanine/valine dehydrogenases	na	small molecule metabolic process; oxoacid metabolic process; organic substance metabolic process; metabolic process; single-organism metabolic process; organic acid metabolic process; cellular metabolic process; oxidation-reduction process; carboxylic acid metabolic process; primary metabolic process; cellular process	oxidoreductase activity; catalytic activity; heterocyclic compound binding; nucleoside phosphate binding; nucleotide binding; oxidoreductase activity, acting on the CH-NH2 group of donors; small molecule binding; organic cyclic compound binding; binding	na	F6HLB4	na
VIT_00s0188g00130			-1.56167	-1.9888	unnamed protein product, partial [Vitis vinifera]	Amino acid transporters	na	response to carbohydrate stimulus; membrane organization; intracellular transport; positive regulation of flavonoid biosynthetic process; regulation of defense response; protein localization; macromolecule localization; plant-type hypersensitive response; metal ion transport; cellular chemical homeostasis; biological regulation; cation homeostasis; response to organic substance; protein targeting…	anion transmembrane transporter activity; carboxylic acid transmembrane transporter activity; organic anion transmembrane transporter activity; organic acid transmembrane transporter activity; substrate-specific transporter activity; transporter activity; ion transmembrane transporter activity; transmembrane transporter activity; substrate-specific transmembrane transporter activity	intrinsic to membrane; cell part; plasma membrane part; plasma membrane; membrane part; integral to membrane; intrinsic to plasma membrane; cell; cell periphery; intracellular; membrane	D7UDU4	na
VIT_18s0001g04860				-1.57868	unnamed protein product, partial [Vitis vinifera]	Kynurenine aminotransferase, glutamine transaminase K	na	metabolic process; biosynthetic process	catalytic activity; transferase activity; cofactor binding; pyridoxal phosphate binding; anion binding; ion binding; binding	na	E0CRG5	XM_010665996.1
VIT_07s0031g00980				-1.57092	unnamed protein product, partial [Vitis vinifera]	Kynurenine aminotransferase, glutamine transaminase K	na	metabolic process; biosynthetic process	catalytic activity; transferase activity; cofactor binding; pyridoxal phosphate binding; anion binding; ion binding; binding	na	D7SW04	XM_002276964.2
VIT_00s1490g00010	-2.07569		-1.84478		unnamed protein product, partial [Vitis vinifera]	Phosphoadenosine phosphosulfate reductase	Sulfur metabolism:Sulfur metabolism	biological regulation; single-organism cellular process; single-organism process; regulation of cellular process; cellular homeostasis; sulfate reduction; metabolic process; single-organism metabolic process; cellular metabolic process; regulation of biological process; sulfur compound metabolic process; oxidation-reduction process; homeostatic process; sulfate assimilation, phosphoadenylyl sulfa…	oxidoreductase activity; catalytic activity; oxidoreductase activity, acting on a sulfur group of donors, disulfide as acceptor; oxidoreductase activity, acting on a sulfur group of donors; adenylyl-sulfate reductase activity; phosphoadenylyl-sulfate reductase (thioredoxin) activity	intracellular organelle part; organelle part; cell part; chloroplast stroma; chloroplast part; organelle; plastid; plastid stroma; plastid part; intracellular membrane-bounded organelle; membrane-bounded organelle; cytoplasm; cell; intracellular part; intracellular; intracellular organelle; cytoplasmic part; chloroplast	F6HDB7	na
VIT_19s0015g01310				1.84048	unnamed protein product, partial [Vitis vinifera]	Amino acid transporters	na	na	na	intrinsic to membrane; membrane part; integral to membrane; membrane	F6I590	na
VIT_19s0015g01300				2.32293	unnamed protein product, partial [Vitis vinifera]	Amino acid transporters	na	na	na	intrinsic to membrane; membrane part; integral to membrane; membrane	D7UAP7	XM_010646344.1
VIT_18s0001g08450				2.57714	unnamed protein product, partial [Vitis vinifera]	Branched chain aminotransferase BCAT1, pyridoxal phosphate enzymes type IV superfamily	Valine, leucine and isoleucine biosynthesis:Valine, leucine and isoleucine degradation:Pantothenate and CoA biosynthesis:Glucosinolate biosynthesis	branched-chain amino acid metabolic process; small molecule metabolic process; oxoacid metabolic process; organonitrogen compound metabolic process; organic substance metabolic process; metabolic process; single-organism metabolic process; organic acid metabolic process; cellular metabolic process; cellular amino acid metabolic process; nitrogen compound metabolic process; carboxylic acid metabol…	L-isoleucine transaminase activity; catalytic activity; transaminase activity; transferase activity; branched-chain-amino-acid transaminase activity; transferase activity, transferring nitrogenous groups; L-leucine transaminase activity; L-valine transaminase activity	cell part; organelle; intracellular membrane-bounded organelle; membrane-bounded organelle; cytoplasm; mitochondrion; cell; intracellular part; intracellular; intracellular organelle; cytoplasmic part	E0CNW8	na
VIT_10s0003g03870			1.75018	2.60781	unnamed protein product, partial [Vitis vinifera]	Ornithine aminotransferase	na	metabolic process	catalytic activity; transaminase activity; transferase activity; cofactor binding; transferase activity, transferring nitrogenous groups; pyridoxal phosphate binding; anion binding; ion binding; binding	na	D7TKA5	na
VIT_18s0076g00360				2.70459	unnamed protein product, partial [Vitis vinifera]	Glutamate decarboxylase and related proteins	na	small molecule metabolic process; oxoacid metabolic process; organic substance metabolic process; metabolic process; single-organism metabolic process; organic acid metabolic process; cellular metabolic process; carboxylic acid metabolic process; cellular process	catalytic activity; carbon-carbon lyase activity; carboxy-lyase activity; cofactor binding; lyase activity; pyridoxal phosphate binding; anion binding; ion binding; binding	na	D7SSC2	na
VIT_06s0061g00570				3.40943	unnamed protein product, partial [Vitis vinifera]	Amino acid transporters	na	na	na	intrinsic to membrane; membrane part; integral to membrane; membrane	D7SNB9	XM_010653536.1
VIT_06s0004g06830			1.98164	4.02181	unnamed protein product, partial [Vitis vinifera]	Asparagine synthase (glutamine-hydrolyzing)	Alanine, aspartate and glutamate metabolism	dicarboxylic acid metabolic process; small molecule metabolic process; organonitrogen compound biosynthetic process; carboxylic acid biosynthetic process; aspartate family amino acid metabolic process; aspartate metabolic process; single-organism biosynthetic process; alpha-amino acid metabolic process; alanine metabolic process; oxoacid metabolic process; small molecule biosynthetic process; cel…	catalytic activity; heterocyclic compound binding; adenyl ribonucleotide binding; adenyl nucleotide binding; nucleoside phosphate binding; ribonucleoside binding; ribonucleotide binding; nucleoside binding; carbohydrate derivative binding; nucleotide binding; ATP binding; purine ribonucleoside triphosphate binding; ligase activity; small molecule binding; anion binding; organic cyclic compound bi…	na	D7SJV6	na
VIT_02s0033g00840				4.43869	unnamed protein product, partial [Vitis vinifera]	Carbon-nitrogen hydrolase	na	metabolic process; nitrogen compound metabolic process	catalytic activity; hydrolase activity; hydrolase activity, acting on carbon-nitrogen (but not peptide) bonds	na	D7U3V9	na
VIT_14s0066g01960	1.70791	1.76927		3.50758	PREDICTED: metalloendoproteinase 1 [Vitis vinifera]	Gelatinase A and related matrix metalloproteases	na	protein metabolic process; macromolecule metabolic process; organic substance metabolic process; metabolic process; proteolysis; primary metabolic process	catalytic activity; zinc ion binding; metal ion binding; peptidase activity, acting on L-amino acid peptides; transition metal ion binding; hydrolase activity; metallopeptidase activity; cation binding; endopeptidase activity; metalloendopeptidase activity; peptidase activity; ion binding; binding	extracellular matrix	F6HV36	na
VIT_14s0066g01970				2.81562	PREDICTED: metalloendoproteinase 1-like [Vitis vinifera]	Gelatinase A and related matrix metalloproteases	na	protein metabolic process; macromolecule metabolic process; organic substance metabolic process; metabolic process; proteolysis; primary metabolic process	catalytic activity; zinc ion binding; metal ion binding; peptidase activity, acting on L-amino acid peptides; transition metal ion binding; hydrolase activity; metallopeptidase activity; cation binding; endopeptidase activity; metalloendopeptidase activity; peptidase activity; ion binding; binding	extracellular matrix	F6HV37	XM_002275520.2
VIT_13s0019g04340			1.50039	1.78203	PREDICTED: endoplasmic reticulum metallopeptidase 1 [Vitis	Aminopeptidases of the M20 family	na	protein metabolic process; macromolecule metabolic process; organic substance metabolic process; metabolic process; proteolysis; primary metabolic process	catalytic activity; hydrolase activity; peptidase activity	na	F6HNG1	na
VIT_03s0063g01040			2.62858	2.89561	PREDICTED: peroxidase 10 [Vitis vinifera]	na	Phenylalanine metabolism:Phenylpropanoid biosynthesis	response to oxidative stress; response to stress; metabolic process; single-organism metabolic process; oxidation-reduction process; response to stimulus	heme binding; nucleic acid binding; oxidoreductase activity; catalytic activity; heterocyclic compound binding; oxidoreductase activity, acting on peroxide as acceptor; tetrapyrrole binding; peroxidase activity; nucleoside phosphate binding; nucleotide binding; antioxidant activity; small molecule binding; organic cyclic compound binding; binding	na	D7TPP0	XM_002281788.2
VIT_02s0012g00540				2.04425	PREDICTED: peroxidase 20 [Vitis vinifera]	na	Phenylalanine metabolism:Phenylpropanoid biosynthesis	response to oxidative stress; response to stress; metabolic process; single-organism metabolic process; oxidation-reduction process; response to stimulus	heme binding; oxidoreductase activity; catalytic activity; heterocyclic compound binding; oxidoreductase activity, acting on peroxide as acceptor; tetrapyrrole binding; peroxidase activity; antioxidant activity; organic cyclic compound binding; binding	na	D7TTH0	XM_002279172.3
VIT_05s0077g00880				-2.46795	PREDICTED: peroxidase 29 [Vitis vinifera]	na	Phenylalanine metabolism:Phenylpropanoid biosynthesis	response to oxidative stress; response to stress; lipid metabolic process; organic substance metabolic process; metabolic process; single-organism metabolic process; oxidation-reduction process; primary metabolic process; response to stimulus	heme binding; oxidoreductase activity; catalytic activity; heterocyclic compound binding; oxidoreductase activity, acting on peroxide as acceptor; tetrapyrrole binding; peroxidase activity; hydrolase activity; hydrolase activity, acting on ester bonds; antioxidant activity; organic cyclic compound binding; binding	na	D7SYK3	XM_002272943.2
VIT_14s0066g01850				-2.70459	PREDICTED: peroxidase 31-like [Vitis vinifera]	na	Phenylalanine metabolism:Phenylpropanoid biosynthesis	response to oxidative stress; response to stress; metabolic process; single-organism metabolic process; oxidation-reduction process; response to stimulus	heme binding; oxidoreductase activity; catalytic activity; heterocyclic compound binding; oxidoreductase activity, acting on peroxide as acceptor; tetrapyrrole binding; peroxidase activity; antioxidant activity; organic cyclic compound binding; binding	cell part; external encapsulating structure; plant-type cell wall; cell wall; cell; cell periphery	F6HV28	XM_002280511.2
VIT_06s0004g07770				-2.04825	PREDICTED: peroxidase 4 [Vitis vinifera]	na	Phenylalanine metabolism:Phenylpropanoid biosynthesis	cellular catabolic process; hydrogen peroxide metabolic process; cellular response to stimulus; response to oxidative stress; cellular response to oxidative stress; single-organism cellular process; response to stress; single-organism process; hydrogen peroxide catabolic process; cellular response to chemical stimulus; cellular response to reactive oxygen species; response to inorganic substance;…	heme binding; oxidoreductase activity; catalytic activity; heterocyclic compound binding; oxidoreductase activity, acting on peroxide as acceptor; tetrapyrrole binding; peroxidase activity; antioxidant activity; organic cyclic compound binding; binding	cell part; external encapsulating structure; cell wall; cell; cell periphery; apoplast; extracellular region	D7SJL8	XM_002269882.3
VIT_10s0116g01780			-1.80935	-3.40641	PREDICTED: peroxidase 42 isoform 1 [Vitis vinifera]	na	Phenylalanine metabolism:Phenylpropanoid biosynthesis	response to oxidative stress; response to stress; metabolic process; single-organism metabolic process; oxidation-reduction process; response to stimulus	heme binding; oxidoreductase activity; catalytic activity; heterocyclic compound binding; oxidoreductase activity, acting on peroxide as acceptor; tetrapyrrole binding; peroxidase activity; antioxidant activity; organic cyclic compound binding; binding	na	A5AGY5	XM_002274733.2
VIT_07s0130g00220				-2.86956	PREDICTED: peroxidase 47-like [Vitis vinifera]	na	Phenylalanine metabolism:Phenylpropanoid biosynthesis	response to oxidative stress; response to stress; metabolic process; single-organism metabolic process; oxidation-reduction process; response to stimulus	heme binding; oxidoreductase activity; catalytic activity; heterocyclic compound binding; oxidoreductase activity, acting on peroxide as acceptor; tetrapyrrole binding; peroxidase activity; antioxidant activity; organic cyclic compound binding; binding	na	F6HGJ2	na
VIT_19s0085g01040			-1.68989		PREDICTED: peroxidase 7 [Vitis vinifera]	na	Phenylalanine metabolism:Phenylpropanoid biosynthesis	response to oxidative stress; response to stress; metabolic process; single-organism metabolic process; oxidation-reduction process; response to stimulus	heme binding; oxidoreductase activity; catalytic activity; heterocyclic compound binding; oxidoreductase activity, acting on peroxide as acceptor; tetrapyrrole binding; peroxidase activity; antioxidant activity; organic cyclic compound binding; binding	na	F6H9S4	XM_002265631.2
VIT_07s0129g00360				1.91184	PREDICTED: peroxidase 73 [Vitis vinifera]	na	Phenylalanine metabolism:Phenylpropanoid biosynthesis	response to oxidative stress; response to stress; response to abiotic stimulus; metabolic process; single-organism metabolic process; oxidation-reduction process; response to osmotic stress; response to stimulus; response to salt stress	heme binding; oxidoreductase activity; catalytic activity; heterocyclic compound binding; oxidoreductase activity, acting on peroxide as acceptor; tetrapyrrole binding; peroxidase activity; antioxidant activity; organic cyclic compound binding; binding	cell part; cytoplasm; cell; intracellular part; intracellular	F6HSU5	XM_002284242.3
VIT_18s0001g00510				-2.12765	PREDICTED: prolyl endopeptidase [Vitis vinifera]	na	na	protein metabolic process; macromolecule metabolic process; organic substance metabolic process; metabolic process; proteolysis; primary metabolic process	serine-type peptidase activity; catalytic activity; serine hydrolase activity; peptidase activity, acting on L-amino acid peptides; hydrolase activity; endopeptidase activity; serine-type endopeptidase activity; peptidase activity	na	E0CQU0	na
VIT_18s0001g01730			-2.04426	-4.5319	PREDICTED: shikimate kinase, chloroplastic [Vitis vinifera]	na	Phenylalanine, tyrosine and tryptophan biosynthesis	tryptophan biosynthetic process; cellular amine metabolic process; tryptophan metabolic process; small molecule metabolic process; heterocycle metabolic process; cellular nitrogen compound metabolic process; organonitrogen compound biosynthetic process; carboxylic acid biosynthetic process; erythrose 4-phosphate/phosphoenolpyruvate family amino acid metabolic process; single-organism biosynthetic…	transferase activity, transferring phosphorus-containing groups; catalytic activity; kinase activity; heterocyclic compound binding; shikimate kinase activity; transferase activity; adenyl ribonucleotide binding; adenyl nucleotide binding; nucleoside phosphate binding; ribonucleoside binding; ribonucleotide binding; nucleoside binding; carbohydrate derivative binding; nucleotide binding; ATP bind…	na	D7TFR2	XM_010647502.1
VIT_18s0157g00140			1.81189	4.65093	PREDICTED: tryptophan aminotransferase-related protein 4 [Vitis	na	na	metabolic process	catalytic activity; cofactor binding; carbon-sulfur lyase activity; lyase activity; pyridoxal phosphate binding; anion binding; ion binding; binding	na	D7SXY7	XM_002266017.2
VIT_10s0003g04240				-3.65015	PREDICTED: tyrosine/DOPA decarboxylase 2-like [Vitis vinifera]	na	na	small molecule metabolic process; oxoacid metabolic process; organonitrogen compound metabolic process; organic substance metabolic process; metabolic process; single-organism metabolic process; organic acid metabolic process; cellular metabolic process; cellular amino acid metabolic process; nitrogen compound metabolic process; carboxylic acid metabolic process; primary metabolic process; cellul…	catalytic activity; carbon-carbon lyase activity; carboxy-lyase activity; cofactor binding; lyase activity; pyridoxal phosphate binding; anion binding; ion binding; binding	na	F6HLV2	na
VIT_18s0001g11100				-1.73168	PREDICTED: serine carboxypeptidase II-3-like [Vitis vinifera]	Serine carboxypeptidases (lysosomal cathepsin A)	na	protein metabolic process; macromolecule metabolic process; organic substance metabolic process; metabolic process; proteolysis; primary metabolic process	serine-type peptidase activity; catalytic activity; serine hydrolase activity; peptidase activity, acting on L-amino acid peptides; serine-type carboxypeptidase activity; hydrolase activity; serine-type exopeptidase activity; exopeptidase activity; carboxypeptidase activity; peptidase activity	na	F6H1D7	XM_002282295.3
VIT_03s0088g00260			-2.2796	-4.77685	PREDICTED: serine carboxypeptidase-like 18 [Vitis vinifera]	Serine carboxypeptidases (lysosomal cathepsin A)	na	protein metabolic process; macromolecule metabolic process; organic substance metabolic process; metabolic process; proteolysis; primary metabolic process	serine-type peptidase activity; catalytic activity; serine hydrolase activity; peptidase activity, acting on L-amino acid peptides; serine-type carboxypeptidase activity; hydrolase activity; serine-type exopeptidase activity; exopeptidase activity; carboxypeptidase activity; peptidase activity	na	D7T3Q1	XM_002272080.3
VIT_11s0052g00750				-2.30884	PREDICTED: serine carboxypeptidase-like 18 [Vitis vinifera]	Serine carboxypeptidases (lysosomal cathepsin A)	na	protein metabolic process; macromolecule metabolic process; organic substance metabolic process; metabolic process; proteolysis; primary metabolic process	serine-type peptidase activity; catalytic activity; serine hydrolase activity; peptidase activity, acting on L-amino acid peptides; serine-type carboxypeptidase activity; hydrolase activity; serine-type exopeptidase activity; exopeptidase activity; carboxypeptidase activity; peptidase activity	na	D7SQB8	XM_002268481.3
VIT_03s0091g01290			-1.96015	-4.46552	PREDICTED: serine carboxypeptidase-like 18-like [Vitis vinifera]	Serine carboxypeptidases (lysosomal cathepsin A)	na	protein metabolic process; macromolecule metabolic process; organic substance metabolic process; metabolic process; proteolysis; primary metabolic process	serine-type peptidase activity; catalytic activity; serine hydrolase activity; peptidase activity, acting on L-amino acid peptides; serine-type carboxypeptidase activity; hydrolase activity; serine-type exopeptidase activity; exopeptidase activity; carboxypeptidase activity; peptidase activity	na	F6H684	XM_002269403.2
VIT_11s0052g00770			-1.6941	-2.83183	PREDICTED: serine carboxypeptidase-like 18-like isoform 2 [Vitis	Serine carboxypeptidases (lysosomal cathepsin A)	na	protein metabolic process; macromolecule metabolic process; organic substance metabolic process; metabolic process; proteolysis; primary metabolic process	serine-type peptidase activity; catalytic activity; serine hydrolase activity; peptidase activity, acting on L-amino acid peptides; serine-type carboxypeptidase activity; hydrolase activity; serine-type exopeptidase activity; exopeptidase activity; carboxypeptidase activity; peptidase activity	na	F6GXH6	XM_003633151.2
VIT_11s0037g00800				-3.16886	PREDICTED: serine carboxypeptidase-like 29 [Vitis vinifera]	Serine carboxypeptidases (lysosomal cathepsin A)	na	protein metabolic process; macromolecule metabolic process; organic substance metabolic process; metabolic process; proteolysis; primary metabolic process	serine-type peptidase activity; catalytic activity; serine hydrolase activity; peptidase activity, acting on L-amino acid peptides; serine-type carboxypeptidase activity; hydrolase activity; serine-type exopeptidase activity; exopeptidase activity; carboxypeptidase activity; peptidase activity	na	D7U1G2	na
VIT_18s0001g15550				-2.81638	PREDICTED: serine carboxypeptidase-like 42 [Vitis vinifera]	Serine carboxypeptidases (lysosomal cathepsin A)	na	protein metabolic process; macromolecule metabolic process; organic substance metabolic process; metabolic process; proteolysis; primary metabolic process	serine-type peptidase activity; catalytic activity; serine hydrolase activity; peptidase activity, acting on L-amino acid peptides; serine-type carboxypeptidase activity; hydrolase activity; serine-type exopeptidase activity; exopeptidase activity; carboxypeptidase activity; peptidase activity	na	E0CQN9	XM_002278157.2
VIT_08s0040g01060			-1.61243		PREDICTED: serine carboxypeptidase-like 45-like [Vitis vinifera]	Serine carboxypeptidases (lysosomal cathepsin A)	na	protein metabolic process; macromolecule metabolic process; organic substance metabolic process; metabolic process; proteolysis; primary metabolic process	serine-type peptidase activity; catalytic activity; serine hydrolase activity; peptidase activity, acting on L-amino acid peptides; serine-type carboxypeptidase activity; hydrolase activity; serine-type exopeptidase activity; exopeptidase activity; carboxypeptidase activity; peptidase activity	na	F6HQN7	na
VIT_14s0108g00100				2.1801	PREDICTED: serine carboxypeptidase-like 46-like [Vitis vinifera]	Serine carboxypeptidases (lysosomal cathepsin A)	na	protein metabolic process; macromolecule metabolic process; organic substance metabolic process; metabolic process; proteolysis; primary metabolic process	serine-type peptidase activity; catalytic activity; serine hydrolase activity; peptidase activity, acting on L-amino acid peptides; serine-type carboxypeptidase activity; hydrolase activity; serine-type exopeptidase activity; exopeptidase activity; carboxypeptidase activity; peptidase activity	na	D7SX68	XM_003633802.2
VIT_06s0061g00520				-2.05166	PREDICTED: serine carboxypeptidase-like 48-like [Vitis vinifera]	Serine carboxypeptidases (lysosomal cathepsin A)	na	protein metabolic process; macromolecule metabolic process; organic substance metabolic process; metabolic process; proteolysis; primary metabolic process	serine-type peptidase activity; catalytic activity; serine hydrolase activity; peptidase activity, acting on L-amino acid peptides; serine-type carboxypeptidase activity; hydrolase activity; serine-type exopeptidase activity; exopeptidase activity; carboxypeptidase activity; peptidase activity	intracellular organelle part; microbody; organelle membrane; peroxisome; organelle part; cell part; endoplasmic reticulum; organelle; intracellular membrane-bounded organelle; membrane-bounded organelle; membrane part; cytoplasm; vacuole; cell; intracellular part; intracellular; intracellular organelle; cytoplasmic part; endoplasmic reticulum part; membrane	F6GW94	XM_002273245.2
VIT_18s0001g06850			2.72755	3.73257	PREDICTED: cationic peroxidase 1 [Vitis vinifera]	na	Phenylalanine metabolism:Phenylpropanoid biosynthesis	response to oxidative stress; response to stress; metabolic process; single-organism metabolic process; oxidation-reduction process; response to stimulus	heme binding; oxidoreductase activity; catalytic activity; heterocyclic compound binding; oxidoreductase activity, acting on peroxide as acceptor; tetrapyrrole binding; peroxidase activity; antioxidant activity; organic cyclic compound binding; binding	na	F6H0Z1	XM_002285687.1
VIT_19s0014g01120				-2.2908	PREDICTED: epidermis-specific secreted glycoprotein EP1-like [Vitis	na	na	na	na	cell part; external encapsulating structure; plant-type cell wall; cell wall; plasma membrane; cell; cell periphery; apoplast; membrane; extracellular region	F6H2L8	na
VIT_19s0014g01110				-1.5843	PREDICTED: epidermis-specific secreted glycoprotein EP1-like [Vitis	na	na	na	na	cell part; external encapsulating structure; plant-type cell wall; cell wall; plasma membrane; cell; cell periphery; apoplast; membrane; extracellular region	F6H1X1	na
VIT_19s0014g01150			2.44511	3.544	PREDICTED: epidermis-specific secreted glycoprotein EP1-like [Vitis	na	na	na	na	cell part; external encapsulating structure; plant-type cell wall; cell wall; plasma membrane; cell; cell periphery; apoplast; membrane; extracellular region	F6H2M1	XM_002283172.3
VIT_19s0014g01370				3.76419	PREDICTED: epidermis-specific secreted glycoprotein EP1-like [Vitis	na	na	na	na	cell part; external encapsulating structure; plant-type cell wall; cell wall; plasma membrane; cell; cell periphery; apoplast; membrane; extracellular region	F6H2N5	na
VIT_15s0048g01210			-1.53401		PREDICTED: xylem serine proteinase 1 [Vitis vinifera]	na	na	protein metabolic process; biological regulation; macromolecule metabolic process; negative regulation of catalytic activity; regulation of catalytic activity; regulation of metabolic process; negative regulation of molecular function; regulation of molecular function; organic substance metabolic process; metabolic process; proteolysis; regulation of biological process; primary metabolic process	serine-type peptidase activity; catalytic activity; serine hydrolase activity; identical protein binding; peptidase activity, acting on L-amino acid peptides; hydrolase activity; endopeptidase activity; serine-type endopeptidase activity; peptidase activity; protein binding; binding	na	D7U7Q0	XM_002272562.3
VIT_11s0065g00570			2.52657	2.56078	PREDICTED: probable glutamate carboxypeptidase 2-like [Vitis	Transferrin receptor and related proteins containing the protease-associated (PA) domain	na	organic substance metabolic process; metabolic process; carbohydrate metabolic process; primary metabolic process	catalytic activity; hydrolase activity, hydrolyzing O-glycosyl compounds; hydrolase activity; hydrolase activity, acting on glycosyl bonds; cation binding; ion binding; binding	na	F6H9K7	na
VIT_17s0000g00370				-3.1706	hypothetical protein VITISV_021177 [Vitis vinifera]	Serine carboxypeptidases (lysosomal cathepsin A)	na	protein metabolic process; macromolecule metabolic process; organic substance metabolic process; metabolic process; proteolysis; primary metabolic process	serine-type peptidase activity; catalytic activity; serine hydrolase activity; peptidase activity, acting on L-amino acid peptides; serine-type carboxypeptidase activity; hydrolase activity; serine-type exopeptidase activity; exopeptidase activity; carboxypeptidase activity; peptidase activity	na	A5BLT6	XM_002280760.2
VIT_03s0091g01240			-1.85394	-3.02547	na	Serine carboxypeptidases (lysosomal cathepsin A)	na	na	na	na	F6H688	XM_010649601.1
VIT_03s0091g01200				-2.35389	na	Serine carboxypeptidases (lysosomal cathepsin A)	na	na	na	na	F6H691	XM_002265806.2
VIT_03s0088g00050				-2.03942	na	Serine carboxypeptidases (lysosomal cathepsin A)	na	na	na	na	D7T3R9	XM_002266831.3
VIT_03s0088g00110				-1.87773	na	Serine carboxypeptidases (lysosomal cathepsin A)	na	na	na	na	D7T3R5	XM_002266579.3
VIT_11s0065g00720			-1.74516		na	Serine carboxypeptidases (lysosomal cathepsin A)	na	na	na	na	F6H9L7	na
VIT_03s0088g00150			-2.03489	-4.80168	unnamed protein product, partial [Vitis vinifera]	Serine carboxypeptidases (lysosomal cathepsin A)	na	protein metabolic process; macromolecule metabolic process; organic substance metabolic process; metabolic process; proteolysis; primary metabolic process	serine-type peptidase activity; catalytic activity; serine hydrolase activity; peptidase activity, acting on L-amino acid peptides; serine-type carboxypeptidase activity; hydrolase activity; serine-type exopeptidase activity; exopeptidase activity; carboxypeptidase activity; peptidase activity	na	D7T3R3	na
VIT_03s0088g00160			-2.43974	-3.40827	unnamed protein product, partial [Vitis vinifera]	Serine carboxypeptidases (lysosomal cathepsin A)	na	protein metabolic process; macromolecule metabolic process; organic substance metabolic process; metabolic process; proteolysis; primary metabolic process	serine-type peptidase activity; catalytic activity; serine hydrolase activity; peptidase activity, acting on L-amino acid peptides; serine-type carboxypeptidase activity; hydrolase activity; serine-type exopeptidase activity; exopeptidase activity; carboxypeptidase activity; peptidase activity	na	D7T3R2	na
VIT_11s0052g00790			-2.11546	-2.61114	unnamed protein product, partial [Vitis vinifera]	Serine carboxypeptidases (lysosomal cathepsin A)	na	protein metabolic process; macromolecule metabolic process; organic substance metabolic process; metabolic process; proteolysis; primary metabolic process	serine-type peptidase activity; catalytic activity; serine hydrolase activity; peptidase activity, acting on L-amino acid peptides; serine-type carboxypeptidase activity; hydrolase activity; serine-type exopeptidase activity; exopeptidase activity; carboxypeptidase activity; peptidase activity	na	F6GXH4	XM_010658543.1
VIT_08s0040g01140				-2.28337	unnamed protein product, partial [Vitis vinifera]	Serine carboxypeptidases (lysosomal cathepsin A)	na	protein metabolic process; macromolecule metabolic process; organic substance metabolic process; metabolic process; proteolysis; primary metabolic process	catalytic activity; peptidase activity, acting on L-amino acid peptides; hydrolase activity; serine-type exopeptidase activity; exopeptidase activity; peptidase activity	na	D7TQS4	na
Carbohydrate transport and metabolism											na	na
VIT_00s0218g00110				-2.99459	1-D-desoxyxylulose 5-phosphate synthase (DXS) [Narcissus	Transketolase	Terpenoid backbone biosynthesis:Thiamine metabolism	lipid metabolic process; isoprenoid biosynthetic process; cellular biosynthetic process; cellular lipid metabolic process; steroid biosynthetic process; steroid metabolic process; organic substance metabolic process; metabolic process; single-organism metabolic process; cellular metabolic process; lipid biosynthetic process; organic substance biosynthetic process; terpenoid biosynthetic process; …	transferase activity, transferring aldehyde or ketonic groups; catalytic activity; transferase activity; 1-deoxy-D-xylulose-5-phosphate synthase activity	na	D7UDN7	XM_002266889.3
VIT_08s0040g01890				-2.39155	aquaporin-like [Vitis vinifera]	Aquaporin (major intrinsic protein family)	na	response to endogenous stimulus; response to water deprivation; response to lipid; response to organic substance; single-organism cellular process; transmembrane transport; response to hormone stimulus; response to water stimulus; response to stress; single-organism process; single-organism transport; response to inorganic substance; response to abiotic stimulus; response to chemical stimulus; tr…	transporter activity	intrinsic to membrane; cell part; organelle; plastid; intracellular membrane-bounded organelle; membrane-bounded organelle; plasma membrane; membrane part; cytoplasm; integral to membrane; cell; intracellular part; cell periphery; intracellular; intracellular organelle; cytoplasmic part; chloroplast; membrane	A3FA68	NM_001281129.1
VIT_04s0008g02830			2.743	3.87867	arabinose kinase 1 [Arabidopsis thaliana]	Galactokinase	Amino sugar and nucleotide sugar metabolism:Amino sugar and nucleotide sugar metabolism:Galactose metabolism	monosaccharide metabolic process; macromolecule metabolic process; small molecule metabolic process; heterocycle metabolic process; cellular nitrogen compound metabolic process; cellular macromolecule metabolic process; cellular aromatic compound metabolic process; nucleoside phosphate metabolic process; hexose metabolic process; phosphate-containing compound metabolic process; phosphorus metabol…	transferase activity, transferring phosphorus-containing groups; catalytic activity; kinase activity; heterocyclic compound binding; transferase activity; adenyl ribonucleotide binding; adenyl nucleotide binding; nucleoside phosphate binding; ribonucleoside binding; ribonucleotide binding; nucleoside binding; carbohydrate derivative binding; nucleotide binding; ATP binding; purine ribonucleoside …	symplast; cell part; cytosol; plasmodesma; cell junction; cytoplasm; cell-cell junction; cell; intracellular part; intracellular; cytoplasmic part	D7SU50	XM_010650150.1
VIT_04s0023g02690				-1.9371	beta-galactosidase like protein [Arabidopsis thaliana]	Beta-galactosidase	Other glycan degradation:Glycosphingolipid biosynthesis - ganglio series:Sphingolipid metabolism:Galactose metabolism:Glycosaminoglycan degradation	trichoblast differentiation; aminoglycan metabolic process; epidermis development; cellular catabolic process; carbohydrate derivative catabolic process; epithelium development; hydrogen peroxide metabolic process; protein localization; monosaccharide metabolic process; cellular response to stimulus; macromolecule localization; skin development; response to oxidative stress; cell growth; biologic…	galactosidase activity; catalytic activity; hydrolase activity, hydrolyzing O-glycosyl compounds; hydrolase activity; hydrolase activity, acting on glycosyl bonds; beta-galactosidase activity; binding	symplast; macromolecular complex; cell part; protein complex; cytosol; plasmodesma; cell junction; external encapsulating structure; plant-type cell wall; cell wall; cytoplasm; cell-cell junction; cell; intracellular part; beta-galactosidase complex; cell periphery; intracellular; cytoplasmic part	D7SP52	XM_010650786.1
VIT_09s0002g02120			2.41779	2.51726	galactosidase, putative [Arabidopsis thaliana]	Beta-galactosidase	Other glycan degradation:Glycosphingolipid biosynthesis - ganglio series:Sphingolipid metabolism:Galactose metabolism:Glycosaminoglycan degradation	trichoblast differentiation; aminoglycan metabolic process; epidermis development; cellular catabolic process; carbohydrate derivative catabolic process; epithelium development; protein localization; monosaccharide metabolic process; cellular response to stimulus; macromolecule localization; skin development; response to oxidative stress; biological regulation; macromolecule metabolic process; ce…	galactosidase activity; catalytic activity; hydrolase activity, hydrolyzing O-glycosyl compounds; hydrolase activity; hydrolase activity, acting on glycosyl bonds; cation binding; ion binding; binding	macromolecular complex; cell part; protein complex; cytosol; external encapsulating structure; plant-type cell wall; cell wall; cytoplasm; cell; intracellular part; cell periphery; apoplast; intracellular; cytoplasmic part; extracellular region	D7TZZ8	na
VIT_18s0001g01830			1.67354	3.11942	NAD kinase 2 [Arabidopsis thaliana]	Predicted sugar kinase	Nicotinate and nicotinamide metabolism	pyridine nucleotide metabolic process; alkaloid metabolic process; small molecule metabolic process; heterocycle metabolic process; cellular nitrogen compound metabolic process; nucleobase-containing compound biosynthetic process; organonitrogen compound biosynthetic process; cellular amide metabolic process; coenzyme biosynthetic process; cellular aromatic compound metabolic process; pyridine-co…	transferase activity, transferring phosphorus-containing groups; catalytic activity; kinase activity; calmodulin binding; transferase activity; phosphotransferase activity, alcohol group as acceptor; protein binding; binding	cell part; organelle; plastid; intracellular membrane-bounded organelle; membrane-bounded organelle; cytoplasm; cell; intracellular part; intracellular; intracellular organelle; cytoplasmic part; chloroplast	F6H0I3	XM_002284571.3
VIT_18s0001g05060			-2.30906	-3.12928	PREDICTED: 2,3-bisphosphoglycerate-dependent phosphoglycerate	Phosphoglycerate mutase	na	carbohydrate catabolic process; monosaccharide metabolic process; response to inorganic substance; generation of precursor metabolites and energy; response to nitrogen compound; response to chemical stimulus; hexose metabolic process; glucose catabolic process; organic substance metabolic process; metabolic process; cellular metabolic process; single-organism carbohydrate metabolic process; monos…	intramolecular transferase activity; catalytic activity; isomerase activity; intramolecular transferase activity, phosphotransferases	na	E0CRH9	XM_002284189.3
VIT_00s2527g00010				2.27267	PREDICTED: acid beta-fructofuranosidase-like, partial [Vitis	Beta-fructofuranosidase (invertase)	Starch and sucrose metabolism:Starch and sucrose metabolism:Galactose metabolism	cellular glucan metabolic process; macromolecule metabolic process; cellular macromolecule metabolic process; starch metabolic process; disaccharide metabolic process; organic substance metabolic process; metabolic process; cellular metabolic process; single-organism carbohydrate metabolic process; oligosaccharide metabolic process; cellular polysaccharide metabolic process; cellular carbohydrate…	alpha-glucosidase activity; glucosidase activity; catalytic activity; hydrolase activity, hydrolyzing O-glycosyl compounds; hydrolase activity; hydrolase activity, acting on glycosyl bonds; sucrose alpha-glucosidase activity; beta-fructofuranosidase activity	intracellular organelle part; organelle part; macromolecular complex; cell part; endoplasmic reticulum; protein complex; organelle; glucosidase II complex; intracellular membrane-bounded organelle; membrane-bounded organelle; cytoplasm; cell; intracellular part; intracellular; intracellular organelle; cytoplasmic part; endoplasmic reticulum part	F6I7R6	na
VIT_15s0048g01060				-3.00053	PREDICTED: adenosine 3'-phospho 5'-phosphosulfate transporter 2	UDP-galactose transporter related protein	na	single-organism cellular process; transmembrane transport; single-organism process; single-organism transport; transport; localization; establishment of localization; cellular process	na	intrinsic to membrane; membrane part; integral to membrane; membrane	D7U7R3	na
VIT_13s0019g04470				-2.19441	PREDICTED: adenosine kinase 2 [Vitis vinifera]	Possible pfkB family carbohydrate kinase	Purine metabolism	nucleobase metabolic process; purine nucleotide metabolic process; ribonucleoside monophosphate biosynthetic process; purine nucleoside biosynthetic process; small molecule metabolic process; heterocycle metabolic process; purine ribonucleotide metabolic process; cellular nitrogen compound metabolic process; purine nucleoside monophosphate biosynthetic process; ribose phosphate metabolic process;…	transferase activity, transferring phosphorus-containing groups; catalytic activity; kinase activity; transferase activity; phosphotransferase activity, alcohol group as acceptor	na	D7TM77	na
VIT_13s0019g04480				-1.81144	PREDICTED: adenosine kinase 2 [Vitis vinifera]	Possible pfkB family carbohydrate kinase	Purine metabolism	nucleobase metabolic process; purine nucleotide metabolic process; ribonucleoside monophosphate biosynthetic process; purine nucleoside biosynthetic process; small molecule metabolic process; heterocycle metabolic process; purine ribonucleotide metabolic process; cellular nitrogen compound metabolic process; purine nucleoside monophosphate biosynthetic process; purine ribonucleoside salvage; ribo…	transferase activity, transferring phosphorus-containing groups; catalytic activity; adenosine kinase activity; nucleoside kinase activity; kinase activity; nucleobase-containing compound kinase activity; transferase activity; phosphotransferase activity, alcohol group as acceptor	na	F6HNF4	XM_002272301.3
VIT_13s0067g02640				1.66266	PREDICTED: alpha-galactosidase [Vitis vinifera]	Alpha-D-galactosidase (melibiase)	na	organic substance metabolic process; metabolic process; carbohydrate metabolic process; primary metabolic process	catalytic activity; hydrolase activity, hydrolyzing O-glycosyl compounds; hydrolase activity; hydrolase activity, acting on glycosyl bonds; cation binding; ion binding; binding	na	D7T4E7	XM_002279694.2
VIT_08s0007g05100	-1.52072		-1.99217		PREDICTED: alpha-glucosidase yihQ [Vitis vinifera]	Maltase glucoamylase and related hydrolases, glycosyl hydrolase family 31	na	organic substance metabolic process; metabolic process; carbohydrate metabolic process; primary metabolic process	catalytic activity; hydrolase activity, hydrolyzing O-glycosyl compounds; hydrolase activity; carbohydrate binding; hydrolase activity, acting on glycosyl bonds; binding	na	F6HKB2	XM_002266590.2
VIT_14s0108g00700				-2.21828	PREDICTED: aquaporin NIP2-1-like [Vitis vinifera]	Aquaporin (major intrinsic protein family)	na	transport; localization; establishment of localization	transporter activity	intrinsic to membrane; membrane part; integral to membrane; membrane	D7SXB4	XM_002278018.3
VIT_09s0070g00080				-3.02368	PREDICTED: aquaporin NIP6-1 [Vitis vinifera]	Aquaporin (major intrinsic protein family)	na	urea transport; cellular response to stimulus; glycerol transport; single-organism cellular process; transmembrane transport; single-organism process; single-organism transport; organic substance transport; organic hydroxy compound transport; response to chemical stimulus; transport; urea transmembrane transport; anion transport; localization; water transport; nitrogen compound transport; establi…	anion transmembrane transporter activity; carbohydrate transmembrane transporter activity; carbohydrate transporter activity; glycerol transmembrane transporter activity; substrate-specific transporter activity; amide transmembrane transporter activity; transporter activity; ion transmembrane transporter activity; transmembrane transporter activity; substrate-specific transmembrane transporter ac…	intrinsic to membrane; cell part; plasma membrane; membrane part; integral to membrane; cell; cell periphery; membrane	D7U868	XM_002272952.2
VIT_15s0046g02410				-2.20489	PREDICTED: aquaporin PIP1-2 [Vitis vinifera]	Aquaporin (major intrinsic protein family)	na	single-organism cellular process; transmembrane transport; single-organism process; single-organism transport; transport; localization; water transport; establishment of localization; fluid transport; cellular process	transporter activity	intrinsic to membrane; membrane part; integral to membrane; membrane	F6I638	XM_010663498.1
VIT_06s0061g00730				-3.10041	PREDICTED: aquaporin TIP1-1 isoform 2 [Vitis vinifera]	Aquaporin (major intrinsic protein family)	na	single-organism cellular process; transmembrane transport; single-organism process; single-organism transport; transport; localization; water transport; establishment of localization; fluid transport; cellular process	transporter activity	intrinsic to membrane; membrane part; integral to membrane; membrane	F6GW83	XM_002274502.2
VIT_16s0022g00670				-2.8957	PREDICTED: beta-fructofuranosidase, soluble isoenzyme I-like [Vitis	Beta-fructofuranosidase (invertase)	Starch and sucrose metabolism:Starch and sucrose metabolism:Galactose metabolism	cellular glucan metabolic process; macromolecule metabolic process; cellular macromolecule metabolic process; starch metabolic process; disaccharide metabolic process; organic substance metabolic process; metabolic process; cellular metabolic process; single-organism carbohydrate metabolic process; oligosaccharide metabolic process; cellular polysaccharide metabolic process; cellular carbohydrate…	alpha-glucosidase activity; glucosidase activity; catalytic activity; hydrolase activity, hydrolyzing O-glycosyl compounds; hydrolase activity; hydrolase activity, acting on glycosyl bonds; sucrose alpha-glucosidase activity; beta-fructofuranosidase activity	intracellular organelle part; organelle part; macromolecular complex; cell part; endoplasmic reticulum; protein complex; organelle; glucosidase II complex; intracellular membrane-bounded organelle; membrane-bounded organelle; cytoplasm; vacuole; cell; intracellular part; intracellular; intracellular organelle; cytoplasmic part; endoplasmic reticulum part	F6HAU0	na
VIT_11s0016g02200			2.9564	4.44009	PREDICTED: beta-galactosidase [Vitis vinifera]	Beta-galactosidase	Other glycan degradation:Glycosphingolipid biosynthesis - ganglio series:Sphingolipid metabolism:Galactose metabolism:Glycosaminoglycan degradation	aminoglycan metabolic process; carbohydrate derivative catabolic process; monosaccharide metabolic process; macromolecule metabolic process; lipid metabolic process; macromolecule catabolic process; glycolipid metabolic process; glycosaminoglycan catabolic process; hexose metabolic process; organonitrogen compound metabolic process; cellular lipid metabolic process; organic substance metabolic pr…	galactosidase activity; catalytic activity; hydrolase activity, hydrolyzing O-glycosyl compounds; hydrolase activity; carbohydrate binding; hydrolase activity, acting on glycosyl bonds; cation binding; beta-galactosidase activity; ion binding; binding	macromolecular complex; cell part; protein complex; external encapsulating structure; cell wall; cell; beta-galactosidase complex; cell periphery; apoplast; extracellular region	F6HGW2	XM_002282096.2
VIT_00s0301g00190				-2.60695	PREDICTED: beta-galactosidase 6-like [Vitis vinifera]	Beta-galactosidase	Other glycan degradation:Glycosphingolipid biosynthesis - ganglio series:Sphingolipid metabolism:Galactose metabolism:Glycosaminoglycan degradation	aminoglycan metabolic process; carbohydrate derivative catabolic process; monosaccharide metabolic process; macromolecule metabolic process; lipid metabolic process; macromolecule catabolic process; glycolipid metabolic process; glycosaminoglycan catabolic process; hexose metabolic process; organonitrogen compound metabolic process; cellular lipid metabolic process; organic substance metabolic pr…	galactosidase activity; catalytic activity; hydrolase activity, hydrolyzing O-glycosyl compounds; hydrolase activity; carbohydrate binding; hydrolase activity, acting on glycosyl bonds; cation binding; beta-galactosidase activity; ion binding; binding	macromolecular complex; protein complex; beta-galactosidase complex	F6GYY5	na
VIT_11s0016g00680			1.85183		PREDICTED: beta-galactosidase 7-like [Vitis vinifera]	Beta-galactosidase	Other glycan degradation:Glycosphingolipid biosynthesis - ganglio series:Sphingolipid metabolism:Galactose metabolism:Glycosaminoglycan degradation	aminoglycan metabolic process; carbohydrate derivative catabolic process; monosaccharide metabolic process; macromolecule metabolic process; lipid metabolic process; macromolecule catabolic process; glycolipid metabolic process; glycosaminoglycan catabolic process; hexose metabolic process; organonitrogen compound metabolic process; cellular lipid metabolic process; organic substance metabolic pr…	galactosidase activity; catalytic activity; hydrolase activity, hydrolyzing O-glycosyl compounds; hydrolase activity; carbohydrate binding; hydrolase activity, acting on glycosyl bonds; cation binding; beta-galactosidase activity; ion binding; binding	macromolecular complex; protein complex; beta-galactosidase complex	D7TCB5	XM_002276882.3
VIT_11s0149g00380				2.6016	PREDICTED: chitotriosidase-1 [Vitis vinifera]	Chitinase	Amino sugar and nucleotide sugar metabolism	aminoglycan metabolic process; cellular catabolic process; carbohydrate derivative catabolic process; macromolecule metabolic process; amino sugar metabolic process; single-organism cellular process; cellular macromolecule metabolic process; cell wall macromolecule metabolic process; single-organism process; cell wall organization or biogenesis; cellular component organization or biogenesis; gluc…	catalytic activity; hydrolase activity, hydrolyzing O-glycosyl compounds; chitinase activity; hydrolase activity; hydrolase activity, acting on glycosyl bonds; cation binding; ion binding; binding	cell part; external encapsulating structure; cell wall; cell; cell periphery	F6HCL5	XM_002270543.3
VIT_11s0149g00350				2.90456	PREDICTED: chitotriosidase-1 [Vitis vinifera]	Chitinase	Amino sugar and nucleotide sugar metabolism	aminoglycan metabolic process; cellular catabolic process; carbohydrate derivative catabolic process; macromolecule metabolic process; amino sugar metabolic process; single-organism cellular process; cellular macromolecule metabolic process; cell wall macromolecule metabolic process; single-organism process; cell wall organization or biogenesis; cellular component organization or biogenesis; gluc…	catalytic activity; hydrolase activity, hydrolyzing O-glycosyl compounds; chitinase activity; hydrolase activity; hydrolase activity, acting on glycosyl bonds; cation binding; ion binding; binding	cell part; external encapsulating structure; cell wall; cell; cell periphery	D7T548	XM_002270332.3
VIT_11s0206g00030				2.7602	PREDICTED: chitotriosidase-1-like [Vitis vinifera]	Chitinase	Amino sugar and nucleotide sugar metabolism	aminoglycan metabolic process; cellular catabolic process; carbohydrate derivative catabolic process; macromolecule metabolic process; amino sugar metabolic process; single-organism cellular process; cellular macromolecule metabolic process; cell wall macromolecule metabolic process; single-organism process; cell wall organization or biogenesis; cellular component organization or biogenesis; gluc…	catalytic activity; hydrolase activity, hydrolyzing O-glycosyl compounds; chitinase activity; hydrolase activity; hydrolase activity, acting on glycosyl bonds; cation binding; ion binding; binding	cell part; external encapsulating structure; cell wall; cell; cell periphery	D7SSN5	XM_002271807.3
VIT_16s0022g01770				-1.92873	PREDICTED: enolase [Vitis vinifera]	Enolase	Methane metabolism:Glycolysis / Gluconeogenesis	carbohydrate catabolic process; tryptophan biosynthetic process; response to light stimulus; gluconeogenesis; response to endogenous stimulus; cellular amine metabolic process; monosaccharide metabolic process; response to lipid; tryptophan metabolic process; small molecule metabolic process; heterocycle metabolic process; cellular nitrogen compound metabolic process; response to organic substanc…	hydro-lyase activity; catalytic activity; metal ion binding; copper ion binding; transition metal ion binding; magnesium ion binding; lyase activity; cation binding; carbon-oxygen lyase activity; ion binding; binding	intracellular organelle part; organelle part; macromolecular complex; cytosolic part; envelope; cell part; protein complex; organelle; organelle envelope; cytosol; mitochondrial envelope; plastid; intracellular membrane-bounded organelle; membrane-bounded organelle; plasma membrane; cytoplasm; mitochondrion; mitochondrial part; cell; intracellular part; cell periphery; apoplast; intracellular; in…	D7T227	na
VIT_17s0000g04540			-1.57653	-2.62372	PREDICTED: enolase 1, chloroplastic-like [Vitis vinifera]	Enolase	Methane metabolism:Glycolysis / Gluconeogenesis	carbohydrate catabolic process; tryptophan biosynthetic process; epidermis development; gluconeogenesis; trichome morphogenesis; cellular amine metabolic process; epithelium development; monosaccharide metabolic process; skin development; tryptophan metabolic process; small molecule metabolic process; heterocycle metabolic process; cellular nitrogen compound metabolic process; cellular developmen…	hydro-lyase activity; catalytic activity; metal ion binding; phosphopyruvate hydratase activity; magnesium ion binding; lyase activity; cation binding; carbon-oxygen lyase activity; ion binding; binding	macromolecular complex; cytosolic part; cell part; protein complex; organelle; cytosol; plastid; intracellular membrane-bounded organelle; phosphopyruvate hydratase complex; membrane-bounded organelle; cytoplasm; cell; intracellular part; intracellular; intracellular organelle; cytoplasmic part; chloroplast	F6GTG3	XM_002274298.2
VIT_05s0102g00710				-1.60345	PREDICTED: fructokinase-2 [Vitis vinifera]	Ribokinase	Pentose phosphate pathway	carbohydrate catabolic process; monosaccharide metabolic process; small molecule metabolic process; heterocycle metabolic process; cellular nitrogen compound metabolic process; cellular aromatic compound metabolic process; pyridine-containing compound metabolic process; nucleoside phosphate metabolic process; hexose metabolic process; organonitrogen compound metabolic process; glucose catabolic p…	transferase activity, transferring phosphorus-containing groups; catalytic activity; kinase activity; transferase activity; phosphotransferase activity, alcohol group as acceptor; carbohydrate kinase activity	cell part; plasma membrane; cell; cell periphery; membrane	A5B8T3	XM_002268061.2
VIT_08s0007g01570			-2.43853	-3.43901	PREDICTED: fructose-1,6-bisphosphatase, chloroplastic-like [Vitis	Fructose-1,6-bisphosphatase	na	organic substance metabolic process; metabolic process; carbohydrate metabolic process; primary metabolic process	catalytic activity; hydrolase activity; phosphoric ester hydrolase activity; hydrolase activity, acting on ester bonds	na	F6HKY4	XM_002276531.3
VIT_08s0007g03830				-1.9077	PREDICTED: fructose-bisphosphate aldolase cytoplasmic isozyme	Fructose-biphosphate aldolase	Pentose phosphate pathway:Methane metabolism:Carbon fixation in photosynthetic organisms:Glycolysis / Gluconeogenesis:Fructose and mannose metabolism	carbohydrate catabolic process; pyridine nucleotide metabolic process; gluconeogenesis; nicotinamide nucleotide metabolic process; monosaccharide metabolic process; small molecule metabolic process; heterocycle metabolic process; cellular nitrogen compound metabolic process; response to stress; single-organism process; carbohydrate biosynthetic process; response to inorganic substance; generation…	catalytic activity; metal ion binding; copper ion binding; transition metal ion binding; lyase activity; cation binding; ion binding; binding	intracellular organelle part; organelle lumen; intracellular organelle lumen; nuclear lumen; organelle part; envelope; cell part; membrane-enclosed lumen; organelle; organelle envelope; intracellular non-membrane-bounded organelle; cytosol; mitochondrial envelope; plastid; external encapsulating structure; intracellular membrane-bounded organelle; membrane-bounded organelle; cell wall; plasma mem…	A5B118	XM_002283345.3
VIT_14s0068g00680			-1.66176	-3.03611	PREDICTED: glyceraldehyde-3-phosphate dehydrogenase A,	Glyceraldehyde 3-phosphate dehydrogenase	na	response to carbohydrate stimulus; response to light stimulus; monosaccharide metabolic process; response to organic substance; response to temperature stimulus; response to radiation; response to stress; response to abiotic stimulus; response to chemical stimulus; hexose metabolic process; organic substance metabolic process; metabolic process; single-organism metabolic process; single-organism …	oxidoreductase activity; catalytic activity; NADP binding; oxidoreductase activity, acting on the aldehyde or oxo group of donors, NAD or NADP as acceptor; heterocyclic compound binding; coenzyme binding; oxidoreductase activity, acting on the aldehyde or oxo group of donors; cofactor binding; NAD binding; nucleoside phosphate binding; nucleotide binding; small molecule binding; organic cyclic co…	intracellular organelle part; plastid envelope; organelle part; thylakoid; envelope; cell part; chloroplast part; organelle; organelle envelope; plastid; plastid part; intracellular membrane-bounded organelle; organelle subcompartment; plastid thylakoid membrane; membrane-bounded organelle; thylakoid membrane; cytoplasm; photosynthetic membrane; chloroplast thylakoid; thylakoid part; cell; intrac…	F6H409	XM_002278316.3
VIT_18s0122g00960				-1.99608	PREDICTED: glyceraldehyde-3-phosphate dehydrogenase B,	Glyceraldehyde 3-phosphate dehydrogenase	na	monosaccharide metabolic process; hexose metabolic process; organic substance metabolic process; metabolic process; single-organism metabolic process; single-organism carbohydrate metabolic process; oxidation-reduction process; carbohydrate metabolic process; primary metabolic process; glucose metabolic process	oxidoreductase activity; catalytic activity; NADP binding; oxidoreductase activity, acting on the aldehyde or oxo group of donors, NAD or NADP as acceptor; heterocyclic compound binding; coenzyme binding; oxidoreductase activity, acting on the aldehyde or oxo group of donors; cofactor binding; NAD binding; nucleoside phosphate binding; nucleotide binding; small molecule binding; organic cyclic co…	na	D7UDC9	XM_002273718.3
VIT_19s0085g00600				-1.76521	PREDICTED: glyceraldehyde-3-phosphate dehydrogenase, cytosolic	Glyceraldehyde 3-phosphate dehydrogenase	Carbon fixation in photosynthetic organisms:Glycolysis / Gluconeogenesis	carbohydrate catabolic process; gluconeogenesis; developmental process involved in reproduction; pollen development; monosaccharide metabolic process; stamen development; biological regulation; shoot system development; anther wall tapetum development; single-organism process; gametophyte development; carbohydrate biosynthetic process; generation of precursor metabolites and energy; flower develo…	oxidoreductase activity; catalytic activity; NADP binding; zinc ion binding; metal ion binding; copper ion binding; oxidoreductase activity, acting on the aldehyde or oxo group of donors, NAD or NADP as acceptor; heterocyclic compound binding; coenzyme binding; transition metal ion binding; oxidoreductase activity, acting on the aldehyde or oxo group of donors; cofactor binding; NAD binding; nucl…	membrane	D7T0U8	XM_002263227.2
VIT_14s0171g00440	1.83946				PREDICTED: glyceraldehyde-3-phosphate dehydrogenase, cytosolic 3	Glyceraldehyde 3-phosphate dehydrogenase	na	monosaccharide metabolic process; hexose metabolic process; organic substance metabolic process; metabolic process; single-organism metabolic process; single-organism carbohydrate metabolic process; oxidation-reduction process; carbohydrate metabolic process; primary metabolic process; glucose metabolic process	oxidoreductase activity; catalytic activity; NADP binding; oxidoreductase activity, acting on the aldehyde or oxo group of donors, NAD or NADP as acceptor; heterocyclic compound binding; coenzyme binding; oxidoreductase activity, acting on the aldehyde or oxo group of donors; cofactor binding; NAD binding; nucleoside phosphate binding; nucleotide binding; small molecule binding; organic cyclic co…	na	D7UBG8	XM_002265952.2
VIT_01s0127g00470			-2.29998		PREDICTED: glycogenin-1 isoform 1 [Vitis vinifera]	Glycosyl transferase, family 8 - glycogenin	Galactose metabolism	monosaccharide metabolic process; hexose metabolic process; organic substance metabolic process; metabolic process; single-organism carbohydrate metabolic process; galactose metabolic process; carbohydrate metabolic process; primary metabolic process	catalytic activity; transferase activity, transferring hexosyl groups; transferase activity; transferase activity, transferring glycosyl groups; UDP-glycosyltransferase activity	na	F6HHV4	XM_002265911.2
VIT_07s0005g01980				1.84733	PREDICTED: glycogenin-1 isoform 1 [Vitis vinifera]	Glycosyl transferase, family 8 - glycogenin	na	na	catalytic activity; transferase activity; transferase activity, transferring glycosyl groups	na	F6HZC8	XM_002279121.3
VIT_07s0005g01970				2.12457	PREDICTED: glycogenin-1 isoform 1 [Vitis vinifera]	Glycosyl transferase, family 8 - glycogenin	na	na	catalytic activity; transferase activity; transferase activity, transferring glycosyl groups	na	F6HZC7	XM_002279078.3
VIT_14s0060g00760		1.71275			PREDICTED: glycogenin-2 [Vitis vinifera]	Glycosyl transferase, family 8 - glycogenin	na	na	catalytic activity; transferase activity; transferase activity, transferring glycosyl groups	na	F6I4V0	XM_002281225.3
VIT_06s0061g00040				2.13605	PREDICTED: hexokinase-3 [Vitis vinifera]	Hexokinase	Butirosin and neomycin biosynthesis:Streptomycin biosynthesis:Amino sugar and nucleotide sugar metabolism:Glycolysis / Gluconeogenesis:Starch and sucrose metabolism:Galactose metabolism:Fructose and mannose metabolism	carbohydrate catabolic process; gluconeogenesis; monosaccharide metabolic process; cellular glucan metabolic process; macromolecule metabolic process; amino sugar metabolic process; small molecule metabolic process; organic hydroxy compound biosynthetic process; cellular macromolecule metabolic process; single-organism biosynthetic process; starch metabolic process; carbohydrate biosynthetic proc…	transferase activity, transferring phosphorus-containing groups; catalytic activity; kinase activity; heterocyclic compound binding; transferase activity; adenyl ribonucleotide binding; adenyl nucleotide binding; nucleoside phosphate binding; ribonucleoside binding; ribonucleotide binding; nucleoside binding; carbohydrate derivative binding; nucleotide binding; ATP binding; purine ribonucleoside …	na	D7SNG5	XM_002274723.2
VIT_03s0038g04680				-1.71089	PREDICTED: isoflavone reductase homolog [Vitis vinifera]	Predicted dehydrogenase	na	na	heterocyclic compound binding; nucleoside phosphate binding; nucleotide binding; small molecule binding; organic cyclic compound binding; binding	na	D7U4J5	XM_002283970.3
VIT_03s0038g04620				-1.5547	PREDICTED: isoflavone reductase homolog [Vitis vinifera]	Predicted dehydrogenase	na	na	heterocyclic compound binding; nucleoside phosphate binding; nucleotide binding; small molecule binding; organic cyclic compound binding; binding	na	D7U4K0	na
VIT_13s0019g04370				1.52713	PREDICTED: phosphoglucomutase-like [Vitis vinifera]	Phosphoglucomutase/phosphomannomutase	na	organic substance metabolic process; metabolic process; carbohydrate metabolic process; primary metabolic process	intramolecular transferase activity; catalytic activity; isomerase activity; intramolecular transferase activity, phosphotransferases	na	D7TM87	XM_002274091.3
VIT_19s0085g00380				-1.65977	PREDICTED: phosphoglycerate kinase, chloroplastic isoform 1 [Vitis	3-phosphoglycerate kinase	Carbon fixation in photosynthetic organisms:Glycolysis / Gluconeogenesis	carbohydrate catabolic process; gluconeogenesis; monosaccharide metabolic process; single-organism process; carbohydrate biosynthetic process; generation of precursor metabolites and energy; hexose metabolic process; monosaccharide biosynthetic process; glucose catabolic process; phosphate-containing compound metabolic process; phosphorus metabolic process; organic substance metabolic process; me…	transferase activity, transferring phosphorus-containing groups; catalytic activity; kinase activity; transferase activity	na	A5CAF8	XM_002263760.3
VIT_19s0085g00370				-2.054	PREDICTED: phosphoglycerate kinase, cytosolic [Vitis vinifera]	3-phosphoglycerate kinase	Carbon fixation in photosynthetic organisms:Glycolysis / Gluconeogenesis	carbohydrate catabolic process; gluconeogenesis; monosaccharide metabolic process; single-organism process; carbohydrate biosynthetic process; generation of precursor metabolites and energy; hexose metabolic process; monosaccharide biosynthetic process; glucose catabolic process; phosphate-containing compound metabolic process; phosphorus metabolic process; organic substance metabolic process; me…	phosphotransferase activity, carboxyl group as acceptor; transferase activity, transferring phosphorus-containing groups; catalytic activity; kinase activity; transferase activity; phosphoglycerate kinase activity	na	A5CAF6	XM_002263914.3
VIT_01s0011g05210				-3.61226	PREDICTED: phosphomannomutase/phosphoglucomutase [Vitis vinifera]	Phosphoglucomutase/phosphomannomutase	na	organic substance metabolic process; metabolic process; carbohydrate metabolic process; primary metabolic process	intramolecular transferase activity; catalytic activity; isomerase activity	na	D7T8Q7	XM_002280875.2
VIT_06s0009g01650	2.02234		2.46625	3.11317	PREDICTED: probable alpha,alpha-trehalose-phosphate synthase	Trehalose-6-phosphate synthase component TPS1 and related subunits	na	cellular carbohydrate biosynthetic process; carbohydrate biosynthetic process; disaccharide metabolic process; cellular biosynthetic process; organic substance metabolic process; metabolic process; cellular metabolic process; single-organism carbohydrate metabolic process; organic substance biosynthetic process; trehalose biosynthetic process; oligosaccharide metabolic process; cellular carbohydr…	catalytic activity	na	F6H9Z8	na
VIT_15s0046g02390				-2.08299	PREDICTED: probable anion transporter 2, chloroplastic-like [Vitis	Permease of the major facilitator superfamily	na	single-organism cellular process; transmembrane transport; single-organism process; single-organism transport; transport; localization; establishment of localization; ion transport; cellular process	secondary active transmembrane transporter activity; active transmembrane transporter activity; transporter activity; transmembrane transporter activity; phosphate transmembrane transporter activity	intrinsic to membrane; cell part; organelle; plastid; intracellular membrane-bounded organelle; membrane-bounded organelle; membrane part; cytoplasm; integral to membrane; cell; intracellular part; intracellular; intracellular organelle; cytoplasmic part; chloroplast; membrane	F6I640	XM_002275054.2
VIT_08s0007g01810				2.30538	PREDICTED: probable anion transporter 3, chloroplastic-like [Vitis	Permease of the major facilitator superfamily	na	phosphate ion transport; single-organism cellular process; transmembrane transport; single-organism process; single-organism transport; transport; anion transport; inorganic anion transport; localization; establishment of localization; ion transport; cellular process	secondary active transmembrane transporter activity; active transmembrane transporter activity; transporter activity; transmembrane transporter activity; inorganic phosphate transmembrane transporter activity; phosphate transmembrane transporter activity	intrinsic to membrane; cell part; organelle; plastid; intracellular membrane-bounded organelle; membrane-bounded organelle; membrane part; cytoplasm; integral to membrane; cell; intracellular part; intracellular; intracellular organelle; cytoplasmic part; membrane	F6HKX5	XM_002273784.3
VIT_16s0022g00330				-2.16001	PREDICTED: probable aquaporin TIP5-1-like [Vitis vinifera]	Aquaporin (major intrinsic protein family)	na	single-organism cellular process; transmembrane transport; single-organism process; single-organism transport; organic substance transport; transport; localization; nitrogen compound transport; establishment of localization; amide transport; cellular process	substrate-specific transporter activity	intrinsic to membrane; membrane part; integral to membrane; membrane	F6HAV8	na
VIT_03s0038g00670			-2.77409	-5.12629	PREDICTED: probable fructose-bisphosphate aldolase 1, chloroplastic	Fructose-biphosphate aldolase	Pentose phosphate pathway:Methane metabolism:Carbon fixation in photosynthetic organisms:Glycolysis / Gluconeogenesis:Fructose and mannose metabolism	carbohydrate catabolic process; pyridine nucleotide metabolic process; gluconeogenesis; nicotinamide nucleotide metabolic process; response to endogenous stimulus; monosaccharide metabolic process; response to lipid; small molecule metabolic process; heterocycle metabolic process; cellular nitrogen compound metabolic process; response to organic substance; response to hormone stimulus; single-org…	catalytic activity; fructose-bisphosphate aldolase activity; carbon-carbon lyase activity; lyase activity; aldehyde-lyase activity	intracellular organelle part; ribonucleoprotein complex; plastid envelope; organelle part; thylakoid; macromolecular complex; thylakoid lumen; cytosolic part; envelope; cell part; chloroplast stroma; chloroplast part; organelle; organelle envelope; intracellular non-membrane-bounded organelle; cytosol; plastid; plastid stroma; cytosolic ribosome; chloroplast envelope; plastid part; intracellular …	A5BDH7	XM_002267690.3
VIT_04s0023g03010			-1.53409	-2.66451	PREDICTED: probable fructose-bisphosphate aldolase 2,	Fructose-biphosphate aldolase	Pentose phosphate pathway:Methane metabolism:Carbon fixation in photosynthetic organisms:Glycolysis / Gluconeogenesis:Fructose and mannose metabolism	carbohydrate catabolic process; pyridine nucleotide metabolic process; gluconeogenesis; nicotinamide nucleotide metabolic process; response to endogenous stimulus; monosaccharide metabolic process; response to lipid; small molecule metabolic process; heterocycle metabolic process; cellular nitrogen compound metabolic process; response to organic substance; response to hormone stimulus; single-org…	catalytic activity; fructose-bisphosphate aldolase activity; carbon-carbon lyase activity; lyase activity; aldehyde-lyase activity	intracellular organelle part; ribonucleoprotein complex; plastid envelope; organelle part; thylakoid; macromolecular complex; thylakoid lumen; cytosolic part; envelope; cell part; chloroplast stroma; chloroplast part; organelle; organelle envelope; intracellular non-membrane-bounded organelle; cytosol; plastid; plastid stroma; cytosolic ribosome; chloroplast envelope; plastid part; intracellular …	F6GWQ0	XM_003631825.2
VIT_16s0039g02500				1.56216	PREDICTED: probable gluconokinase [Vitis vinifera]	Gluconate kinase	Phenylalanine, tyrosine and tryptophan biosynthesis	cellular amine metabolic process; tryptophan metabolic process; small molecule metabolic process; heterocycle metabolic process; cellular nitrogen compound metabolic process; organonitrogen compound biosynthetic process; carboxylic acid biosynthetic process; erythrose 4-phosphate/phosphoenolpyruvate family amino acid metabolic process; single-organism biosynthetic process; indole-containing compo…	transferase activity, transferring phosphorus-containing groups; catalytic activity; kinase activity; heterocyclic compound binding; transferase activity; adenyl ribonucleotide binding; adenyl nucleotide binding; nucleoside phosphate binding; ribonucleoside binding; ribonucleotide binding; nucleoside binding; carbohydrate derivative binding; nucleotide binding; ATP binding; purine ribonucleoside …	na	D7T7U3	XM_010663843.1
VIT_02s0025g04610				-1.81232	PREDICTED: probable rhamnose biosynthetic enzyme 1 [Vitis	Putative NAD+-dependent epimerases	Polyketide sugar unit biosynthesis:Polyketide sugar unit biosynthesis:Streptomycin biosynthesis:Streptomycin biosynthesis	streptomycin metabolic process; antibiotic metabolic process; cellular carbohydrate biosynthetic process; cellular macromolecule biosynthetic process; macromolecule biosynthetic process; macromolecule metabolic process; small molecule metabolic process; heterocycle metabolic process; cellular nitrogen compound metabolic process; polysaccharide biosynthetic process; nucleobase-containing compound …	oxidoreductase activity; catalytic activity; oxidoreductase activity, acting on the CH-OH group of donors, NAD or NADP as acceptor; heterocyclic compound binding; nucleoside phosphate binding; isomerase activity; nucleotide binding; racemase and epimerase activity; oxidoreductase activity, acting on CH-OH group of donors; small molecule binding; organic cyclic compound binding; racemase and epime…	cell part; plasma membrane; cell; cell periphery; membrane	F6HUI7	XM_002282303.2
VIT_14s0030g01900				-1.66969	PREDICTED: probable ribose-5-phosphate isomerase [Vitis vinifera]	Ribose 5-phosphate isomerase	Pentose phosphate pathway:Carbon fixation in photosynthetic organisms:Fructose and mannose metabolism	carbohydrate catabolic process; pyridine nucleotide metabolic process; nicotinamide nucleotide metabolic process; monosaccharide metabolic process; small molecule metabolic process; heterocycle metabolic process; cellular nitrogen compound metabolic process; response to stress; single-organism process; cellular aromatic compound metabolic process; pyridine-containing compound metabolic process; n…	intramolecular oxidoreductase activity, interconverting aldoses and ketoses; catalytic activity; intramolecular oxidoreductase activity; isomerase activity	intracellular organelle part; plastid envelope; organelle part; thylakoid; envelope; cell part; chloroplast stroma; chloroplast part; organelle; organelle envelope; plastid; plastid stroma; chloroplast envelope; plastid part; intracellular membrane-bounded organelle; organelle subcompartment; plastid thylakoid membrane; membrane-bounded organelle; thylakoid membrane; cytoplasm; photosynthetic mem…	F6HTS6	XM_002278261.3
VIT_14s0083g00350				-1.98297	PREDICTED: putative endo-1,3(4)-beta-glucanase 2-like [Vitis	Predicted endo-1,3-beta-glucanase	na	cellular catabolic process; macromolecule metabolic process; single-organism cellular process; cellular macromolecule metabolic process; cell wall macromolecule metabolic process; single-organism process; cell wall organization or biogenesis; cellular component organization or biogenesis; cell wall macromolecule catabolic process; organic substance metabolic process; metabolic process; cellular m…	catalytic activity; hydrolase activity, hydrolyzing O-glycosyl compounds; hydrolase activity; hydrolase activity, acting on glycosyl bonds	na	F6GVR7	na
VIT_03s0088g00410				-1.6199	PREDICTED: pyruvate kinase isozyme A, chloroplastic [Vitis	Pyruvate kinase	Purine metabolism:Pyruvate metabolism:Glycolysis / Gluconeogenesis	carbohydrate catabolic process; nucleobase metabolic process; gluconeogenesis; monosaccharide metabolic process; small molecule metabolic process; heterocycle metabolic process; cellular nitrogen compound metabolic process; single-organism process; carbohydrate biosynthetic process; generation of precursor metabolites and energy; cellular aromatic compound metabolic process; hexose metabolic proc…	transferase activity, transferring phosphorus-containing groups; catalytic activity; kinase activity; metal ion binding; transferase activity; magnesium ion binding; cation binding; phosphotransferase activity, alcohol group as acceptor; ion binding; binding	na	F6HBQ2	XM_002275749.2
VIT_00s0233g00030				2.12654	PREDICTED: trehalose-phosphate phosphatase-like [Vitis vinifera]	Trehalose-6-phosphate synthase component TPS1 and related subunits	na	cellular carbohydrate biosynthetic process; carbohydrate biosynthetic process; disaccharide metabolic process; cellular biosynthetic process; organic substance metabolic process; metabolic process; cellular metabolic process; single-organism carbohydrate metabolic process; organic substance biosynthetic process; oligosaccharide metabolic process; cellular carbohydrate metabolic process; oligosacc…	catalytic activity	na	F6HCY3	XM_002264435.3
VIT_13s0019g01090				-1.60355	PREDICTED: triosephosphate isomerase, cytosolic [Vitis vinifera]	Triosephosphate isomerase	Carbon fixation in photosynthetic organisms:Glycolysis / Gluconeogenesis:Inositol phosphate metabolism:Fructose and mannose metabolism	carbohydrate catabolic process; monosaccharide metabolic process; small molecule metabolic process; single-organism process; lipid metabolic process; carbohydrate biosynthetic process; generation of precursor metabolites and energy; alcohol metabolic process; hexose metabolic process; cellular lipid metabolic process; organic substance metabolic process; metabolic process; single-organism metabol…	intramolecular oxidoreductase activity, interconverting aldoses and ketoses; catalytic activity; intramolecular oxidoreductase activity; isomerase activity	na	D7TLU7	XM_002283657.3
VIT_08s0056g01520				-1.76114	PREDICTED: xylosyltransferase 1-like [Vitis vinifera]	Branching enzyme	na	na	catalytic activity; transferase activity, transferring hexosyl groups; transferase activity; transferase activity, transferring glycosyl groups; UDP-glycosyltransferase activity; acetylglucosaminyltransferase activity	membrane	F6HMN4	XM_002270649.2
VIT_01s0011g03450				-2.11169	putative protein [Arabidopsis thaliana]	Maltase glucoamylase and related hydrolases, glycosyl hydrolase family 31	Amino sugar and nucleotide sugar metabolism:Amino sugar and nucleotide sugar metabolism:Starch and sucrose metabolism	cellular glucan metabolic process; macromolecule metabolic process; small molecule metabolic process; heterocycle metabolic process; cellular nitrogen compound metabolic process; single-organism cellular process; cellular macromolecule metabolic process; cell wall macromolecule metabolic process; external encapsulating structure organization; plant-type cell wall organization; single-organism pro…	catalytic activity; hydrolase activity, hydrolyzing O-glycosyl compounds; hydrolase activity; hydrolase activity, acting on glycosyl bonds; alpha-N-arabinofuranosidase activity	symplast; cytoplasmic vesicle; vesicle; cell part; organelle; cytosol; plastid; plasmodesma; cell junction; external encapsulating structure; intracellular membrane-bounded organelle; plant-type cell wall; membrane-bounded vesicle; cytoplasmic membrane-bounded vesicle; membrane-bounded organelle; cell wall; cytoplasm; cell-cell junction; cell; intracellular part; cell periphery; apoplast; intrace…	F6HEX2	XM_002282393.3
VIT_01s0011g05960			1.66828	2.05457	putative trehalose phosphatase/synthase 5 [Arabidopsis thaliana]	Trehalose-6-phosphate synthase component TPS1 and related subunits	Starch and sucrose metabolism:Starch and sucrose metabolism	cellular carbohydrate biosynthetic process; cellular macromolecule biosynthetic process; cellular glucan metabolic process; macromolecule biosynthetic process; biological regulation; macromolecule metabolic process; polysaccharide biosynthetic process; regulation of catalytic activity; regulation of metabolic process; cellular macromolecule metabolic process; regulation of molecular function; sta…	UDP-glucosyltransferase activity; catalytic activity; glucosyltransferase activity; phosphatase activity; transferase activity, transferring hexosyl groups; transferase activity; hydrolase activity; phosphoric ester hydrolase activity; transferase activity, transferring glycosyl groups; hydrolase activity, acting on ester bonds; UDP-glycosyltransferase activity; carbohydrate phosphatase activity	na	A5AY88	XM_010652192.1
VIT_10s0003g01680			1.75799	2.54868	putative trehalose synthase [Solanum tuberosum]	Trehalose-6-phosphate synthase component TPS1 and related subunits	Starch and sucrose metabolism:Starch and sucrose metabolism	cellular carbohydrate biosynthetic process; cellular macromolecule biosynthetic process; cellular glucan metabolic process; macromolecule biosynthetic process; biological regulation; macromolecule metabolic process; polysaccharide biosynthetic process; regulation of catalytic activity; positive regulation of catalytic activity; regulation of metabolic process; cellular macromolecule metabolic pro…	UDP-glucosyltransferase activity; catalytic activity; glucosyltransferase activity; phosphatase activity; alpha,alpha-trehalose-phosphate synthase (UDP-forming) activity; trehalose-phosphatase activity; transferase activity, transferring hexosyl groups; transferase activity; hydrolase activity; phosphoric ester hydrolase activity; transferase activity, transferring glycosyl groups; hydrolase acti…	na	F6HMB8	XM_002268138.2
VIT_01s0026g00280			2.05162	2.87	putative trehalose-6-phosphate synthase [Arabidopsis thaliana]	Trehalose-6-phosphate synthase component TPS1 and related subunits	Starch and sucrose metabolism:Starch and sucrose metabolism	cellular carbohydrate biosynthetic process; cellular macromolecule biosynthetic process; cellular glucan metabolic process; macromolecule biosynthetic process; biological regulation; macromolecule metabolic process; polysaccharide biosynthetic process; regulation of catalytic activity; positive regulation of catalytic activity; regulation of metabolic process; cellular macromolecule metabolic pro…	UDP-glucosyltransferase activity; catalytic activity; glucosyltransferase activity; phosphatase activity; alpha,alpha-trehalose-phosphate synthase (UDP-forming) activity; trehalose-phosphatase activity; transferase activity, transferring hexosyl groups; transferase activity; hydrolase activity; phosphoric ester hydrolase activity; transferase activity, transferring glycosyl groups; hydrolase acti…	na	F6HPM7	na
VIT_00s0233g00010			1.60243	2.46138	vacuolar invertase 2, GIN2 [Vitis vinifera=grape berries, Sultana,	Beta-fructofuranosidase (invertase)	Starch and sucrose metabolism:Starch and sucrose metabolism:Galactose metabolism	cellular glucan metabolic process; macromolecule metabolic process; cellular macromolecule metabolic process; starch metabolic process; disaccharide metabolic process; organic substance metabolic process; metabolic process; cellular metabolic process; single-organism carbohydrate metabolic process; oligosaccharide metabolic process; cellular polysaccharide metabolic process; cellular carbohydrate…	glucosidase activity; catalytic activity; hydrolase activity, hydrolyzing O-glycosyl compounds; hydrolase activity; hydrolase activity, acting on glycosyl bonds; beta-fructofuranosidase activity	intracellular organelle part; organelle part; macromolecular complex; cell part; endoplasmic reticulum; protein complex; organelle; intracellular membrane-bounded organelle; membrane-bounded organelle; cytoplasm; cell; intracellular part; intracellular; intracellular organelle; cytoplasmic part; endoplasmic reticulum part	F6HCY2	na
VIT_01s0026g01660			1.8453	2.06623	hypothetical protein VITISV_001008 [Vitis vinifera]	Alpha-amylase	Starch and sucrose metabolism	carbohydrate catabolic process; cellular glucan metabolic process; macromolecule metabolic process; cellular carbohydrate catabolic process; cellular macromolecule metabolic process; glucan catabolic process; circadian rhythm; starch metabolic process; rhythmic process; macromolecule catabolic process; disaccharide metabolic process; polysaccharide catabolic process; organic substance metabolic p…	catalytic activity; metal ion binding; calcium ion binding; hydrolase activity, hydrolyzing O-glycosyl compounds; hydrolase activity; hydrolase activity, acting on glycosyl bonds; amylase activity; cation binding; ion binding; binding	intracellular organelle part; organelle part; cell part; chloroplast stroma; chloroplast part; organelle; plastid; plastid stroma; plastid part; intracellular membrane-bounded organelle; membrane-bounded organelle; cytoplasm; cell; intracellular part; intracellular; intracellular organelle; cytoplasmic part; chloroplast	F6HPF1	XM_002270013.2
VIT_11s0052g01780				-3.58811	hypothetical protein VITISV_003721 [Vitis vinifera]	Transketolase	Terpenoid backbone biosynthesis:Thiamine metabolism	lipid metabolic process; isoprenoid biosynthetic process; cellular biosynthetic process; cellular lipid metabolic process; steroid biosynthetic process; steroid metabolic process; organic substance metabolic process; metabolic process; single-organism metabolic process; cellular metabolic process; lipid biosynthetic process; organic substance biosynthetic process; terpenoid biosynthetic process; …	transferase activity, transferring aldehyde or ketonic groups; catalytic activity; transferase activity	na	D7SQ33	na
VIT_11s0052g01730			-2.07371	-2.76732	hypothetical protein VITISV_003880 [Vitis vinifera]	Transketolase	Terpenoid backbone biosynthesis:Thiamine metabolism	lipid metabolic process; isoprenoid biosynthetic process; cellular biosynthetic process; cellular lipid metabolic process; steroid biosynthetic process; steroid metabolic process; organic substance metabolic process; metabolic process; single-organism metabolic process; cellular metabolic process; lipid biosynthetic process; organic substance biosynthetic process; terpenoid biosynthetic process; …	transferase activity, transferring aldehyde or ketonic groups; catalytic activity; transferase activity; 1-deoxy-D-xylulose-5-phosphate synthase activity	na	D7SQ35	XM_002271549.2
VIT_18s0072g00770				1.77412	hypothetical protein VITISV_005010 [Vitis vinifera]	Fructose-1,6-bisphosphatase	na	organic substance metabolic process; metabolic process; carbohydrate metabolic process; primary metabolic process	catalytic activity; hydrolase activity; phosphoric ester hydrolase activity; hydrolase activity, acting on ester bonds	na	D7SRB4	XM_002269194.2
VIT_00s0173g00110			2.03388		hypothetical protein VITISV_012551 [Vitis vinifera]	Trehalose-6-phosphate synthase component TPS1 and related subunits	na	cellular carbohydrate biosynthetic process; carbohydrate biosynthetic process; disaccharide metabolic process; cellular biosynthetic process; organic substance metabolic process; metabolic process; cellular metabolic process; single-organism carbohydrate metabolic process; organic substance biosynthetic process; trehalose biosynthetic process; oligosaccharide metabolic process; cellular carbohydr…	catalytic activity	na	F6HCZ8	na
VIT_08s0007g04270				2.65962	hypothetical protein VITISV_016430 [Vitis vinifera]	Beta-galactosidase	Other glycan degradation:Glycosphingolipid biosynthesis - ganglio series:Sphingolipid metabolism:Galactose metabolism:Glycosaminoglycan degradation	aminoglycan metabolic process; carbohydrate derivative catabolic process; monosaccharide metabolic process; macromolecule metabolic process; lipid metabolic process; macromolecule catabolic process; glycolipid metabolic process; glycosaminoglycan catabolic process; hexose metabolic process; organonitrogen compound metabolic process; cellular lipid metabolic process; organic substance metabolic pr…	galactosidase activity; catalytic activity; hydrolase activity, hydrolyzing O-glycosyl compounds; hydrolase activity; carbohydrate binding; hydrolase activity, acting on glycosyl bonds; cation binding; beta-galactosidase activity; ion binding; binding	macromolecular complex; protein complex; beta-galactosidase complex	F6HKF3	na
VIT_05s0051g00910				1.68394	hypothetical protein VITISV_019326 [Vitis vinifera]	Predicted bile acid beta-glucosidase	Other glycan degradation:Sphingolipid metabolism	cellular catabolic process; carbohydrate derivative catabolic process; lipid metabolic process; glycolipid metabolic process; organonitrogen compound metabolic process; cellular lipid metabolic process; organic substance metabolic process; metabolic process; single-organism metabolic process; cellular metabolic process; sphingolipid metabolic process; membrane lipid metabolic process; organic sub…	catalytic activity; hydrolase activity, hydrolyzing O-glycosyl compounds; hydrolase activity; hydrolase activity, acting on glycosyl bonds	intrinsic to membrane; cell part; plasma membrane; membrane part; integral to membrane; cell; cell periphery; membrane	F6HS69	na
VIT_15s0048g00370				-2.54033	hypothetical protein VITISV_026323 [Vitis vinifera]	Transketolase	Pentose phosphate pathway:Carbon fixation in photosynthetic organisms:Biosynthesis of ansamycins	carbohydrate catabolic process; pyridine nucleotide metabolic process; nicotinamide nucleotide metabolic process; monosaccharide metabolic process; small molecule metabolic process; heterocycle metabolic process; cellular nitrogen compound metabolic process; response to stress; single-organism process; response to inorganic substance; cellular aromatic compound metabolic process; pyridine-contain…	catalytic activity; transferase activity	intracellular organelle part; plastid envelope; organelle part; envelope; cell part; chloroplast stroma; chloroplast part; organelle; organelle envelope; plastid; plastid stroma; chloroplast envelope; plastid part; intracellular membrane-bounded organelle; membrane-bounded organelle; cytoplasm; cell; intracellular part; intracellular; intracellular organelle; cytoplasmic part; chloroplast	F6I397	XM_002280724.3
VIT_19s0014g05130			-2.45973	-4.20703	na	UDP-glucose:glycoprotein glucosyltransferase	na	na	na	na	E0CT53	XM_002282601.3
VIT_01s0150g00500				-2.92289	na	Glyceraldehyde 3-phosphate dehydrogenase	na	na	na	na	na	na
VIT_03s0038g00150				-2.61471	na	Beta-galactosidase	na	na	na	na	F6I1A6	na
VIT_18s0001g14230				-2.56772	na	Hexokinase	na	na	na	na	F6H088	NM_001280905.1
VIT_00s0220g00180				-2.53614	na	Beta-N-acetylhexosaminidase	na	na	na	na	F6H7W3	na
VIT_03s0038g04690				-2.46031	na	Predicted dehydrogenase	na	na	na	na	F6I0K9	na
VIT_10s0003g02160				-2.38156	na	Trehalose-6-phosphate synthase component TPS1 and related subunits	na	na	na	na	F6HME5	na
VIT_15s0046g02420			-1.53048	-2.29012	na	Aquaporin (major intrinsic protein family)	na	na	na	na	A3FA66	NM_001281020.1
VIT_01s0011g03750				-2.25545	na	Mannose-6-phosphate isomerase	na	na	na	na	F6HFN4	na
VIT_02s0025g00210				-2.20539	na	Galactosyltransferases	na	na	na	na	F6HUM7	XM_002279151.2
VIT_18s0041g01560				-1.85953	na	Glycosyltransferase	na	na	na	na	D7U955	na
VIT_16s0050g02660				-1.69964	na	Pyruvate kinase	na	na	na	na	F6H6F4	XM_010664266.1
VIT_00s0259g00130				-1.59499	na	Protein involved in Snf1 protein kinase complex assembly	na	na	na	na	D7SSK2	na
VIT_01s0011g00240				-1.50542	na	Ribokinase	na	na	na	na	D7T9Y5	XM_002273638.3
VIT_14s0060g00800		1.77969			na	Glycosyl transferase, family 8 - glycogenin	na	na	na	na	F6I4U7	na
VIT_14s0060g00770		1.95165			na	Glycosyl transferase, family 8 - glycogenin	na	na	na	na	F6I4U9	XM_010661417.1
VIT_02s0154g00090				1.63343	na	Beta-fructofuranosidase (invertase)	na	na	na	na	F6HP92	na
VIT_06s0009g01930			1.69308	2.34946	na	Protein involved in Snf1 protein kinase complex assembly	na	na	na	na	D7T1F1	XM_002270647.3
VIT_02s0154g00110				2.39641	na	Trehalose-6-phosphate synthase component TPS1 and related subunits	na	na	na	na	F6HP93	XM_003631399.2
VIT_03s0017g00720				2.64136	na	Glycosyl hydrolase, family 38 - alpha-mannosidase	na	na	na	na	D6CH19	na
VIT_17s0000g08010			2.92044	3.83323	na	Trehalose-6-phosphate synthase component TPS1 and related subunits	na	na	na	na	F6GSU2	na
VIT_02s0012g01680				-1.53686	Os01g0730300 [Oryza sativa Japonica Group]	Trehalose-6-phosphate synthase component TPS1 and related subunits	na	cellular carbohydrate biosynthetic process; carbohydrate biosynthetic process; disaccharide metabolic process; cellular biosynthetic process; organic substance metabolic process; metabolic process; cellular metabolic process; single-organism carbohydrate metabolic process; organic substance biosynthetic process; trehalose biosynthetic process; oligosaccharide metabolic process; cellular carbohydr…	catalytic activity	na	F6HT67	XM_010665033.1
VIT_12s0028g01670	1.59764		1.82997	2.25077	Os01g0730300 [Oryza sativa Japonica Group]	Trehalose-6-phosphate synthase component TPS1 and related subunits	Starch and sucrose metabolism:Starch and sucrose metabolism	cellular carbohydrate biosynthetic process; cellular macromolecule biosynthetic process; cellular glucan metabolic process; macromolecule biosynthetic process; biological regulation; macromolecule metabolic process; polysaccharide biosynthetic process; regulation of catalytic activity; positive regulation of catalytic activity; regulation of metabolic process; cellular macromolecule metabolic pro…	UDP-glucosyltransferase activity; catalytic activity; glucosyltransferase activity; phosphatase activity; alpha,alpha-trehalose-phosphate synthase (UDP-forming) activity; trehalose-phosphatase activity; transferase activity, transferring hexosyl groups; transferase activity; hydrolase activity; phosphoric ester hydrolase activity; transferase activity, transferring glycosyl groups; hydrolase acti…	na	F6H533	XM_003633207.2
VIT_10s0003g03090			-1.6315	-2.14285	PREDICTED: uncharacterized protein At2g34460, chloroplastic-like	Predicted dehydrogenase	na	na	heterocyclic compound binding; nucleoside phosphate binding; nucleotide binding; small molecule binding; organic cyclic compound binding; binding	na	F6HMJ1	na
VIT_09s0002g01450				-2.74437	PREDICTED: uncharacterized protein LOC100246327 [Vitis vinifera]	Predicted dehydrogenase	na	na	heterocyclic compound binding; nucleoside phosphate binding; nucleotide binding; small molecule binding; organic cyclic compound binding; binding	na	D7TZU0	XM_002274108.3
VIT_04s0044g00990				-1.9048	PREDICTED: uncharacterized protein LOC100248912 [Vitis vinifera]	Glycosyl transferase, family 8 - glycogenin	na	xylan biosynthetic process; cellular carbohydrate biosynthetic process; cellular macromolecule biosynthetic process; cellular glucan metabolic process; glucuronoxylan metabolic process; macromolecule biosynthetic process; macromolecule metabolic process; polysaccharide biosynthetic process; single-organism cellular process; cellular macromolecule metabolic process; cell wall macromolecule metabol…	catalytic activity; transferase activity, transferring hexosyl groups; transferase activity; transferase activity, transferring glycosyl groups; UDP-glycosyltransferase activity	cell part; organelle; intracellular membrane-bounded organelle; membrane-bounded organelle; cytoplasm; Golgi apparatus; cell; intracellular part; intracellular; intracellular organelle; cytoplasmic part	F6I0G5	na
VIT_18s0001g10580			-1.80044		PREDICTED: uncharacterized protein LOC100266116 [Vitis vinifera]	Glycosyl transferase, family 8 - glycogenin	na	na	catalytic activity; transferase activity; transferase activity, transferring glycosyl groups	na	E0CP69	XM_002282726.2
VIT_06s0004g06920				1.81156	unknown [Populus trichocarpa]	Fructose-6-phosphate 2-kinase/fructose-2,6-biphosphatase	Fructose and mannose metabolism:Fructose and mannose metabolism	monosaccharide metabolic process; mannose metabolic process; hexose metabolic process; phosphate-containing compound metabolic process; phosphorus metabolic process; organic substance metabolic process; metabolic process; cellular metabolic process; single-organism carbohydrate metabolic process; organophosphate metabolic process; carbohydrate metabolic process; carbohydrate derivative metabolic …	transferase activity, transferring phosphorus-containing groups; catalytic activity; kinase activity; pattern binding; phosphatase activity; heterocyclic compound binding; transferase activity; hydrolase activity; phosphoric ester hydrolase activity; adenyl ribonucleotide binding; phosphofructokinase activity; adenyl nucleotide binding; nucleoside phosphate binding; carbohydrate binding; ribonucl…	cell part; cytosol; plasma membrane; cytoplasm; cell; intracellular part; cell periphery; intracellular; cytoplasmic part; membrane	D7SJU7	XM_002276358.3
VIT_12s0057g01030			-2.24367	-3.48345	unnamed protein product, partial [Vitis vinifera]	Glucose-6-phosphate 1-dehydrogenase	Pentose phosphate pathway:Glutathione metabolism	carbohydrate catabolic process; pyridine nucleotide metabolic process; nicotinamide nucleotide metabolic process; monosaccharide metabolic process; small molecule metabolic process; heterocycle metabolic process; cellular nitrogen compound metabolic process; cellular amide metabolic process; oxoacid metabolic process; cellular aromatic compound metabolic process; pyridine-containing compound meta…	oxidoreductase activity; catalytic activity; NADP binding; oxidoreductase activity, acting on the CH-OH group of donors, NAD or NADP as acceptor; heterocyclic compound binding; coenzyme binding; cofactor binding; nucleoside phosphate binding; nucleotide binding; oxidoreductase activity, acting on CH-OH group of donors; small molecule binding; organic cyclic compound binding; binding	na	D7TD72	XM_010659178.1
VIT_00s0340g00040				-3.11872	unnamed protein product, partial [Vitis vinifera]	Beta-N-acetylhexosaminidase	Amino sugar and nucleotide sugar metabolism:Various types of N-glycan biosynthesis:Other glycan degradation:Glycosphingolipid biosynthesis - ganglio series:Glycosphingolipid biosynthesis - globo series:Glycosaminoglycan degradation	aminoglycan metabolic process; carbohydrate derivative catabolic process; macromolecule metabolic process; amino sugar metabolic process; lipid metabolic process; macromolecule catabolic process; glycolipid metabolic process; glycosaminoglycan catabolic process; organonitrogen compound metabolic process; cellular lipid metabolic process; organic substance metabolic process; metabolic process; sin…	catalytic activity; hydrolase activity, hydrolyzing O-glycosyl compounds; hydrolase activity; hydrolase activity, acting on glycosyl bonds; cation binding; ion binding; binding	na	F6GYZ3	na
VIT_03s0038g04670			-1.79512	-2.83839	unnamed protein product, partial [Vitis vinifera]	Predicted dehydrogenase	na	na	heterocyclic compound binding; nucleoside phosphate binding; nucleotide binding; small molecule binding; organic cyclic compound binding; binding	na	D7U4J6	XM_010646764.1
VIT_06s0061g01340				-2.38472	unnamed protein product, partial [Vitis vinifera]	Phosphoglycerate mutase	na	metabolic process	catalytic activity	na	F6GW48	na
VIT_18s0122g00510				-2.3292	unnamed protein product, partial [Vitis vinifera]	Pyrophosphate-dependent phosphofructo-1-kinase	Pentose phosphate pathway:Methane metabolism:Glycolysis / Gluconeogenesis:Galactose metabolism:Fructose and mannose metabolism:Fructose and mannose metabolism	carbohydrate catabolic process; response to carbohydrate stimulus; pyridine nucleotide metabolic process; gluconeogenesis; nicotinamide nucleotide metabolic process; monosaccharide metabolic process; small molecule metabolic process; heterocycle metabolic process; cellular nitrogen compound metabolic process; response to organic substance; carbohydrate biosynthetic process; response to hexose sti…	transferase activity, transferring phosphorus-containing groups; catalytic activity; kinase activity; heterocyclic compound binding; transferase activity; adenyl ribonucleotide binding; adenyl nucleotide binding; nucleoside phosphate binding; ribonucleoside binding; ribonucleotide binding; nucleoside binding; carbohydrate derivative binding; nucleotide binding; ATP binding; purine ribonucleoside …	macromolecular complex; cytosolic part; cell part; protein complex; cytosol; cytoplasm; cell; intracellular part; intracellular; cytoplasmic part	F6I6W5	XM_002276233.2
VIT_08s0007g01590				-2.18912	unnamed protein product, partial [Vitis vinifera]	Fructose-1,6-bisphosphatase	na	photosynthesis, light reaction; response to temperature stimulus; response to stress; generation of precursor metabolites and energy; response to abiotic stimulus; photosynthetic electron transport chain; organic substance metabolic process; metabolic process; single-organism metabolic process; cellular metabolic process; photosynthesis; oxidation-reduction process; response to cold; electron tra…	catalytic activity; hydrolase activity; phosphoric ester hydrolase activity; hydrolase activity, acting on ester bonds	intracellular organelle part; plastid envelope; organelle part; envelope; cell part; stromule; chloroplast stroma; chloroplast part; organelle; organelle envelope; plastid; plastid stroma; plastid part; intracellular membrane-bounded organelle; membrane-bounded organelle; cytoplasm; cell; intracellular part; apoplast; intracellular; intracellular organelle; cytoplasmic part; chloroplast; extracel…	D7THD4	na
VIT_17s0000g04150			-1.58064	-2.07441	unnamed protein product, partial [Vitis vinifera]	Predicted dehydrogenase	na	na	heterocyclic compound binding; nucleoside phosphate binding; nucleotide binding; small molecule binding; organic cyclic compound binding; binding	na	D7SIV3	na
VIT_00s0406g00010				-1.73228	unnamed protein product, partial [Vitis vinifera]	Beta-N-acetylhexosaminidase	na	organic substance metabolic process; metabolic process; carbohydrate metabolic process; primary metabolic process	catalytic activity; hydrolase activity, hydrolyzing O-glycosyl compounds; hydrolase activity; hydrolase activity, acting on glycosyl bonds; cation binding; ion binding; binding	na	D7TG06	na
VIT_00s0199g00240				-1.63474	unnamed protein product, partial [Vitis vinifera]	Pyrophosphate-dependent phosphofructo-1-kinase	Pentose phosphate pathway:Methane metabolism:Glycolysis / Gluconeogenesis:Galactose metabolism:Fructose and mannose metabolism	carbohydrate catabolic process; pyridine nucleotide metabolic process; gluconeogenesis; nicotinamide nucleotide metabolic process; monosaccharide metabolic process; small molecule metabolic process; heterocycle metabolic process; cellular nitrogen compound metabolic process; carbohydrate biosynthetic process; generation of precursor metabolites and energy; cellular aromatic compound metabolic pro…	transferase activity, transferring phosphorus-containing groups; catalytic activity; kinase activity; heterocyclic compound binding; transferase activity; adenyl ribonucleotide binding; phosphofructokinase activity; adenyl nucleotide binding; nucleoside phosphate binding; 6-phosphofructokinase activity; ribonucleoside binding; ribonucleotide binding; nucleoside binding; carbohydrate derivative bi…	macromolecular complex; cytosolic part; cell part; protein complex; cytosol; 6-phosphofructokinase complex; cytoplasm; cell; intracellular part; intracellular; cytoplasmic part	D7SST1	na
VIT_18s0041g01740			1.82249		unnamed protein product, partial [Vitis vinifera]	Glucose-6-phosphate isomerase	Pentose phosphate pathway:Amino sugar and nucleotide sugar metabolism:Glycolysis / Gluconeogenesis:Starch and sucrose metabolism	carbohydrate catabolic process; pyridine nucleotide metabolic process; gluconeogenesis; nicotinamide nucleotide metabolic process; monosaccharide metabolic process; cellular glucan metabolic process; macromolecule metabolic process; small molecule metabolic process; heterocycle metabolic process; cellular nitrogen compound metabolic process; cellular macromolecule metabolic process; starch metabo…	intramolecular oxidoreductase activity, interconverting aldoses and ketoses; catalytic activity; intramolecular oxidoreductase activity; isomerase activity	na	D7U943	na
VIT_14s0060g00740		1.80627		1.79965	unnamed protein product, partial [Vitis vinifera]	Glycosyl transferase, family 8 - glycogenin	na	na	catalytic activity; transferase activity; transferase activity, transferring glycosyl groups	na	D7UA70	na
VIT_18s0001g15700				1.95746	unnamed protein product, partial [Vitis vinifera]	Glycolipid transfer protein	na	lipid localization; macromolecule localization; single-organism process; single-organism transport; organic substance transport; lipid transport; transport; localization; establishment of localization; carbohydrate derivative transport	lipid binding; carbohydrate derivative transporter activity; substrate-specific transporter activity; transporter activity; lipid transporter activity; binding	cell part; cytoplasm; cell; intracellular part; intracellular	E0CQQ2	na
VIT_00s2563g00010				2.00434	unnamed protein product, partial [Vitis vinifera]	Glycosyl transferase, family 8 - glycogenin	na	na	catalytic activity; transferase activity; transferase activity, transferring glycosyl groups	na	D7ST65	na
VIT_03s0088g00250				2.0385	unnamed protein product, partial [Vitis vinifera]	Predicted dehydrogenase	na	na	heterocyclic compound binding; nucleoside phosphate binding; nucleotide binding; small molecule binding; organic cyclic compound binding; binding	na	D7T3Q2	na
VIT_07s0031g02590			1.7889	2.13099	unnamed protein product, partial [Vitis vinifera]	Beta-galactosidase	Other glycan degradation:Glycosphingolipid biosynthesis - ganglio series:Sphingolipid metabolism:Galactose metabolism:Glycosaminoglycan degradation	aminoglycan metabolic process; developmental process involved in reproduction; carbohydrate derivative catabolic process; monosaccharide metabolic process; macromolecule metabolic process; single-organism cellular process; single-organism process; cellular component organization or biogenesis; lipid metabolic process; macromolecule catabolic process; glycolipid metabolic process; glycosaminoglyca…	galactosidase activity; catalytic activity; hydrolase activity, hydrolyzing O-glycosyl compounds; hydrolase activity; hydrolase activity, acting on glycosyl bonds; cation binding; beta-galactosidase activity; ion binding; binding	macromolecular complex; cell part; protein complex; external encapsulating structure; cell wall; cell; beta-galactosidase complex; cell periphery; apoplast; extracellular region	F6H4E8	na
VIT_19s0177g00300				-1.7893	PREDICTED: glucose-6-phosphate/phosphate translocator 1,	Glucose-6-phosphate/phosphate and phosphoenolpyruvate/phosphate antiporter	na	pollen development; response to nematode; single-organism cellular process; single-organism process; cellular component organization or biogenesis; gametophyte development; organelle organization; transport; developmental maturation; localization; single-multicellular organism process; response to biotic stimulus; establishment of localization; single-organism developmental process; cellular comp…	transporter activity	intrinsic to membrane; membrane part; integral to membrane; membrane	F6H9B5	XM_002281457.3
VIT_10s0116g00760				-1.60365	PREDICTED: glucose-6-phosphate/phosphate translocator 2,	Glucose-6-phosphate/phosphate and phosphoenolpyruvate/phosphate antiporter	na	transport; localization; establishment of localization	transporter activity	intrinsic to membrane; membrane part; integral to membrane; membrane	E0CVM3	XM_002266020.2
VIT_17s0000g08560				-2.35111	PREDICTED: phosphoenolpyruvate/phosphate translocator 2,	Glucose-6-phosphate/phosphate and phosphoenolpyruvate/phosphate antiporter	na	transport; localization; establishment of localization	transporter activity	intrinsic to membrane; membrane part; integral to membrane; membrane	D7SHQ5	XM_002282388.2
VIT_01s0011g00590				-2.6378	PREDICTED: triose phosphate/phosphate translocator,	Glucose-6-phosphate/phosphate and phosphoenolpyruvate/phosphate antiporter	na	transport; localization; establishment of localization	transporter activity	intrinsic to membrane; membrane part; integral to membrane; membrane	F6HF88	XM_002267729.3
VIT_15s0024g01440				-2.30822	PREDICTED: xylulose 5-phosphate/phosphate translocator,	Glucose-6-phosphate/phosphate and phosphoenolpyruvate/phosphate antiporter	na	transport; localization; establishment of localization	transporter activity	intrinsic to membrane; membrane part; integral to membrane; membrane	F6I5C8	XM_002264700.3
VIT_11s0037g00530			-1.78818	-1.90126	cellulose synthase-like protein [Arabidopsis thaliana]	na	Starch and sucrose metabolism	xylan biosynthetic process; trichoblast differentiation; epidermis development; cellulose biosynthetic process; response to light stimulus; developmental process involved in reproduction; response to UV; epithelium development; hydrogen peroxide metabolic process; cellular carbohydrate biosynthetic process; cellular macromolecule biosynthetic process; cellular glucan metabolic process; glucuronox…	UDP-glucosyltransferase activity; catalytic activity; glucosyltransferase activity; cellulose synthase (UDP-forming) activity; zinc ion binding; metal ion binding; transferase activity, transferring hexosyl groups; transition metal ion binding; transferase activity; transferase activity, transferring glycosyl groups; UDP-glycosyltransferase activity; cation binding; cellulose synthase activity; i…	macromolecular complex; cell part; protein complex; organelle; plastid; intracellular membrane-bounded organelle; membrane-bounded organelle; plasma membrane; cytoplasm; Golgi apparatus; cell; intracellular part; cell periphery; intracellular; intracellular organelle; cytoplasmic part; chloroplast; membrane	D7U1D5	XM_002276854.3
VIT_07s0005g01030				-2.46419	cellulose synthase-like protein D4, partial [Populus tremuloides]	na	Starch and sucrose metabolism	cellulose biosynthetic process; pollination; cellular carbohydrate biosynthetic process; cellular macromolecule biosynthetic process; cellular glucan metabolic process; macromolecule biosynthetic process; macromolecule metabolic process; small molecule metabolic process; heterocycle metabolic process; cellular nitrogen compound metabolic process; polysaccharide biosynthetic process; single-organi…	UDP-glucosyltransferase activity; catalytic activity; glucosyltransferase activity; cellulose synthase (UDP-forming) activity; transferase activity, transferring hexosyl groups; transferase activity; transferase activity, transferring glycosyl groups; UDP-glycosyltransferase activity; cellulose synthase activity	intrinsic to membrane; cell part; organelle; intracellular membrane-bounded organelle; membrane-bounded organelle; membrane part; cytoplasm; integral to membrane; Golgi apparatus; cell; intracellular part; intracellular; intracellular organelle; cytoplasmic part; membrane	F6HZ78	XM_002273974.2
VIT_13s0064g01760				-2.37407	PREDICTED: beta-glucosidase 13 [Vitis vinifera]	na	na	organic substance metabolic process; metabolic process; carbohydrate metabolic process; primary metabolic process	catalytic activity; hydrolase activity, hydrolyzing O-glycosyl compounds; hydrolase activity; hydrolase activity, acting on glycosyl bonds; cation binding; ion binding; binding	na	D7T2T6	na
VIT_13s0064g01660			-2.48216	-2.73431	PREDICTED: beta-glucosidase 13-like [Vitis vinifera]	na	na	organic substance metabolic process; metabolic process; carbohydrate metabolic process; primary metabolic process	catalytic activity; hydrolase activity, hydrolyzing O-glycosyl compounds; hydrolase activity; hydrolase activity, acting on glycosyl bonds; cation binding; ion binding; binding	na	D7T2U5	XM_002270386.3
VIT_08s0032g00890				-2.34657	PREDICTED: beta-xylosidase/alpha-L-arabinofuranosidase 2-like	na	na	organic substance metabolic process; metabolic process; carbohydrate metabolic process; primary metabolic process	catalytic activity; hydrolase activity, hydrolyzing O-glycosyl compounds; hydrolase activity; hydrolase activity, acting on glycosyl bonds	na	D7U8Q0	XM_002268590.3
VIT_18s0001g15330			-1.59807	-1.9208	PREDICTED: bidirectional sugar transporter SWEET1 [Vitis vinifera]	na	na	single-organism process; single-organism transport; organic substance transport; transport; localization; establishment of localization; carbohydrate transport	na	intrinsic to membrane; cell part; plasma membrane; membrane part; integral to membrane; cell; cell periphery; membrane	E0CQM5	XM_002265800.3
VIT_17s0000g00830			1.92209	1.62165	PREDICTED: bidirectional sugar transporter SWEET10 [Vitis	na	na	single-organism process; single-organism transport; organic substance transport; transport; localization; establishment of localization; carbohydrate transport	na	intrinsic to membrane; cell part; plasma membrane; membrane part; integral to membrane; cell; cell periphery; membrane	D7SH34	XM_002284208.2
VIT_07s0104g01340	1.67876				PREDICTED: bidirectional sugar transporter SWEET14 [Vitis	na	na	single-organism process; single-organism transport; organic substance transport; transport; localization; establishment of localization; carbohydrate transport	na	intrinsic to membrane; cell part; plasma membrane; membrane part; integral to membrane; cell; cell periphery; membrane	F6HQ15	XM_002270095.2
VIT_19s0014g00280				2.53695	PREDICTED: bidirectional sugar transporter SWEET2 [Vitis vinifera]	na	na	single-organism process; single-organism transport; organic substance transport; transport; localization; establishment of localization; carbohydrate transport	na	intrinsic to membrane; cell part; plasma membrane; membrane part; integral to membrane; cell; cell periphery; membrane	E0CS05	XM_010645763.1
VIT_16s0050g02540				-2.03468	PREDICTED: bidirectional sugar transporter SWEET3 [Vitis vinifera]	na	na	single-organism process; single-organism transport; organic substance transport; transport; localization; establishment of localization; carbohydrate transport	na	intrinsic to membrane; cell part; plasma membrane; membrane part; integral to membrane; cell; cell periphery; membrane	E0CUJ5	XM_002267850.2
VIT_02s0025g03610				-1.71644	AT3g57880/T10K17_90 [Arabidopsis thaliana]	Acetylglucosaminyltransferase EXT1/exostosin 1	na	biological regulation; meristem development; meristem growth; single-organism process; regulation of developmental growth; regulation of growth; growth; regulation of developmental process; regulation of multicellular organismal process; single-multicellular organism process; organ development; meristem maintenance; regulation of meristem growth; developmental growth; single-organism developmenta…	na	symplast; cell part; endoplasmic reticulum; organelle; plastid; plasmodesma; cell junction; external encapsulating structure; intracellular membrane-bounded organelle; membrane-bounded organelle; cell wall; cytoplasm; cell-cell junction; cell; intracellular part; cell periphery; intracellular; intracellular organelle; cytoplasmic part; chloroplast	F6HUD2	na
VIT_01s0150g00630				-2.05543	PREDICTED: probable glycosyltransferase At5g03795-like [Vitis	Acetylglucosaminyltransferase EXT1/exostosin 1	na	na	na	membrane	D7TFN4	XM_002268840.3
VIT_08s0056g01140				-2.4868	PREDICTED: xylogalacturonan beta-1,3-xylosyltransferase [Vitis	Acetylglucosaminyltransferase EXT1/exostosin 1	na	na	na	membrane	F6HMX1	XM_002268346.2
VIT_18s0122g01400			-1.77304	-4.16675	PREDICTED: xyloglucan galactosyltransferase KATAMARI1 homolog	Acetylglucosaminyltransferase EXT1/exostosin 1	na	na	na	membrane	F6I6S9	XM_002270347.2
VIT_16s0022g02080				-2.40925	PREDICTED: xyloglucan galactosyltransferase KATAMARI1 homolog	Acetylglucosaminyltransferase EXT1/exostosin 1	na	na	catalytic activity; transferase activity; transferase activity, transferring glycosyl groups	membrane	F6HAJ1	XM_002270273.3
VIT_18s0122g00980				-3.7546	PREDICTED: glucan endo-1,3-beta-glucosidase 13 [Vitis vinifera]	Mitochondrial transcription termination factor, mTERF	Starch and sucrose metabolism	cellular glucan metabolic process; macromolecule metabolic process; cellular macromolecule metabolic process; disaccharide metabolic process; organic substance metabolic process; metabolic process; cellular metabolic process; single-organism carbohydrate metabolic process; oligosaccharide metabolic process; cellular polysaccharide metabolic process; cellular carbohydrate metabolic process; glucan…	glucosidase activity; catalytic activity; hydrolase activity, hydrolyzing O-glycosyl compounds; hydrolase activity; hydrolase activity, acting on glycosyl bonds; cation binding; beta-glucosidase activity; ion binding; binding	na	A5BQU3	XM_002272864.3
VIT_12s0059g01320				-1.69622	PREDICTED: glucan endo-1,3-beta-glucosidase 3-like [Vitis	Mitochondrial transcription termination factor, mTERF	na	organic substance metabolic process; metabolic process; carbohydrate metabolic process; primary metabolic process	catalytic activity; hydrolase activity, hydrolyzing O-glycosyl compounds; hydrolase activity; hydrolase activity, acting on glycosyl bonds; cation binding; ion binding; binding	na	F6HIE6	XM_002274792.2
VIT_06s0004g00720				-1.60492	PREDICTED: glucan endo-1,3-beta-glucosidase 4-like [Vitis	Mitochondrial transcription termination factor, mTERF	na	organic substance metabolic process; metabolic process; carbohydrate metabolic process; primary metabolic process	catalytic activity; hydrolase activity, hydrolyzing O-glycosyl compounds; hydrolase activity; hydrolase activity, acting on glycosyl bonds; cation binding; ion binding; binding	intrinsic to membrane; cell part; plasma membrane part; plasma membrane; membrane part; cell; cell periphery; membrane	F6GUK2	na
VIT_08s0007g08310				1.81329	alkaline alpha galactosidase II [Cucumis melo]	na	Glycosphingolipid biosynthesis - globo series:Sphingolipid metabolism:Glycerolipid metabolism:Galactose metabolism:Galactose metabolism	carbohydrate catabolic process; monosaccharide metabolic process; response to oxidative stress; response to stress; response to abiotic stimulus; hexose metabolic process; organic substance metabolic process; metabolic process; single-organism carbohydrate metabolic process; response to karrikin; galactose metabolic process; oligosaccharide metabolic process; organic substance catabolic process; …	catalytic activity; transferase activity, transferring hexosyl groups; hydrolase activity, hydrolyzing O-glycosyl compounds; transferase activity; hydrolase activity; galactinol-sucrose galactosyltransferase activity; transferase activity, transferring glycosyl groups; hydrolase activity, acting on glycosyl bonds; galactosyltransferase activity	symplast; plasmodesma; cell junction; cell-cell junction	F6HL03	na
VIT_05s0077g01280			3.68167	5.14253	auxin-induced beta-glucosidase [Oxybasis rubra]	na	Amino sugar and nucleotide sugar metabolism	small molecule metabolic process; heterocycle metabolic process; cellular nitrogen compound metabolic process; cellular aromatic compound metabolic process; nucleoside phosphate metabolic process; phosphate-containing compound metabolic process; phosphorus metabolic process; organic substance metabolic process; metabolic process; single-organism metabolic process; nucleotide metabolic process; ce…	catalytic activity; hydrolase activity, hydrolyzing O-glycosyl compounds; hydrolase activity; hydrolase activity, acting on glycosyl bonds	na	F6H740	XM_002276315.3
VIT_05s0077g01150				2.46847	beta-1,3-glucanase [Vitis vinifera]	na	na	response to fungus; response to stress; response to abiotic stimulus; defense response to fungus; organic substance metabolic process; metabolic process; response to biotic stimulus; innate immune response; defense response; defense response to fungus, incompatible interaction; immune system process; multi-organism process; response to osmotic stress; carbohydrate metabolic process; defense respo…	catalytic activity; hydrolase activity, hydrolyzing O-glycosyl compounds; hydrolase activity; hydrolase activity, acting on glycosyl bonds; cation binding; ion binding; binding	cell part; external encapsulating structure; cell wall; plasma membrane; cell; cell periphery; membrane	Q9M563	na
VIT_07s0005g01680				1.63375	galactinol-raffinose galactosyltransferase [Vigna angularis]	na	Galactose metabolism	monosaccharide metabolic process; hexose metabolic process; organic substance metabolic process; metabolic process; single-organism carbohydrate metabolic process; galactose metabolic process; carbohydrate metabolic process; primary metabolic process	catalytic activity; transferase activity, transferring hexosyl groups; transferase activity; transferase activity, transferring glycosyl groups; galactosyltransferase activity	na	F6HZB1	XM_002271223.3
VIT_12s0059g02430		1.65029			photosystem I assembly protein Ycf4 (chloroplast) [Vitis vinifera]	na	na	metabolic process; cellular metabolic process; photosynthesis; cellular process	na	intracellular organelle part; intrinsic to membrane; organelle part; thylakoid; macromolecular complex; cell part; protein complex; chloroplast part; organelle; plastid; photosystem I; plastid part; intracellular membrane-bounded organelle; organelle subcompartment; plastid thylakoid membrane; membrane-bounded organelle; thylakoid membrane; membrane part; cytoplasm; photosynthetic membrane; integ…	F6HIK5	na
VIT_00s0275g00010			2.28644		photosystem II protein D2 [Nicotiana tabacum]	na	na	protein complex biogenesis; cellular macromolecule biosynthetic process; macromolecule biosynthetic process; macromolecule metabolic process; heterocycle metabolic process; cellular nitrogen compound metabolic process; photosynthesis, light reaction; nucleobase-containing compound biosynthetic process; photosynthetic electron transport in photosystem II; cellular macromolecule metabolic process; …	oxidoreductase activity; catalytic activity; metal ion binding; transition metal ion binding; electron carrier activity; iron ion binding; cation binding; electron transporter, transferring electrons within the cyclic electron transport pathway of photosynthesis activity; ion binding; binding	intracellular organelle part; intrinsic to membrane; organelle part; thylakoid; macromolecular complex; cell part; chloroplast stroma; protein complex; chloroplast part; organelle; plastid; plastid stroma; plastid part; intracellular membrane-bounded organelle; organelle subcompartment; plastid thylakoid membrane; membrane-bounded organelle; thylakoid membrane; membrane part; cytoplasm; photosynt…	F6HRT1	na
VIT_18s0001g12070		1.60443			photosystem II reaction center M protein (chloroplast) [Lactuca	na	na	photosynthesis, light reaction; generation of precursor metabolites and energy; metabolic process; cellular metabolic process; photosynthesis; cellular process	na	intracellular organelle part; intrinsic to membrane; organelle part; thylakoid; macromolecular complex; cell part; protein complex; chloroplast part; organelle; plastid; plastid part; intracellular membrane-bounded organelle; organelle subcompartment; plastid thylakoid membrane; membrane-bounded organelle; thylakoid membrane; membrane part; cytoplasm; photosynthetic membrane; integral to membrane…	F6H1G4	na
VIT_08s0007g08330				1.55041	polygalacturonase PG1 [Vitis vinifera]	na	Starch and sucrose metabolism:Pentose and glucuronate interconversions	multicellular organism reproduction; developmental process involved in reproduction; floral organ abscission; stamen development; cellular glucan metabolic process; macromolecule metabolic process; fruit dehiscence; single-organism cellular process; cellular macromolecule metabolic process; shoot system development; external encapsulating structure organization; single-organism process; cell wall…	catalytic activity; polygalacturonase activity; hydrolase activity, hydrolyzing O-glycosyl compounds; hydrolase activity; hydrolase activity, acting on glycosyl bonds	extracellular region	Q94B15	XM_003632610.2
VIT_14s0083g01100				-3.10661	PREDICTED: alpha-1,4-glucan-protein synthase [UDP-forming] 2 [Vitis	na	na	cellulose biosynthetic process; cellular carbohydrate biosynthetic process; cellular macromolecule biosynthetic process; cellular glucan metabolic process; macromolecule biosynthetic process; macromolecule metabolic process; polysaccharide biosynthetic process; single-organism cellular process; cellular macromolecule metabolic process; beta-glucan metabolic process; external encapsulating structu…	UDP-glucosyltransferase activity; catalytic activity; glucosyltransferase activity; transferase activity, transferring hexosyl groups; transferase activity; glycogenin glucosyltransferase activity; transferase activity, transferring glycosyl groups; UDP-glycosyltransferase activity	cell part; cell junction; external encapsulating structure; cell wall; cell; cell periphery	F6GVV2	XM_002281320.2
VIT_01s0011g00160				-2.2115	PREDICTED: alpha-1,4-glucan-protein synthase [UDP-forming] 2 [Vitis	na	na	cellulose biosynthetic process; cellular carbohydrate biosynthetic process; cellular macromolecule biosynthetic process; macromolecule biosynthetic process; macromolecule metabolic process; polysaccharide biosynthetic process; single-organism cellular process; cellular macromolecule metabolic process; beta-glucan metabolic process; external encapsulating structure organization; single-organism pr…	UDP-glucosyltransferase activity; catalytic activity; glucosyltransferase activity; transferase activity, transferring hexosyl groups; transferase activity; transferase activity, transferring glycosyl groups; UDP-glycosyltransferase activity	cell part; cell junction; external encapsulating structure; cell wall; cell; cell periphery	F6HEZ8	XM_002263890.3
VIT_00s0270g00120				1.99111	PREDICTED: alpha-amylase/subtilisin inhibitor-like [Vitis	na	na	biological regulation; negative regulation of catalytic activity; regulation of catalytic activity; regulation of metabolic process; negative regulation of molecular function; regulation of molecular function; negative regulation of endopeptidase activity; negative regulation of hydrolase activity; regulation of hydrolase activity; regulation of endopeptidase activity; metabolic process; regulati…	enzyme regulator activity; endopeptidase regulator activity; enzyme inhibitor activity; peptidase regulator activity; peptidase inhibitor activity; endopeptidase inhibitor activity	na	F6HML9	XM_002265499.3
VIT_02s0025g01980			1.58051	1.64728	PREDICTED: cellulose synthase-like protein G3 [Vitis vinifera]	na	Starch and sucrose metabolism	cellular carbohydrate biosynthetic process; cellular macromolecule biosynthetic process; cellular glucan metabolic process; macromolecule biosynthetic process; macromolecule metabolic process; small molecule metabolic process; heterocycle metabolic process; cellular nitrogen compound metabolic process; polysaccharide biosynthetic process; single-organism cellular process; cellular macromolecule m…	UDP-glucosyltransferase activity; catalytic activity; glucosyltransferase activity; transferase activity, transferring hexosyl groups; transferase activity; transferase activity, transferring glycosyl groups; UDP-glycosyltransferase activity	intrinsic to membrane; membrane part; integral to membrane; membrane	F6HU47	XM_002264153.3
VIT_02s0025g01850			1.52146	1.75993	PREDICTED: cellulose synthase-like protein G3 [Vitis vinifera]	na	Starch and sucrose metabolism	cellulose biosynthetic process; cellular carbohydrate biosynthetic process; cellular macromolecule biosynthetic process; cellular glucan metabolic process; macromolecule biosynthetic process; macromolecule metabolic process; small molecule metabolic process; heterocycle metabolic process; cellular nitrogen compound metabolic process; polysaccharide biosynthetic process; single-organism cellular p…	UDP-glucosyltransferase activity; catalytic activity; glucosyltransferase activity; cellulose synthase (UDP-forming) activity; transferase activity, transferring hexosyl groups; transferase activity; transferase activity, transferring glycosyl groups; UDP-glycosyltransferase activity; cellulose synthase activity	intrinsic to membrane; membrane part; integral to membrane; membrane	F6HU39	na
VIT_02s0025g01910			2.0559	2.38916	PREDICTED: cellulose synthase-like protein G3 [Vitis vinifera]	na	Starch and sucrose metabolism	cellulose biosynthetic process; cellular carbohydrate biosynthetic process; cellular macromolecule biosynthetic process; cellular glucan metabolic process; macromolecule biosynthetic process; macromolecule metabolic process; small molecule metabolic process; heterocycle metabolic process; cellular nitrogen compound metabolic process; polysaccharide biosynthetic process; single-organism cellular p…	UDP-glucosyltransferase activity; catalytic activity; glucosyltransferase activity; cellulose synthase (UDP-forming) activity; transferase activity, transferring hexosyl groups; transferase activity; transferase activity, transferring glycosyl groups; UDP-glycosyltransferase activity; cellulose synthase activity	intrinsic to membrane; membrane part; integral to membrane; membrane	F6HU43	na
VIT_02s0025g01860			1.62256	2.51869	PREDICTED: cellulose synthase-like protein G3 [Vitis vinifera]	na	Starch and sucrose metabolism	cellulose biosynthetic process; cellular carbohydrate biosynthetic process; cellular macromolecule biosynthetic process; cellular glucan metabolic process; macromolecule biosynthetic process; macromolecule metabolic process; small molecule metabolic process; heterocycle metabolic process; cellular nitrogen compound metabolic process; polysaccharide biosynthetic process; single-organism cellular p…	UDP-glucosyltransferase activity; catalytic activity; glucosyltransferase activity; cellulose synthase (UDP-forming) activity; transferase activity, transferring hexosyl groups; transferase activity; transferase activity, transferring glycosyl groups; UDP-glycosyltransferase activity; cellulose synthase activity	intrinsic to membrane; membrane part; integral to membrane; membrane	F6HU40	XM_002264728.3
VIT_02s0025g01890	1.56234				PREDICTED: cellulose synthase-like protein G3-like, partial [Vitis	na	Starch and sucrose metabolism	cellulose biosynthetic process; cellular carbohydrate biosynthetic process; cellular macromolecule biosynthetic process; cellular glucan metabolic process; macromolecule biosynthetic process; macromolecule metabolic process; small molecule metabolic process; heterocycle metabolic process; cellular nitrogen compound metabolic process; polysaccharide biosynthetic process; single-organism cellular p…	UDP-glucosyltransferase activity; catalytic activity; glucosyltransferase activity; cellulose synthase (UDP-forming) activity; transferase activity, transferring hexosyl groups; transferase activity; transferase activity, transferring glycosyl groups; UDP-glycosyltransferase activity; cellulose synthase activity	intrinsic to membrane; membrane part; integral to membrane; membrane	F6HU41	na
VIT_19s0090g01050			-2.13398	-4.11531	PREDICTED: endoglucanase 11-like [Vitis vinifera]	na	na	organic substance metabolic process; metabolic process; carbohydrate metabolic process; primary metabolic process	catalytic activity; hydrolase activity, hydrolyzing O-glycosyl compounds; hydrolase activity; hydrolase activity, acting on glycosyl bonds	na	F6HES8	XM_002277317.3
VIT_12s0059g01250			-1.68659	-3.33927	PREDICTED: endoglucanase 11-like [Vitis vinifera]	na	na	organic substance metabolic process; metabolic process; carbohydrate metabolic process; primary metabolic process	catalytic activity; hydrolase activity, hydrolyzing O-glycosyl compounds; hydrolase activity; hydrolase activity, acting on glycosyl bonds	na	F6HIE4	XM_002271058.3
VIT_00s0340g00060			2.09361	2.412	PREDICTED: endoglucanase 12-like [Vitis vinifera]	na	na	organic substance metabolic process; metabolic process; carbohydrate metabolic process; primary metabolic process	catalytic activity; hydrolase activity, hydrolyzing O-glycosyl compounds; hydrolase activity; hydrolase activity, acting on glycosyl bonds	na	F6GYZ5	na
VIT_07s0005g00740				-2.34389	PREDICTED: endoglucanase 17 [Vitis vinifera]	na	na	organic substance metabolic process; metabolic process; carbohydrate metabolic process; primary metabolic process	catalytic activity; hydrolase activity, hydrolyzing O-glycosyl compounds; hydrolase activity; hydrolase activity, acting on glycosyl bonds	na	F6HZ65	XM_002271700.3
VIT_03s0038g00630				-2.62681	PREDICTED: endoglucanase 24 [Vitis vinifera]	na	na	organic substance metabolic process; metabolic process; carbohydrate metabolic process; primary metabolic process	catalytic activity; hydrolase activity, hydrolyzing O-glycosyl compounds; hydrolase activity; hydrolase activity, acting on glycosyl bonds	na	F6I191	XM_002275244.3
VIT_18s0001g14040				-2.21012	PREDICTED: endoglucanase 24 [Vitis vinifera]	na	na	organic substance metabolic process; metabolic process; carbohydrate metabolic process; primary metabolic process	catalytic activity; hydrolase activity, hydrolyzing O-glycosyl compounds; hydrolase activity; hydrolase activity, acting on glycosyl bonds	na	E0CPM7	XM_002276703.3
VIT_02s0025g01380			-1.69455	-3.65648	PREDICTED: endoglucanase 6 [Vitis vinifera]	na	na	organic substance metabolic process; metabolic process; carbohydrate metabolic process; primary metabolic process	catalytic activity; hydrolase activity, hydrolyzing O-glycosyl compounds; hydrolase activity; carbohydrate binding; hydrolase activity, acting on glycosyl bonds; binding	na	A5BTQ3	XM_002270844.3
VIT_18s0089g00210				1.55052	PREDICTED: endoglucanase 9-like [Vitis vinifera]	na	na	organic substance metabolic process; metabolic process; carbohydrate metabolic process; primary metabolic process	catalytic activity; hydrolase activity, hydrolyzing O-glycosyl compounds; hydrolase activity; hydrolase activity, acting on glycosyl bonds	na	D7SN09	XM_002269839.3
VIT_14s0108g01020				-4.58686	PREDICTED: expansin-A1 [Vitis vinifera]	na	na	single-organism cellular process; external encapsulating structure organization; plant-type cell wall organization; single-organism process; cell wall organization or biogenesis; cellular component organization or biogenesis; cellular component organization; plant-type cell wall organization or biogenesis; cellular process; cell wall organization	na	membrane; extracellular region	A5BA94	XM_010662775.1
VIT_01s0026g02620				-2.02412	PREDICTED: expansin-A1 [Vitis vinifera]	na	na	single-organism cellular process; external encapsulating structure organization; plant-type cell wall organization; single-organism process; cell wall organization or biogenesis; cellular component organization or biogenesis; cellular component organization; plant-type cell wall organization or biogenesis; cellular process; cell wall organization	na	membrane; extracellular region	A5AIN5	XM_002272843.3
VIT_18s0001g01130				1.53677	PREDICTED: expansin-A11 [Vitis vinifera]	na	na	single-organism cellular process; external encapsulating structure organization; plant-type cell wall organization; single-organism process; cell wall organization or biogenesis; cellular component organization or biogenesis; cellular component organization; plant-type cell wall organization or biogenesis; cellular process; cell wall organization	na	cell part; external encapsulating structure; cell wall; cell; cell periphery; membrane; extracellular region	E0CQY0	XM_002285855.3
VIT_17s0053g00990			-2.10459	-4.89483	PREDICTED: expansin-A15 [Vitis vinifera]	na	na	single-organism cellular process; external encapsulating structure organization; plant-type cell wall organization; single-organism process; cell wall organization or biogenesis; cellular component organization or biogenesis; cellular component organization; plant-type cell wall organization or biogenesis; cellular process; cell wall organization	na	membrane; extracellular region	A5C506	XM_002269481.2
VIT_08s0007g00440			-1.52166	-4.26934	PREDICTED: expansin-A4 [Vitis vinifera]	na	na	single-organism cellular process; external encapsulating structure organization; plant-type cell wall organization; single-organism process; cell wall organization or biogenesis; cellular component organization or biogenesis; anatomical structure morphogenesis; anatomical structure formation involved in morphogenesis; single-organism developmental process; cellular component organization; plant-t…	na	cell part; external encapsulating structure; plant-type cell wall; cell wall; cell; cell periphery; membrane; extracellular region	A5BPE2	XM_002266589.3
VIT_13s0067g02930				-2.52261	PREDICTED: expansin-A8 [Vitis vinifera]	na	na	single-organism cellular process; external encapsulating structure organization; plant-type cell wall organization; single-organism process; cell wall organization or biogenesis; cellular component organization or biogenesis; cellular component organization; plant-type cell wall organization or biogenesis; cellular process; cell wall organization	na	membrane; extracellular region	A5BMT9	XM_002280264.3
VIT_12s0059g00190			-2.18156	-4.47391	PREDICTED: expansin-B3-like [Vitis vinifera]	na	na	sexual reproduction; single-organism cellular process; single-organism process; anatomical structure morphogenesis; anatomical structure formation involved in morphogenesis; single-organism developmental process; syncytium formation; anatomical structure development; reproduction; developmental process; cellular process	na	extracellular region	D7TE44	XM_002267091.3
VIT_00s1455g00010				2.28833	PREDICTED: expansin-like B1 [Vitis vinifera]	na	na	na	na	extracellular region	D7U6Z9	XM_002273860.2
VIT_02s0012g00830			1.81729	2.39917	PREDICTED: expansin-like B1 [Vitis vinifera]	na	na	na	na	extracellular region	F6HTB9	XM_002278881.2
VIT_00s1355g00020			1.58407	2.50933	PREDICTED: expansin-like B1 [Vitis vinifera]	na	na	na	na	na	F6HJV2	na
VIT_00s0309g00050				2.95672	PREDICTED: expansin-like B1 [Vitis vinifera]	na	na	na	na	extracellular region	D7TG84	XM_002270139.3
VIT_00s0309g00090				3.0283	PREDICTED: expansin-like B1 [Vitis vinifera]	na	na	na	na	extracellular region	D7TG86	XM_002269059.3
VIT_19s0014g00090			-1.64893	-3.94983	PREDICTED: glucan endo-1,3-beta-glucosidase [Vitis vinifera]	na	na	na	catalytic activity; hydrolase activity	na	A5B4K8	XM_002285625.3
VIT_08s0007g06040				2.48588	PREDICTED: glucan endo-1,3-beta-glucosidase [Vitis vinifera]	na	na	response to temperature stimulus; response to stress; response to abiotic stimulus; organic substance metabolic process; metabolic process; response to bacterium; response to biotic stimulus; response to cold; multi-organism process; carbohydrate metabolic process; primary metabolic process; response to stimulus; response to other organism	catalytic activity; hydrolase activity, hydrolyzing O-glycosyl compounds; hydrolase activity; hydrolase activity, acting on glycosyl bonds; cation binding; ion binding; binding	cell part; organelle; external encapsulating structure; intracellular membrane-bounded organelle; membrane-bounded organelle; cell wall; cytoplasm; vacuole; cell; intracellular part; cell periphery; apoplast; intracellular; intracellular organelle; cytoplasmic part; extracellular region	F6HLL9	XM_002277410.2
VIT_19s0090g01070				-1.66028	PREDICTED: glucan endo-1,3-beta-glucosidase 13 [Vitis vinifera]	na	Starch and sucrose metabolism	cellular glucan metabolic process; macromolecule metabolic process; cellular macromolecule metabolic process; starch metabolic process; disaccharide metabolic process; organic substance metabolic process; metabolic process; cellular metabolic process; single-organism carbohydrate metabolic process; oligosaccharide metabolic process; cellular polysaccharide metabolic process; cellular carbohydrate…	glucan endo-1,3-beta-D-glucosidase activity; glucosidase activity; catalytic activity; hydrolase activity, hydrolyzing O-glycosyl compounds; hydrolase activity; hydrolase activity, acting on glycosyl bonds; cation binding; beta-glucosidase activity; ion binding; binding	na	D7T828	XM_002278008.3
VIT_08s0007g05990				-3.64413	PREDICTED: glucan endo-1,3-beta-glucosidase, basic isoform [Vitis	na	na	response to temperature stimulus; response to stress; response to abiotic stimulus; organic substance metabolic process; metabolic process; response to bacterium; response to biotic stimulus; response to cold; multi-organism process; carbohydrate metabolic process; primary metabolic process; response to stimulus; response to other organism	catalytic activity; hydrolase activity, hydrolyzing O-glycosyl compounds; hydrolase activity; hydrolase activity, acting on glycosyl bonds; cation binding; ion binding; binding	cell part; organelle; external encapsulating structure; intracellular membrane-bounded organelle; membrane-bounded organelle; cell wall; cytoplasm; vacuole; cell; intracellular part; cell periphery; apoplast; intracellular; intracellular organelle; cytoplasmic part; extracellular region	F6HLM4	XM_002277157.2
VIT_17s0000g07260				-2.22552	PREDICTED: glucan endo-1,3-beta-glucosidase-like protein 3 [Vitis	na	na	macromolecule localization; single-organism cellular process; cellular macromolecule localization; external encapsulating structure organization; single-organism process; cell wall organization or biogenesis; cellular component organization or biogenesis; cell wall thickening; localization; cellular component organization; cellular localization; cell wall modification; cellular process; cell wall…	catalytic activity; pattern binding; hydrolase activity; carbohydrate binding; polysaccharide binding; binding	symplast; intrinsic to membrane; anchored to plasma membrane; cell part; plasmodesma; cell junction; external encapsulating structure; plasma membrane part; plant-type cell wall; cell wall; plasma membrane; membrane part; cell-cell junction; intrinsic to plasma membrane; cell; cell periphery; anchored to membrane; membrane	D7SI17	XM_002284076.3
VIT_19s0015g00500				2.33413	PREDICTED: inactive beta-amylase 4, chloroplastic [Vitis vinifera]	na	Starch and sucrose metabolism	carbohydrate catabolic process; cellular glucan metabolic process; macromolecule metabolic process; cellular carbohydrate catabolic process; cellular macromolecule metabolic process; starch metabolic process; macromolecule catabolic process; polysaccharide catabolic process; organic substance metabolic process; metabolic process; cellular metabolic process; single-organism carbohydrate metabolic …	catalytic activity; hydrolase activity, hydrolyzing O-glycosyl compounds; hydrolase activity; hydrolase activity, acting on glycosyl bonds; cation binding; ion binding; binding	cell part; organelle; plastid; intracellular membrane-bounded organelle; membrane-bounded organelle; cytoplasm; cell; intracellular part; intracellular; intracellular organelle; cytoplasmic part; chloroplast	D7UAH1	XM_002265662.2
VIT_07s0005g00380				1.76688	PREDICTED: LOW QUALITY PROTEIN: beta-glucosidase 11-like [Vitis	na	na	organic substance metabolic process; metabolic process; carbohydrate metabolic process; primary metabolic process	catalytic activity; hydrolase activity, hydrolyzing O-glycosyl compounds; hydrolase activity; hydrolase activity, acting on glycosyl bonds; cation binding; ion binding; binding	na	D7U287	na
VIT_19s0027g01290			1.68001	1.79422	PREDICTED: LOW QUALITY PROTEIN: polygalacturonase-like [Vitis	na	Starch and sucrose metabolism:Pentose and glucuronate interconversions	cellular glucan metabolic process; macromolecule metabolic process; single-organism cellular process; cellular macromolecule metabolic process; external encapsulating structure organization; single-organism process; cell wall organization or biogenesis; cellular component organization or biogenesis; starch metabolic process; disaccharide metabolic process; organic substance metabolic process; met…	catalytic activity; polygalacturonase activity; hydrolase activity, hydrolyzing O-glycosyl compounds; hydrolase activity; hydrolase activity, acting on glycosyl bonds	extracellular region	F6H4R9	na
VIT_12s0028g03610				-1.54377	PREDICTED: mannan endo-1,4-beta-mannosidase 2-like [Vitis	na	na	organic substance metabolic process; metabolic process; carbohydrate metabolic process; primary metabolic process	catalytic activity; hydrolase activity, hydrolyzing O-glycosyl compounds; hydrolase activity; hydrolase activity, acting on glycosyl bonds; cation binding; ion binding; binding	na	E0CTE2	na
VIT_04s0023g02130				-2.56692	PREDICTED: mannan endo-1,4-beta-mannosidase 7 [Vitis vinifera]	na	na	organic substance metabolic process; metabolic process; carbohydrate metabolic process; primary metabolic process	catalytic activity; hydrolase activity, hydrolyzing O-glycosyl compounds; hydrolase activity; hydrolase activity, acting on glycosyl bonds; cation binding; ion binding; binding	na	D7SPA5	XM_002264079.3
VIT_15s0048g00510				1.81922	PREDICTED: pectinesterase 2 [Vitis vinifera]	na	Starch and sucrose metabolism:Pentose and glucuronate interconversions	cellular glucan metabolic process; biological regulation; macromolecule metabolic process; negative regulation of catalytic activity; regulation of catalytic activity; single-organism cellular process; regulation of metabolic process; cellular macromolecule metabolic process; negative regulation of molecular function; regulation of molecular function; external encapsulating structure organization…	catalytic activity; pectinesterase activity; hydrolase activity; enzyme regulator activity; hydrolase activity, acting on ester bonds; enzyme inhibitor activity; carboxylic ester hydrolase activity; aspartyl esterase activity	cell part; external encapsulating structure; cell wall; cell; cell periphery; membrane	F6I390	XM_002280410.3
VIT_06s0009g02630				3.20048	PREDICTED: pectinesterase 2 [Vitis vinifera]	na	Starch and sucrose metabolism:Pentose and glucuronate interconversions	cellular glucan metabolic process; biological regulation; macromolecule metabolic process; regulation of catalytic activity; single-organism cellular process; regulation of metabolic process; cellular macromolecule metabolic process; regulation of molecular function; external encapsulating structure organization; single-organism process; cell wall organization or biogenesis; cellular component or…	catalytic activity; hydrolase activity; enzyme regulator activity; hydrolase activity, acting on ester bonds; carboxylic ester hydrolase activity	cell part; external encapsulating structure; cell wall; cell; cell periphery	F6HAA1	XM_002265563.2
VIT_06s0009g02590				4.16396	PREDICTED: pectinesterase 2 [Vitis vinifera]	na	Starch and sucrose metabolism:Pentose and glucuronate interconversions	cellular glucan metabolic process; biological regulation; macromolecule metabolic process; negative regulation of catalytic activity; regulation of catalytic activity; single-organism cellular process; regulation of metabolic process; cellular macromolecule metabolic process; negative regulation of molecular function; regulation of molecular function; external encapsulating structure organization…	catalytic activity; pectinesterase activity; hydrolase activity; enzyme regulator activity; hydrolase activity, acting on ester bonds; enzyme inhibitor activity; carboxylic ester hydrolase activity; aspartyl esterase activity	cell part; external encapsulating structure; cell wall; cell; cell periphery	F6HAA4	na
VIT_10s0116g00590				-2.52497	PREDICTED: pectinesterase 2.2 [Vitis vinifera]	na	Starch and sucrose metabolism:Pentose and glucuronate interconversions	cellular glucan metabolic process; biological regulation; macromolecule metabolic process; negative regulation of catalytic activity; regulation of catalytic activity; single-organism cellular process; regulation of metabolic process; cellular macromolecule metabolic process; negative regulation of molecular function; regulation of molecular function; external encapsulating structure organization…	catalytic activity; pectinesterase activity; hydrolase activity; enzyme regulator activity; hydrolase activity, acting on ester bonds; enzyme inhibitor activity; carboxylic ester hydrolase activity; aspartyl esterase activity	cell part; external encapsulating structure; cell wall; plasma membrane; cell; cell periphery; membrane	F6H7L2	XM_002266944.3
VIT_06s0009g02560				5.11257	PREDICTED: pectinesterase 2-like [Vitis vinifera]	na	Starch and sucrose metabolism:Pentose and glucuronate interconversions	cellular glucan metabolic process; biological regulation; macromolecule metabolic process; negative regulation of catalytic activity; regulation of catalytic activity; single-organism cellular process; regulation of metabolic process; cellular macromolecule metabolic process; negative regulation of molecular function; regulation of molecular function; external encapsulating structure organization…	catalytic activity; pectinesterase activity; hydrolase activity; enzyme regulator activity; hydrolase activity, acting on ester bonds; enzyme inhibitor activity; carboxylic ester hydrolase activity; aspartyl esterase activity	cell part; external encapsulating structure; cell wall; cell; cell periphery	F6HAC7	XM_002265704.3
VIT_04s0044g01100				-3.16968	PREDICTED: pectinesterase inhibitor [Vitis vinifera]	na	Starch and sucrose metabolism:Pentose and glucuronate interconversions	cellular glucan metabolic process; biological regulation; macromolecule metabolic process; negative regulation of catalytic activity; regulation of catalytic activity; regulation of metabolic process; cellular macromolecule metabolic process; negative regulation of molecular function; regulation of molecular function; starch metabolic process; response to abiotic stimulus; disaccharide metabolic …	catalytic activity; pectinesterase activity; hydrolase activity; enzyme regulator activity; hydrolase activity, acting on ester bonds; enzyme inhibitor activity; carboxylic ester hydrolase activity	na	F6I0F7	na
VIT_07s0151g01000				-3.21388	PREDICTED: photosystem I reaction center subunit II, chloroplastic	na	na	metabolic process; cellular metabolic process; photosynthesis; cellular process	na	thylakoid; macromolecular complex; cell part; protein complex; photosystem I; membrane part; photosynthetic membrane; thylakoid part; cell; intracellular part; photosystem; intracellular; membrane	D7TDX6	XM_002278248.3
VIT_00s0125g00280				-1.70453	PREDICTED: photosystem I reaction center subunit III, chloroplastic	na	na	metabolic process; cellular metabolic process; photosynthesis; cellular process	na	intracellular organelle part; plastid envelope; organelle part; thylakoid; macromolecular complex; photosystem I reaction center; envelope; cell part; chloroplast stroma; protein complex; chloroplast part; organelle; organelle envelope; plastid; plastid stroma; photosystem I; chloroplast envelope; plastid part; intracellular membrane-bounded organelle; organelle subcompartment; plastid thylakoid …	F6H2R3	XM_003634905.2
VIT_04s0044g01410				-1.5269	PREDICTED: photosystem I reaction center subunit N, chloroplastic	na	na	metabolic process; cellular metabolic process; photosynthesis; cellular process	calmodulin binding; protein binding; binding	intracellular organelle part; organelle part; thylakoid; macromolecular complex; thylakoid lumen; cell part; protein complex; chloroplast part; organelle; plastid; photosystem I; plastid part; intracellular membrane-bounded organelle; organelle subcompartment; plastid thylakoid membrane; membrane-bounded organelle; chloroplast thylakoid lumen; thylakoid membrane; membrane part; cytoplasm; photosy…	F6I0D9	XM_003631865.2
VIT_10s0003g04350			-1.76483	-2.45046	PREDICTED: photosystem I reaction center subunit psaK,	na	na	metabolic process; cellular metabolic process; photosynthesis; cellular process	na	thylakoid; macromolecular complex; cell part; protein complex; photosystem I; membrane part; photosynthetic membrane; thylakoid part; cell; intracellular part; photosystem; intracellular; membrane	F6HLW0	na
VIT_19s0015g01760				-1.84406	PREDICTED: photosystem I reaction center subunit V, chloroplastic	na	na	metabolic process; cellular metabolic process; photosynthesis; cellular process	heterocyclic compound binding; organic cyclic compound binding; binding	thylakoid; macromolecular complex; cell part; protein complex; photosystem I; membrane part; photosynthetic membrane; thylakoid part; cell; intracellular part; photosystem; intracellular; membrane	F6I4W8	na
VIT_09s0002g04320				-2.67354	PREDICTED: photosystem I reaction center subunit VI, chloroplastic	na	na	metabolic process; cellular metabolic process; photosynthesis; cellular process	na	thylakoid; macromolecular complex; photosystem I reaction center; cell part; protein complex; photosystem I; membrane part; photosynthetic membrane; thylakoid part; cell; intracellular part; photosystem; intracellular; membrane	A5BHE6	XM_002284460.3
VIT_04s0023g00410				-2.51014	PREDICTED: photosystem I reaction center subunit XI, chloroplastic	na	na	metabolic process; cellular metabolic process; photosynthesis; cellular process	na	thylakoid; macromolecular complex; photosystem I reaction center; cell part; protein complex; photosystem I; membrane part; photosynthetic membrane; thylakoid part; cell; intracellular part; photosystem; intracellular; membrane	A5AW35	XM_002278744.2
VIT_13s0064g00670				-1.78852	PREDICTED: photosystem II 5 kDa protein, chloroplastic [Vitis	na	na	response to UV-B; response to light stimulus; response to UV; response to oxidative stress; response to wounding; response to radiation; response to stress; response to ozone; response to inorganic substance; response to abiotic stimulus; response to chemical stimulus; response to stimulus; response to oxygen-containing compound; response to reactive oxygen species	na	intracellular organelle part; organelle part; thylakoid; cell part; chloroplast part; organelle; plastid; plastid part; intracellular membrane-bounded organelle; organelle subcompartment; plastid thylakoid membrane; membrane-bounded organelle; thylakoid membrane; cytoplasm; photosynthetic membrane; chloroplast thylakoid; thylakoid part; cell; intracellular part; intracellular; intracellular organ…	A5C2N1	XM_002277873.3
VIT_01s0137g00210			-1.55898	-2.21329	PREDICTED: photosystem II core complex proteins psbY,	na	na	metabolic process; cellular metabolic process; photosynthesis; cellular process	metal ion binding; transition metal ion binding; cation binding; manganese ion binding; ion binding; binding	intracellular organelle part; intrinsic to membrane; organelle part; thylakoid; macromolecular complex; cell part; protein complex; chloroplast part; organelle; plastid; plastid stroma; plastid part; intracellular membrane-bounded organelle; organelle subcompartment; plastid thylakoid membrane; membrane-bounded organelle; thylakoid membrane; membrane part; cytoplasm; photosynthetic membrane; inte…	F6GVJ9	XM_002285289.3
VIT_07s0005g04400			-1.86655	-3.26657	PREDICTED: photosystem II reaction center PSB28 protein,	na	na	metabolic process; cellular metabolic process; photosynthesis; cellular process	na	thylakoid; macromolecular complex; cell part; protein complex; membrane part; photosynthetic membrane; thylakoid part; cell; intracellular part; photosystem; intracellular; oxygen evolving complex; photosystem II; membrane	D7U379	XM_002271630.3
VIT_14s0081g00060				-2.34147	PREDICTED: photosystem II reaction center W protein, chloroplastic	na	na	metabolic process; cellular metabolic process; photosynthesis; cellular process	na	thylakoid; macromolecular complex; cell part; protein complex; organelle; plastid; intracellular membrane-bounded organelle; membrane-bounded organelle; membrane part; cytoplasm; photosynthetic membrane; thylakoid part; cell; intracellular part; photosystem; intracellular; intracellular organelle; photosystem II; cytoplasmic part; chloroplast; membrane	D7TXF3	XM_002264472.3
VIT_07s0141g00570			-1.69283	-1.79879	PREDICTED: photosystem II reaction center W protein, chloroplastic	na	na	metabolic process; cellular metabolic process; photosynthesis; cellular process	na	thylakoid; macromolecular complex; cell part; protein complex; organelle; plastid; intracellular membrane-bounded organelle; membrane-bounded organelle; membrane part; cytoplasm; photosynthetic membrane; thylakoid part; cell; intracellular part; photosystem; intracellular; intracellular organelle; photosystem II; cytoplasmic part; chloroplast; membrane	D7SQL3	XM_002282023.2
VIT_08s0007g07770				1.67627	PREDICTED: polygalacturonase [Vitis vinifera]	na	Starch and sucrose metabolism:Pentose and glucuronate interconversions	multicellular organism reproduction; developmental process involved in reproduction; stamen development; cellular glucan metabolic process; macromolecule metabolic process; single-organism cellular process; cellular macromolecule metabolic process; shoot system development; external encapsulating structure organization; single-organism process; cell wall organization or biogenesis; cellular compo…	catalytic activity; polygalacturonase activity; hydrolase activity, hydrolyzing O-glycosyl compounds; hydrolase activity; hydrolase activity, acting on glycosyl bonds	extracellular region	D7TI29	XM_002282736.3
VIT_01s0127g00400				-4.31947	PREDICTED: polygalacturonase At1g48100 [Vitis vinifera]	na	Starch and sucrose metabolism:Pentose and glucuronate interconversions	cellular glucan metabolic process; macromolecule metabolic process; single-organism cellular process; cellular macromolecule metabolic process; external encapsulating structure organization; single-organism process; cell wall organization or biogenesis; cellular component organization or biogenesis; starch metabolic process; disaccharide metabolic process; organic substance metabolic process; met…	catalytic activity; polygalacturonase activity; hydrolase activity, hydrolyzing O-glycosyl compounds; hydrolase activity; hydrolase activity, acting on glycosyl bonds	extracellular region	F6HHV8	na
VIT_05s0020g00420			-2.68502	-5.16333	PREDICTED: polygalacturonase At1g48100-like [Vitis vinifera]	na	Starch and sucrose metabolism:Pentose and glucuronate interconversions	cellular glucan metabolic process; macromolecule metabolic process; single-organism cellular process; cellular macromolecule metabolic process; external encapsulating structure organization; single-organism process; cell wall organization or biogenesis; cellular component organization or biogenesis; starch metabolic process; disaccharide metabolic process; organic substance metabolic process; met…	catalytic activity; polygalacturonase activity; hydrolase activity, hydrolyzing O-glycosyl compounds; hydrolase activity; hydrolase activity, acting on glycosyl bonds	extracellular region	F6HE14	XM_002263632.2
VIT_08s0007g07750				2.07911	PREDICTED: polygalacturonase-like [Vitis vinifera]	na	Starch and sucrose metabolism:Pentose and glucuronate interconversions	multicellular organism reproduction; developmental process involved in reproduction; floral organ abscission; stamen development; cellular glucan metabolic process; macromolecule metabolic process; fruit dehiscence; single-organism cellular process; cellular macromolecule metabolic process; shoot system development; external encapsulating structure organization; single-organism process; cell wall…	catalytic activity; polygalacturonase activity; hydrolase activity, hydrolyzing O-glycosyl compounds; hydrolase activity; hydrolase activity, acting on glycosyl bonds	extracellular region	D7TI31	XM_002277178.3
VIT_07s0005g03570				-1.99475	PREDICTED: probable arabinose 5-phosphate isomerase [Vitis	na	na	organic substance metabolic process; metabolic process; carbohydrate metabolic process; primary metabolic process	catalytic activity; carbohydrate binding; isomerase activity; binding	na	F6HZL3	na
VIT_05s0020g00530				2.61077	PREDICTED: probable beta-D-xylosidase 5-like [Vitis vinifera]	na	na	organic substance metabolic process; metabolic process; carbohydrate metabolic process; primary metabolic process	catalytic activity; hydrolase activity, hydrolyzing O-glycosyl compounds; hydrolase activity; hydrolase activity, acting on glycosyl bonds	na	F6HE27	XM_002274583.1
VIT_00s1530g00010				-2.06861	PREDICTED: probable galactinol--sucrose galactosyltransferase	na	na	metabolic process	catalytic activity	na	F6HDC1	na
VIT_19s0015g01350			1.7481	2.54494	PREDICTED: probable galactinol--sucrose galactosyltransferase 1	na	na	metabolic process	catalytic activity	na	D7UAQ2	XM_002275793.3
VIT_18s0001g11860				-2.05262	PREDICTED: probable galacturonosyltransferase-like 1-like [Vitis	na	na	na	catalytic activity; transferase activity; transferase activity, transferring glycosyl groups	na	F6H036	na
VIT_04s0023g01120			-1.59239		PREDICTED: probable galacturonosyltransferase-like 2-like [Vitis	na	na	na	catalytic activity; transferase activity; transferase activity, transferring glycosyl groups	na	F6GX00	XM_002269146.2
VIT_05s0062g01430				-2.80343	PREDICTED: probable glucan endo-1,3-beta-glucosidase A6-like [Vitis	na	na	developmental process involved in reproduction; pollen development; cellular developmental process; single-organism cellular process; external encapsulating structure organization; single-organism process; cellular component organization or biogenesis; gametophyte development; embryo development ending in seed dormancy; reproductive system development; post-embryonic development; organic substanc…	catalytic activity; hydrolase activity, hydrolyzing O-glycosyl compounds; hydrolase activity; hydrolase activity, acting on glycosyl bonds; cation binding; ion binding; binding	na	D7U9Q6	XM_003632004.2
VIT_11s0016g02800			2.97819	3.64286	PREDICTED: probable inositol oxygenase [Vitis vinifera]	na	Inositol phosphate metabolism:Ascorbate and aldarate metabolism	carbohydrate catabolic process; inositol catabolic process; small molecule metabolic process; cellular carbohydrate catabolic process; alcohol metabolic process; polyol catabolic process; organic substance metabolic process; metabolic process; single-organism metabolic process; inositol metabolic process; cellular metabolic process; single-organism carbohydrate metabolic process; oxidation-reduct…	oxidoreductase activity; catalytic activity; metal ion binding; transition metal ion binding; iron ion binding; oxidoreductase activity, acting on single donors with incorporation of molecular oxygen; cation binding; inositol oxygenase activity; ion binding; binding	cell part; cytoplasm; cell; intracellular part; intracellular	D7TBD4	XM_002283083.3
VIT_04s0023g02980				-1.85485	PREDICTED: probable pectinesterase 53-like [Vitis vinifera]	na	Starch and sucrose metabolism:Pentose and glucuronate interconversions	cellular glucan metabolic process; macromolecule metabolic process; single-organism cellular process; cellular macromolecule metabolic process; external encapsulating structure organization; single-organism process; cell wall organization or biogenesis; cellular component organization or biogenesis; starch metabolic process; disaccharide metabolic process; organic substance metabolic process; met…	catalytic activity; pectinesterase activity; hydrolase activity; hydrolase activity, acting on ester bonds; carboxylic ester hydrolase activity; aspartyl esterase activity	cell part; external encapsulating structure; cell wall; cell; cell periphery	D7SP30	XM_003631851.2
VIT_02s0154g00600				-1.85237	PREDICTED: probable pectinesterase 68-like [Vitis vinifera]	na	Starch and sucrose metabolism:Pentose and glucuronate interconversions	cellular glucan metabolic process; macromolecule metabolic process; single-organism cellular process; cellular macromolecule metabolic process; external encapsulating structure organization; single-organism process; cell wall organization or biogenesis; cellular component organization or biogenesis; starch metabolic process; disaccharide metabolic process; organic substance metabolic process; met…	catalytic activity; pectinesterase activity; hydrolase activity; hydrolase activity, acting on ester bonds; carboxylic ester hydrolase activity; aspartyl esterase activity	cell part; external encapsulating structure; cell wall; cell; cell periphery	D7TN54	na
VIT_03s0017g01950			-1.84946	-2.15598	PREDICTED: probable pectinesterase 8 [Vitis vinifera]	na	Starch and sucrose metabolism:Pentose and glucuronate interconversions	cellular glucan metabolic process; macromolecule metabolic process; single-organism cellular process; cellular macromolecule metabolic process; external encapsulating structure organization; single-organism process; cell wall organization or biogenesis; cellular component organization or biogenesis; starch metabolic process; disaccharide metabolic process; organic substance metabolic process; met…	catalytic activity; pectinesterase activity; hydrolase activity; hydrolase activity, acting on ester bonds; carboxylic ester hydrolase activity; aspartyl esterase activity	cell part; external encapsulating structure; cell wall; cell; cell periphery	D7TUE4	XM_002267806.2
VIT_04s0044g01010				-2.6017	PREDICTED: probable pectinesterase/pectinesterase inhibitor 51-like	na	Starch and sucrose metabolism:Pentose and glucuronate interconversions	cellular glucan metabolic process; biological regulation; macromolecule metabolic process; negative regulation of catalytic activity; regulation of catalytic activity; single-organism cellular process; regulation of metabolic process; cellular macromolecule metabolic process; negative regulation of molecular function; regulation of molecular function; external encapsulating structure organization…	catalytic activity; pectinesterase activity; hydrolase activity; enzyme regulator activity; hydrolase activity, acting on ester bonds; enzyme inhibitor activity; carboxylic ester hydrolase activity; aspartyl esterase activity	cell part; external encapsulating structure; cell wall; plasma membrane; cell; cell periphery; membrane	F6I0G3	na
VIT_04s0044g01020				-1.64865	PREDICTED: probable pectinesterase/pectinesterase inhibitor 51-like	na	Starch and sucrose metabolism:Pentose and glucuronate interconversions	cellular glucan metabolic process; biological regulation; macromolecule metabolic process; negative regulation of catalytic activity; regulation of catalytic activity; single-organism cellular process; regulation of metabolic process; cellular macromolecule metabolic process; negative regulation of molecular function; regulation of molecular function; external encapsulating structure organization…	catalytic activity; pectinesterase activity; hydrolase activity; enzyme regulator activity; hydrolase activity, acting on ester bonds; enzyme inhibitor activity; carboxylic ester hydrolase activity; aspartyl esterase activity	cell part; external encapsulating structure; cell wall; plasma membrane; cell; cell periphery; membrane	F6I0G2	na
VIT_11s0016g00330				-3.52123	PREDICTED: probable pectinesterase/pectinesterase inhibitor 54-like	na	Starch and sucrose metabolism:Pentose and glucuronate interconversions	cellular glucan metabolic process; biological regulation; macromolecule metabolic process; negative regulation of catalytic activity; regulation of catalytic activity; single-organism cellular process; regulation of metabolic process; cellular macromolecule metabolic process; negative regulation of molecular function; regulation of molecular function; external encapsulating structure organization…	catalytic activity; pectinesterase activity; hydrolase activity; enzyme regulator activity; hydrolase activity, acting on ester bonds; enzyme inhibitor activity; carboxylic ester hydrolase activity; aspartyl esterase activity	cell part; external encapsulating structure; cell wall; cell; cell periphery	F6HGZ4	XM_002277257.3
VIT_07s0005g02590				-1.99404	PREDICTED: probable polygalacturonase-like [Vitis vinifera]	na	Starch and sucrose metabolism:Pentose and glucuronate interconversions	cellular glucan metabolic process; macromolecule metabolic process; single-organism cellular process; cellular macromolecule metabolic process; external encapsulating structure organization; single-organism process; cell wall organization or biogenesis; cellular component organization or biogenesis; starch metabolic process; disaccharide metabolic process; organic substance metabolic process; met…	catalytic activity; polygalacturonase activity; hydrolase activity, hydrolyzing O-glycosyl compounds; hydrolase activity; hydrolase activity, acting on glycosyl bonds	extracellular region	D7U2T9	XM_010654033.1
VIT_01s0150g00460				-3.80081	PREDICTED: probable xyloglucan endotransglucosylase/hydrolase	na	na	response to light stimulus; response to endogenous stimulus; cellular glucan metabolic process; cell growth; macromolecule metabolic process; cellular developmental process; response to organic substance; single-organism cellular process; developmental growth involved in morphogenesis; response to hormone stimulus; cellular macromolecule metabolic process; response to radiation; unidimensional ce…	catalytic activity; transferase activity, transferring hexosyl groups; hydrolase activity, hydrolyzing O-glycosyl compounds; transferase activity; hydrolase activity; transferase activity, transferring glycosyl groups; hydrolase activity, acting on glycosyl bonds; xyloglucan:xyloglucosyl transferase activity	cell part; organelle; plastid; external encapsulating structure; intracellular membrane-bounded organelle; plant-type cell wall; membrane-bounded organelle; cell wall; cytoplasm; cell; intracellular part; cell periphery; apoplast; intracellular; intracellular organelle; cytoplasmic part; chloroplast; membrane; extracellular region	F6HJ88	XM_002274484.2
VIT_08s0007g04950			-1.5663	-3.72968	PREDICTED: probable xyloglucan endotransglucosylase/hydrolase	na	na	cellular glucan metabolic process; macromolecule metabolic process; cellular macromolecule metabolic process; organic substance metabolic process; metabolic process; cellular metabolic process; cellular polysaccharide metabolic process; cellular carbohydrate metabolic process; glucan metabolic process; carbohydrate metabolic process; primary metabolic process; cellular process; polysaccharide met…	catalytic activity; transferase activity, transferring hexosyl groups; hydrolase activity, hydrolyzing O-glycosyl compounds; transferase activity; hydrolase activity; transferase activity, transferring glycosyl groups; hydrolase activity, acting on glycosyl bonds; xyloglucan:xyloglucosyl transferase activity	cell part; external encapsulating structure; cell wall; cell; cell periphery; apoplast; extracellular region	F6HKC0	XM_002269249.2
VIT_10s0116g00520				-3.58207	PREDICTED: probable xyloglucan endotransglucosylase/hydrolase	na	na	cellular glucan metabolic process; macromolecule metabolic process; cellular macromolecule metabolic process; organic substance metabolic process; metabolic process; cellular metabolic process; cellular polysaccharide metabolic process; cellular carbohydrate metabolic process; glucan metabolic process; carbohydrate metabolic process; primary metabolic process; cellular process; polysaccharide met…	catalytic activity; transferase activity, transferring hexosyl groups; hydrolase activity, hydrolyzing O-glycosyl compounds; transferase activity; hydrolase activity; transferase activity, transferring glycosyl groups; hydrolase activity, acting on glycosyl bonds; xyloglucan:xyloglucosyl transferase activity	cell part; external encapsulating structure; cell wall; cell; cell periphery; apoplast; extracellular region	E0CVL4	XM_002264959.3
VIT_11s0052g01280				1.74723	PREDICTED: probable xyloglucan endotransglucosylase/hydrolase	na	na	cellular glucan metabolic process; macromolecule metabolic process; cellular macromolecule metabolic process; organic substance metabolic process; metabolic process; cellular metabolic process; cellular polysaccharide metabolic process; cellular carbohydrate metabolic process; glucan metabolic process; carbohydrate metabolic process; primary metabolic process; cellular process; polysaccharide met…	catalytic activity; transferase activity, transferring hexosyl groups; hydrolase activity, hydrolyzing O-glycosyl compounds; transferase activity; hydrolase activity; transferase activity, transferring glycosyl groups; hydrolase activity, acting on glycosyl bonds; xyloglucan:xyloglucosyl transferase activity	cell part; external encapsulating structure; cell wall; cell; cell periphery; apoplast; extracellular region	F6GXE0	XM_002274822.3
VIT_01s0026g00200				2.32145	PREDICTED: probable xyloglucan endotransglucosylase/hydrolase	na	na	cellular glucan metabolic process; macromolecule metabolic process; cellular macromolecule metabolic process; organic substance metabolic process; metabolic process; cellular metabolic process; cellular polysaccharide metabolic process; cellular carbohydrate metabolic process; glucan metabolic process; carbohydrate metabolic process; primary metabolic process; cellular process; polysaccharide met…	catalytic activity; transferase activity, transferring hexosyl groups; hydrolase activity, hydrolyzing O-glycosyl compounds; transferase activity; hydrolase activity; transferase activity, transferring glycosyl groups; hydrolase activity, acting on glycosyl bonds; xyloglucan:xyloglucosyl transferase activity	cell part; external encapsulating structure; cell wall; cell; cell periphery; apoplast; extracellular region	D7TNR2	XM_002263375.2
VIT_06s0061g00550				2.5025	PREDICTED: probable xyloglucan endotransglucosylase/hydrolase	na	na	cellular glucan metabolic process; macromolecule metabolic process; cellular macromolecule metabolic process; organic substance metabolic process; metabolic process; cellular metabolic process; cellular polysaccharide metabolic process; cellular carbohydrate metabolic process; glucan metabolic process; carbohydrate metabolic process; primary metabolic process; cellular process; polysaccharide met…	catalytic activity; transferase activity, transferring hexosyl groups; hydrolase activity, hydrolyzing O-glycosyl compounds; transferase activity; hydrolase activity; transferase activity, transferring glycosyl groups; hydrolase activity, acting on glycosyl bonds; xyloglucan:xyloglucosyl transferase activity	cell part; external encapsulating structure; cell wall; cell; cell periphery; apoplast; extracellular region	D7SNC1	XM_002275826.3
VIT_11s0052g01200				2.64866	PREDICTED: probable xyloglucan endotransglucosylase/hydrolase	na	na	cellular glucan metabolic process; macromolecule metabolic process; cellular macromolecule metabolic process; organic substance metabolic process; metabolic process; cellular metabolic process; cellular polysaccharide metabolic process; cellular carbohydrate metabolic process; glucan metabolic process; carbohydrate metabolic process; primary metabolic process; cellular process; polysaccharide met…	catalytic activity; transferase activity, transferring hexosyl groups; hydrolase activity, hydrolyzing O-glycosyl compounds; transferase activity; hydrolase activity; transferase activity, transferring glycosyl groups; hydrolase activity, acting on glycosyl bonds; xyloglucan:xyloglucosyl transferase activity	cell part; external encapsulating structure; cell wall; cell; cell periphery; apoplast; extracellular region	F6GXE7	XM_002273706.3
VIT_11s0052g01220				2.71121	PREDICTED: probable xyloglucan endotransglucosylase/hydrolase	na	na	cellular glucan metabolic process; macromolecule metabolic process; cellular macromolecule metabolic process; organic substance metabolic process; metabolic process; cellular metabolic process; cellular polysaccharide metabolic process; cellular carbohydrate metabolic process; glucan metabolic process; carbohydrate metabolic process; primary metabolic process; cellular process; polysaccharide met…	catalytic activity; transferase activity, transferring hexosyl groups; hydrolase activity, hydrolyzing O-glycosyl compounds; transferase activity; hydrolase activity; transferase activity, transferring glycosyl groups; hydrolase activity, acting on glycosyl bonds	cell part; external encapsulating structure; cell wall; cell; cell periphery; extracellular region	F6GXE6	XM_002270263.2
VIT_11s0052g01250				2.94093	PREDICTED: probable xyloglucan endotransglucosylase/hydrolase	na	na	cellular glucan metabolic process; macromolecule metabolic process; cellular macromolecule metabolic process; organic substance metabolic process; metabolic process; cellular metabolic process; cellular polysaccharide metabolic process; cellular carbohydrate metabolic process; glucan metabolic process; carbohydrate metabolic process; primary metabolic process; cellular process; polysaccharide met…	catalytic activity; transferase activity, transferring hexosyl groups; hydrolase activity, hydrolyzing O-glycosyl compounds; transferase activity; hydrolase activity; transferase activity, transferring glycosyl groups; hydrolase activity, acting on glycosyl bonds; xyloglucan:xyloglucosyl transferase activity	cell part; external encapsulating structure; cell wall; cell; cell periphery; apoplast; extracellular region	F6GXE3	XM_002274368.3
VIT_15s0021g02700				-1.51435	PREDICTED: putative expansin-B2 [Vitis vinifera]	na	na	reproduction	na	extracellular region	D7SLR0	XM_002278523.3
VIT_13s0019g04760				-1.50634	PREDICTED: UDP-galactose:fucoside alpha-3-galactosyltransferase	na	na	galacturonan metabolic process; cellular carbohydrate biosynthetic process; cellular macromolecule biosynthetic process; macromolecule biosynthetic process; macromolecule metabolic process; polysaccharide biosynthetic process; single-organism cellular process; cellular macromolecule metabolic process; cell wall macromolecule metabolic process; cell wall polysaccharide biosynthetic process; extern…	catalytic activity; transferase activity, transferring pentosyl groups; transferase activity; transferase activity, transferring glycosyl groups; UDP-glycosyltransferase activity	cell part; endoplasmic reticulum; organelle; intracellular membrane-bounded organelle; membrane-bounded organelle; cytoplasm; Golgi apparatus; cell; intracellular part; intracellular; intracellular organelle; cytoplasmic part	F6HND5	XM_002273119.3
VIT_14s0108g01590				-1.66665	PREDICTED: UDP-glucose 6-dehydrogenase [Vitis vinifera]	na	Amino sugar and nucleotide sugar metabolism:Starch and sucrose metabolism:Ascorbate and aldarate metabolism:Pentose and glucuronate interconversions	cellular glucan metabolic process; macromolecule metabolic process; small molecule metabolic process; heterocycle metabolic process; cellular nitrogen compound metabolic process; cellular macromolecule metabolic process; starch metabolic process; cellular aromatic compound metabolic process; nucleoside phosphate metabolic process; disaccharide metabolic process; phosphate-containing compound meta…	oxidoreductase activity; catalytic activity; oxidoreductase activity, acting on the CH-OH group of donors, NAD or NADP as acceptor; heterocyclic compound binding; coenzyme binding; NAD binding; nucleoside phosphate binding; nucleotide binding; oxidoreductase activity, acting on CH-OH group of donors; small molecule binding; organic cyclic compound binding; binding	na	F6H5M9	na
VIT_11s0016g03400			2.8257	4.07183	PREDICTED: sugar transport protein 14 [Vitis vinifera]	Predicted transporter (major facilitator superfamily)	na	single-organism cellular process; transmembrane transport; single-organism process; single-organism transport; transport; localization; establishment of localization; cellular process	substrate-specific transporter activity; transporter activity; transmembrane transporter activity; substrate-specific transmembrane transporter activity	intrinsic to membrane; membrane part; integral to membrane; membrane	D7TBI8	XM_002283924.2
VIT_05s0020g02170			3.99095	5.72891	PREDICTED: sugar transporter ERD6-like 16-like [Vitis vinifera]	Predicted transporter (major facilitator superfamily)	na	single-organism cellular process; transmembrane transport; single-organism process; single-organism transport; transport; localization; establishment of localization; cellular process	substrate-specific transporter activity; transporter activity; transmembrane transporter activity; substrate-specific transmembrane transporter activity	intrinsic to membrane; membrane part; integral to membrane; membrane	F6HDJ1	XM_002278161.2
VIT_07s0104g00830				1.79797	PREDICTED: sugar transporter ERD6-like 7-like [Vitis vinifera]	Predicted transporter (major facilitator superfamily)	na	single-organism cellular process; transmembrane transport; single-organism process; single-organism transport; transport; localization; establishment of localization; cellular process	substrate-specific transporter activity; transporter activity; transmembrane transporter activity; substrate-specific transmembrane transporter activity	intrinsic to membrane; membrane part; integral to membrane; membrane	E3VWY3	XM_002270891.3
VIT_00s0181g00010			1.83435	2.60277	putative hexose transporter [Vitis vinifera]	Predicted transporter (major facilitator superfamily)	na	response to nematode; single-organism cellular process; transmembrane transport; single-organism process; single-organism transport; transport; localization; response to biotic stimulus; establishment of localization; multi-organism process; response to stimulus; cellular process; response to other organism	substrate-specific transporter activity; transporter activity; transmembrane transporter activity; substrate-specific transmembrane transporter activity	intrinsic to membrane; cell part; organelle; intracellular membrane-bounded organelle; membrane-bounded organelle; plasma membrane; membrane part; cytoplasm; integral to membrane; vacuole; cell; intracellular part; cell periphery; intracellular; intracellular organelle; cytoplasmic part; nucleus; membrane	E3VWU0	na
VIT_08s0217g00100				-2.32319	PREDICTED: pyruvate decarboxylase isozyme 2 [Vitis vinifera]	Thiamine pyrophosphate-requiring enzyme	na	metabolic process	catalytic activity; metal ion binding; heterocyclic compound binding; coenzyme binding; carbon-carbon lyase activity; carboxy-lyase activity; cofactor binding; magnesium ion binding; lyase activity; cation binding; small molecule binding; anion binding; organic cyclic compound binding; ion binding; binding	na	F6GY71	na
VIT_00s0253g00010				3.24026	PREDICTED: pyruvate decarboxylase isozyme 3-like [Vitis vinifera]	Thiamine pyrophosphate-requiring enzyme	na	metabolic process	vitamin binding; catalytic activity; thiamine pyrophosphate binding; metal ion binding; heterocyclic compound binding; coenzyme binding; carbon-carbon lyase activity; carboxy-lyase activity; cofactor binding; magnesium ion binding; sulfur compound binding; lyase activity; cation binding; small molecule binding; anion binding; organic cyclic compound binding; ion binding; binding	na	F6GYV7	na
VIT_05s0020g04510				-2.39464	PREDICTED: GDP-mannose 3,5-epimerase 2-like [Brachypodium	dTDP-glucose 4-6-dehydratase/UDP-glucuronic acid decarboxylase	na	metabolic process; cellular metabolic process; cellular process	catalytic activity; heterocyclic compound binding; coenzyme binding; cofactor binding; nucleoside phosphate binding; nucleotide binding; small molecule binding; organic cyclic compound binding; binding	na	F6HDW4	na
VIT_13s0019g00840			2.44623	4.27598	PREDICTED: UDP-glucuronic acid decarboxylase 1 [Vitis vinifera]	dTDP-glucose 4-6-dehydratase/UDP-glucuronic acid decarboxylase	na	metabolic process; cellular metabolic process; cellular process	catalytic activity; heterocyclic compound binding; coenzyme binding; cofactor binding; nucleoside phosphate binding; nucleotide binding; small molecule binding; organic cyclic compound binding; binding	na	A5BIN1	XM_010660292.1
VIT_05s0077g02300			-1.64931	-1.59064	PREDICTED: UDP-glucuronic acid decarboxylase 1-like [Vitis	dTDP-glucose 4-6-dehydratase/UDP-glucuronic acid decarboxylase	Amino sugar and nucleotide sugar metabolism:Starch and sucrose metabolism	cellular glucan metabolic process; macromolecule metabolic process; small molecule metabolic process; heterocycle metabolic process; cellular nitrogen compound metabolic process; cellular macromolecule metabolic process; starch metabolic process; cellular aromatic compound metabolic process; nucleoside phosphate metabolic process; disaccharide metabolic process; phosphate-containing compound meta…	catalytic activity; heterocyclic compound binding; coenzyme binding; carbon-carbon lyase activity; carboxy-lyase activity; cofactor binding; nucleoside phosphate binding; lyase activity; nucleotide binding; small molecule binding; organic cyclic compound binding; binding	na	F6H6Y6	na
VIT_18s0001g10290				2.00861	PREDICTED: peroxyureidoacrylate/ureidoacrylate amidohydrolase	GDP-mannose pyrophosphorylase	na	metabolic process	catalytic activity	na	F6H1C0	na
VIT_18s0075g00280			-2.04636		PREDICTED: putative invertase inhibitor-like [Vitis vinifera]	na	Valine, leucine and isoleucine biosynthesis:Valine, leucine and isoleucine degradation:Pantothenate and CoA biosynthesis:Glucosinolate biosynthesis	branched-chain amino acid metabolic process; small molecule metabolic process; oxoacid metabolic process; organonitrogen compound metabolic process; organic substance metabolic process; metabolic process; single-organism metabolic process; organic acid metabolic process; cellular metabolic process; cellular amino acid metabolic process; nitrogen compound metabolic process; carboxylic acid metabol…	L-isoleucine transaminase activity; catalytic activity; transaminase activity; transferase activity; branched-chain-amino-acid transaminase activity; transferase activity, transferring nitrogenous groups; L-leucine transaminase activity; L-valine transaminase activity	na	D7SRJ0	na
VIT_14s0060g00860			1.51529	2.24733	putative neutral invertase [Vitis vinifera]	na	Starch and sucrose metabolism:Starch and sucrose metabolism:Galactose metabolism	cellular glucan metabolic process; macromolecule metabolic process; cellular macromolecule metabolic process; starch metabolic process; disaccharide metabolic process; organic substance metabolic process; metabolic process; cellular metabolic process; single-organism carbohydrate metabolic process; oligosaccharide metabolic process; cellular polysaccharide metabolic process; cellular carbohydrate…	alpha-glucosidase activity; glucosidase activity; catalytic activity; hydrolase activity, hydrolyzing O-glycosyl compounds; glycopeptide alpha-N-acetylgalactosaminidase activity; hydrolase activity; hydrolase activity, acting on glycosyl bonds; sucrose alpha-glucosidase activity; beta-fructofuranosidase activity	intracellular organelle part; organelle part; macromolecular complex; cell part; endoplasmic reticulum; protein complex; organelle; glucosidase II complex; intracellular membrane-bounded organelle; membrane-bounded organelle; cytoplasm; cell; intracellular part; intracellular; intracellular organelle; cytoplasmic part; endoplasmic reticulum part	F6I4U6	na
VIT_05s0077g00510			2.31463	3.17845	putative neutral invertase [Vitis vinifera]	na	Starch and sucrose metabolism:Starch and sucrose metabolism:Galactose metabolism	cellular glucan metabolic process; macromolecule metabolic process; cellular macromolecule metabolic process; starch metabolic process; disaccharide metabolic process; organic substance metabolic process; metabolic process; cellular metabolic process; single-organism carbohydrate metabolic process; oligosaccharide metabolic process; cellular polysaccharide metabolic process; cellular carbohydrate…	alpha-glucosidase activity; glucosidase activity; catalytic activity; hydrolase activity, hydrolyzing O-glycosyl compounds; hydrolase activity; hydrolase activity, acting on glycosyl bonds; sucrose alpha-glucosidase activity; beta-fructofuranosidase activity	intracellular organelle part; organelle part; macromolecular complex; cell part; endoplasmic reticulum; protein complex; organelle; glucosidase II complex; intracellular membrane-bounded organelle; membrane-bounded organelle; cytoplasm; cell; intracellular part; intracellular; intracellular organelle; cytoplasmic part; endoplasmic reticulum part	F6H701	na
VIT_16s0022g02170				-2.76801	Alpha-L-fucosidase [Medicago truncatula]	na	Other glycan degradation	organic substance metabolic process; metabolic process; carbohydrate metabolic process; primary metabolic process	fucosidase activity; catalytic activity; hydrolase activity, hydrolyzing O-glycosyl compounds; hydrolase activity; hydrolase activity, acting on glycosyl bonds; cation binding; alpha-L-fucosidase activity; ion binding; binding	na	F6HAR2	na
VIT_12s0134g00160			1.58821	1.69914	PREDICTED: xyloglucan endotransglucosylase/hydrolase protein 9	na	na	cellular glucan metabolic process; macromolecule metabolic process; cellular macromolecule metabolic process; organic substance metabolic process; metabolic process; cellular metabolic process; cellular polysaccharide metabolic process; cellular carbohydrate metabolic process; glucan metabolic process; carbohydrate metabolic process; primary metabolic process; cellular process; polysaccharide met…	catalytic activity; transferase activity, transferring hexosyl groups; hydrolase activity, hydrolyzing O-glycosyl compounds; transferase activity; hydrolase activity; transferase activity, transferring glycosyl groups; hydrolase activity, acting on glycosyl bonds; xyloglucan:xyloglucosyl transferase activity	cell part; external encapsulating structure; cell wall; cell; cell periphery; apoplast; extracellular region	A5BHG3	XM_002281538.3
VIT_11s0016g05770				1.85437	putative galactinol--sucrose galactosyltransferase 6 [Arabidopsis	na	na	response to carbohydrate stimulus; response to oxidative stress; response to organic substance; response to temperature stimulus; response to stress; response to hexose stimulus; response to abiotic stimulus; response to chemical stimulus; organic substance metabolic process; metabolic process; response to karrikin; response to cold; response to sucrose stimulus; response to fructose stimulus; ca…	catalytic activity; hydrolase activity, hydrolyzing O-glycosyl compounds; hydrolase activity; hydrolase activity, acting on glycosyl bonds	symplast; cell part; organelle; plastid; plasmodesma; cell junction; intracellular membrane-bounded organelle; membrane-bounded organelle; cytoplasm; cell-cell junction; cell; intracellular part; intracellular; intracellular organelle; cytoplasmic part; chloroplast	F6HHB0	XM_010658169.1
VIT_07s0129g00790		2.01714	1.76848		ribulose-1,5-bisphosphate carboxylase/oxygenase large subunit,	na	Carbon fixation in photosynthetic organisms:Glyoxylate and dicarboxylate metabolism	small molecule metabolic process; glyoxylate metabolic process; oxoacid metabolic process; cellular aldehyde metabolic process; organic substance metabolic process; metabolic process; single-organism metabolic process; organic acid metabolic process; cellular metabolic process; photosynthesis; monocarboxylic acid metabolic process; carbon fixation; carboxylic acid metabolic process; cellular proc…	catalytic activity; metal ion binding; carbon-carbon lyase activity; carboxy-lyase activity; ribulose-bisphosphate carboxylase activity; magnesium ion binding; lyase activity; cation binding; ion binding; binding	intracellular organelle part; organelle part; macromolecular complex; cell part; chloroplast stroma; protein complex; chloroplast part; organelle; plastid; plastid stroma; chloroplast ribulose bisphosphate carboxylase complex; plastid part; intracellular membrane-bounded organelle; membrane-bounded organelle; cytoplasm; ribulose bisphosphate carboxylase complex; cell; intracellular part; intracel…	F6HSX2	na
VIT_15s0046g00130				2.3273	PREDICTED: aluminum-activated malate transporter 10 [Vitis	Predicted membrane protein	na	dicarboxylic acid transport; single-organism process; single-organism transport; C4-dicarboxylate transport; organic substance transport; transport; anion transport; localization; malate transport; establishment of localization; carboxylic acid transport; organic acid transport; organic anion transport; ion transport	na	na	D7UCW7	XM_002264463.2
VIT_06s0080g00170			2.82603	3.6679	PREDICTED: aluminum-activated malate transporter 2 [Vitis	Predicted membrane protein	na	single-organism cellular process; transmembrane transport; dicarboxylic acid transport; single-organism process; single-organism transport; organic substance transport; transport; anion transport; localization; establishment of localization; carboxylic acid transport; organic acid transport; organic anion transport; ion transport; cellular process; ion transmembrane transport	anion transmembrane transporter activity; carboxylic acid transmembrane transporter activity; organic anion transmembrane transporter activity; organic acid transmembrane transporter activity; substrate-specific transporter activity; transporter activity; ion transmembrane transporter activity; transmembrane transporter activity; substrate-specific transmembrane transporter activity; dicarboxylic…	na	D7TCX5	XM_002262727.2
VIT_08s0105g00250			3.54044		PREDICTED: aluminum-activated malate transporter 8-like [Vitis	Predicted membrane protein	na	dicarboxylic acid transport; single-organism process; single-organism transport; C4-dicarboxylate transport; organic substance transport; transport; anion transport; localization; malate transport; establishment of localization; carboxylic acid transport; organic acid transport; organic anion transport; ion transport	na	na	F6H6S9	XM_002264664.3
VIT_16s0013g01950			1.75708	2.43004	hexose transporter [Vitis vinifera]	Predicted transporter (major facilitator superfamily)	na	single-organism cellular process; transmembrane transport; single-organism process; single-organism transport; transport; localization; establishment of localization; cellular process	substrate-specific transporter activity; transporter activity; transmembrane transporter activity; substrate-specific transmembrane transporter activity	intrinsic to membrane; membrane part; integral to membrane; membrane	E3VWT8	na
VIT_10s0405g00050				1.79323	PREDICTED: inositol transporter 4 isoform 1 [Vitis vinifera]	Predicted transporter (major facilitator superfamily)	na	single-organism cellular process; transmembrane transport; single-organism process; single-organism transport; transport; localization; establishment of localization; cellular process	substrate-specific transporter activity; transporter activity; transmembrane transporter activity; substrate-specific transmembrane transporter activity	intrinsic to membrane; membrane part; integral to membrane; membrane	E0CNP2	XM_002267946.3
VIT_02s0012g00530				1.8986	PREDICTED: ribose-phosphate pyrophosphokinase 1, chloroplastic	Ribose-phosphate pyrophosphokinase	Purine metabolism:Pentose phosphate pathway	carbohydrate catabolic process; nucleobase metabolic process; pyridine nucleotide metabolic process; nicotinamide nucleotide metabolic process; ribonucleoside monophosphate biosynthetic process; monosaccharide metabolic process; small molecule metabolic process; heterocycle metabolic process; cellular nitrogen compound metabolic process; nucleobase-containing compound biosynthetic process; cellul…	transferase activity, transferring phosphorus-containing groups; catalytic activity; kinase activity; metal ion binding; transferase activity; magnesium ion binding; cation binding; ion binding; binding	na	D7TTH1	XM_002282196.3
VIT_01s0011g02150				-1.8292	PREDICTED: photosystem II stability/assembly factor HCF136,	Sortilin and related receptors	na	protein complex biogenesis; single-organism cellular process; single-organism process; cellular component organization or biogenesis; plastid organization; response to inorganic substance; response to chemical stimulus; organelle organization; protein complex assembly; protein complex subunit organization; cellular component biogenesis; macromolecular complex subunit organization; cellular compon…	na	intracellular organelle part; organelle part; thylakoid; thylakoid lumen; cell part; chloroplast stroma; chloroplast part; organelle; plastid; plastid stroma; plastid part; intracellular membrane-bounded organelle; organelle subcompartment; plastid thylakoid membrane; membrane-bounded organelle; chloroplast thylakoid lumen; thylakoid membrane; cytoplasm; photosynthetic membrane; chloroplast strom…	D7T9G8	XM_002278922.3
VIT_13s0019g02960				2.74541	PREDICTED: LOW QUALITY PROTEIN: UDP-glycosyltransferase 76C2-like	UDP-glucuronosyl and UDP-glucosyl transferase	na	metabolic process	catalytic activity; transferase activity, transferring hexosyl groups; transferase activity; transferase activity, transferring glycosyl groups	na	F6HNP4	na
VIT_14s0068g00470				-2.17464	PREDICTED: LOW QUALITY PROTEIN: UDP-glycosyltransferase 83A1-like	UDP-glucuronosyl and UDP-glucosyl transferase	na	metabolic process	catalytic activity; transferase activity, transferring hexosyl groups; transferase activity; transferase activity, transferring glycosyl groups	na	F6H401	na
VIT_14s0068g00480				-2.13039	PREDICTED: LOW QUALITY PROTEIN: UDP-glycosyltransferase 83A1-like	UDP-glucuronosyl and UDP-glucosyl transferase	na	metabolic process	catalytic activity; transferase activity, transferring hexosyl groups; transferase activity; transferase activity, transferring glycosyl groups	na	F6H402	na
VIT_14s0068g00490			-1.90654	-2.11421	PREDICTED: LOW QUALITY PROTEIN: UDP-glycosyltransferase 83A1-like	UDP-glucuronosyl and UDP-glucosyl transferase	na	metabolic process	catalytic activity; transferase activity, transferring hexosyl groups; transferase activity; transferase activity, transferring glycosyl groups	na	F6H403	na
VIT_13s0019g03130				2.3502	PREDICTED: LOW QUALITY PROTEIN: UDP-glycosyltransferase 85A1-like	UDP-glucuronosyl and UDP-glucosyl transferase	na	metabolic process	catalytic activity; transferase activity, transferring hexosyl groups; transferase activity; transferase activity, transferring glycosyl groups	na	F6HNN0	na
VIT_13s0019g03120			2.12512	3.26187	PREDICTED: LOW QUALITY PROTEIN: UDP-glycosyltransferase 85A1-like	UDP-glucuronosyl and UDP-glucosyl transferase	na	metabolic process	catalytic activity; transferase activity, transferring hexosyl groups; transferase activity; transferase activity, transferring glycosyl groups	na	F6HNN1	na
VIT_06s0004g07280				2.62811	PREDICTED: LOW QUALITY PROTEIN: UDP-glycosyltransferase 87A1-like	UDP-glucuronosyl and UDP-glucosyl transferase	na	metabolic process	catalytic activity; transferase activity, transferring hexosyl groups; transferase activity; transferase activity, transferring glycosyl groups	na	F6GUL3	na
VIT_06s0004g07270				2.68648	PREDICTED: LOW QUALITY PROTEIN: UDP-glycosyltransferase 87A1-like	UDP-glucuronosyl and UDP-glucosyl transferase	na	metabolic process	catalytic activity; transferase activity, transferring hexosyl groups; transferase activity; transferase activity, transferring glycosyl groups	na	D7SJR0	na
VIT_06s0004g06390				-1.8495	PREDICTED: UDP-glycosyltransferase 71C4 [Vitis vinifera]	UDP-glucuronosyl and UDP-glucosyl transferase	na	metabolic process	UDP-glucosyltransferase activity; catalytic activity; glucosyltransferase activity; quercetin 3-O-glucosyltransferase activity; transferase activity, transferring hexosyl groups; transferase activity; quercetin 7-O-glucosyltransferase activity; quercetin 3'-O-glucosyltransferase activity; transferase activity, transferring glycosyl groups; UDP-glycosyltransferase activity	na	F6GUS8	XM_002279439.3
VIT_08s0007g04580				-3.19891	PREDICTED: UDP-glycosyltransferase 73C3 [Vitis vinifera]	UDP-glucuronosyl and UDP-glucosyl transferase	na	metabolic process	catalytic activity; transferase activity, transferring hexosyl groups; transferase activity; transferase activity, transferring glycosyl groups	na	F6HKD9	na
VIT_08s0040g01520				1.90814	PREDICTED: UDP-glycosyltransferase 73C3 [Vitis vinifera]	UDP-glucuronosyl and UDP-glucosyl transferase	na	metabolic process	catalytic activity; transferase activity, transferring hexosyl groups; transferase activity; transferase activity, transferring glycosyl groups	na	F6HR47	XM_002276745.2
VIT_01s0026g00630		1.64864	-1.991	-2.70918	PREDICTED: UDP-glycosyltransferase 74B1 [Vitis vinifera]	UDP-glucuronosyl and UDP-glucosyl transferase	Tryptophan metabolism:Glucosinolate biosynthesis	callose localization; glycosinolate biosynthetic process; cellular response to stimulus; macromolecule localization; sulfur compound biosynthetic process; defense response by callose deposition in cell wall; single-organism cellular process; cellular macromolecule localization; response to stress; single-organism biosynthetic process; external encapsulating structure organization; single-organism…	UDP-glucosyltransferase activity; catalytic activity; glucosyltransferase activity; transferase activity, transferring hexosyl groups; transferase activity; transferase activity, transferring glycosyl groups; UDP-glycosyltransferase activity	na	F6HPK7	XM_002267629.2
VIT_17s0000g07790				2.84927	PREDICTED: UDP-glycosyltransferase 74B1 [Vitis vinifera]	UDP-glucuronosyl and UDP-glucosyl transferase	Tryptophan metabolism:Glucosinolate biosynthesis	callose localization; glycosinolate biosynthetic process; cellular response to stimulus; macromolecule localization; sulfur compound biosynthetic process; defense response by callose deposition in cell wall; single-organism cellular process; cellular macromolecule localization; response to stress; single-organism biosynthetic process; external encapsulating structure organization; single-organism…	UDP-glucosyltransferase activity; catalytic activity; glucosyltransferase activity; transferase activity, transferring hexosyl groups; transferase activity; transferase activity, transferring glycosyl groups; UDP-glycosyltransferase activity; thiohydroximate beta-D-glucosyltransferase activity	na	F6GSU7	XM_002280269.2
VIT_05s0094g00990				-1.55721	PREDICTED: UDP-glycosyltransferase 74F2 [Vitis vinifera]	UDP-glucuronosyl and UDP-glucosyl transferase	na	small molecule metabolic process; oxoacid metabolic process; cellular aromatic compound metabolic process; para-aminobenzoic acid metabolic process; benzoate metabolic process; organonitrogen compound metabolic process; aromatic amino acid family metabolic process; organic substance metabolic process; metabolic process; single-organism metabolic process; benzene-containing compound metabolic proc…	UDP-glucosyltransferase activity; catalytic activity; glucosyltransferase activity; quercetin 4'-O-glucosyltransferase activity; transferase activity, transferring hexosyl groups; UDP-glucose:4-aminobenzoate acylglucosyltransferase activity; transferase activity; transferase activity, transferring glycosyl groups; UDP-glycosyltransferase activity	na	A5BTJ4	na
VIT_05s0062g00570			-2.41357	-2.41881	PREDICTED: UDP-glycosyltransferase 75D1 [Vitis vinifera]	UDP-glucuronosyl and UDP-glucosyl transferase	na	small molecule metabolic process; response to organic substance; oxoacid metabolic process; cellular aromatic compound metabolic process; para-aminobenzoic acid metabolic process; response to chemical stimulus; response to salicylic acid stimulus; organonitrogen compound metabolic process; aromatic amino acid family metabolic process; organic substance metabolic process; metabolic process; single…	UDP-glucosyltransferase activity; catalytic activity; glucosyltransferase activity; anthocyanin 5-O-glucosyltransferase activity; transferase activity, transferring hexosyl groups; UDP-glucose:4-aminobenzoate acylglucosyltransferase activity; transferase activity; transferase activity, transferring glycosyl groups; abscisic acid glucosyltransferase activity; UDP-glycosyltransferase activity	cell part; phragmoplast; cytoplasm; cell; intracellular part; intracellular; cytoplasmic part	F6I4E9	XM_002263386.2
VIT_05s0062g00460			-2.44513	-2.35158	PREDICTED: UDP-glycosyltransferase 75D1 [Vitis vinifera]	UDP-glucuronosyl and UDP-glucosyl transferase	na	small molecule metabolic process; response to organic substance; oxoacid metabolic process; cellular aromatic compound metabolic process; para-aminobenzoic acid metabolic process; response to chemical stimulus; response to salicylic acid stimulus; organonitrogen compound metabolic process; aromatic amino acid family metabolic process; organic substance metabolic process; metabolic process; single…	UDP-glucosyltransferase activity; catalytic activity; glucosyltransferase activity; anthocyanin 5-O-glucosyltransferase activity; transferase activity, transferring hexosyl groups; UDP-glucose:4-aminobenzoate acylglucosyltransferase activity; transferase activity; transferase activity, transferring glycosyl groups; abscisic acid glucosyltransferase activity; UDP-glycosyltransferase activity	cell part; phragmoplast; cytoplasm; cell; intracellular part; intracellular; cytoplasmic part	F6I4E2	XM_002266931.2
VIT_05s0062g00700				2.26905	PREDICTED: UDP-glycosyltransferase 75D1 [Vitis vinifera]	UDP-glucuronosyl and UDP-glucosyl transferase	na	small molecule metabolic process; response to organic substance; oxoacid metabolic process; cellular aromatic compound metabolic process; para-aminobenzoic acid metabolic process; response to chemical stimulus; response to salicylic acid stimulus; organonitrogen compound metabolic process; aromatic amino acid family metabolic process; organic substance metabolic process; metabolic process; single…	UDP-glucosyltransferase activity; catalytic activity; glucosyltransferase activity; anthocyanin 5-O-glucosyltransferase activity; transferase activity, transferring hexosyl groups; UDP-glucose:4-aminobenzoate acylglucosyltransferase activity; transferase activity; transferase activity, transferring glycosyl groups; abscisic acid glucosyltransferase activity; UDP-glycosyltransferase activity	cell part; phragmoplast; cytoplasm; cell; intracellular part; intracellular; cytoplasmic part	F6I4F7	XM_002263265.3
VIT_05s0062g00270				2.27564	PREDICTED: UDP-glycosyltransferase 75D1 [Vitis vinifera]	UDP-glucuronosyl and UDP-glucosyl transferase	na	small molecule metabolic process; response to organic substance; oxoacid metabolic process; cellular aromatic compound metabolic process; para-aminobenzoic acid metabolic process; response to chemical stimulus; response to salicylic acid stimulus; organonitrogen compound metabolic process; aromatic amino acid family metabolic process; organic substance metabolic process; metabolic process; single…	UDP-glucosyltransferase activity; catalytic activity; glucosyltransferase activity; anthocyanin 5-O-glucosyltransferase activity; transferase activity, transferring hexosyl groups; UDP-glucose:4-aminobenzoate acylglucosyltransferase activity; transferase activity; transferase activity, transferring glycosyl groups; abscisic acid glucosyltransferase activity; UDP-glycosyltransferase activity	cell part; phragmoplast; cytoplasm; cell; intracellular part; intracellular; cytoplasmic part	F6I4D1	na
VIT_05s0062g00630			-1.77188	-3.08102	PREDICTED: UDP-glycosyltransferase 75D1-like [Vitis vinifera]	UDP-glucuronosyl and UDP-glucosyl transferase	na	small molecule metabolic process; response to organic substance; lipid metabolic process; oxoacid metabolic process; cellular aromatic compound metabolic process; para-aminobenzoic acid metabolic process; response to chemical stimulus; response to salicylic acid stimulus; organonitrogen compound metabolic process; cellular lipid metabolic process; aromatic amino acid family metabolic process; org…	UDP-glucosyltransferase activity; catalytic activity; glucosyltransferase activity; anthocyanin 5-O-glucosyltransferase activity; transferase activity, transferring hexosyl groups; UDP-glucose:4-aminobenzoate acylglucosyltransferase activity; transferase activity; transferase activity, transferring glycosyl groups; abscisic acid glucosyltransferase activity; UDP-glycosyltransferase activity	cell part; phragmoplast; cytoplasm; cell; intracellular part; intracellular; cytoplasmic part	F6I4F3	XM_002262847.3
VIT_05s0062g00430			-2.42259	-2.55935	PREDICTED: UDP-glycosyltransferase 75D1-like [Vitis vinifera]	UDP-glucuronosyl and UDP-glucosyl transferase	na	small molecule metabolic process; response to organic substance; oxoacid metabolic process; cellular aromatic compound metabolic process; para-aminobenzoic acid metabolic process; response to chemical stimulus; response to salicylic acid stimulus; organonitrogen compound metabolic process; aromatic amino acid family metabolic process; organic substance metabolic process; metabolic process; single…	UDP-glucosyltransferase activity; catalytic activity; glucosyltransferase activity; anthocyanin 5-O-glucosyltransferase activity; transferase activity, transferring hexosyl groups; UDP-glucose:4-aminobenzoate acylglucosyltransferase activity; transferase activity; transferase activity, transferring glycosyl groups; abscisic acid glucosyltransferase activity; UDP-glycosyltransferase activity	cell part; phragmoplast; cytoplasm; cell; intracellular part; intracellular; cytoplasmic part	F6I4E0	na
VIT_05s0062g00640			-1.71221		PREDICTED: UDP-glycosyltransferase 75D1-like [Vitis vinifera]	UDP-glucuronosyl and UDP-glucosyl transferase	na	glycosylation; small molecule metabolic process; response to organic substance; lipid metabolic process; oxoacid metabolic process; cellular aromatic compound metabolic process; para-aminobenzoic acid metabolic process; response to chemical stimulus; response to salicylic acid stimulus; organonitrogen compound metabolic process; cellular lipid metabolic process; lipid glycosylation; aromatic amin…	UDP-glucosyltransferase activity; catalytic activity; glucosyltransferase activity; anthocyanin 5-O-glucosyltransferase activity; transferase activity, transferring hexosyl groups; UDP-glucose:4-aminobenzoate acylglucosyltransferase activity; transferase activity; transferase activity, transferring glycosyl groups; abscisic acid glucosyltransferase activity; UDP-glycosyltransferase activity	cell part; phragmoplast; cytoplasm; cell; intracellular part; intracellular; cytoplasmic part	F6I4F4	XM_002263664.3
VIT_05s0062g00400			-2.38683		PREDICTED: UDP-glycosyltransferase 75D1-like [Vitis vinifera]	UDP-glucuronosyl and UDP-glucosyl transferase	na	metabolic process	UDP-glucosyltransferase activity; catalytic activity; glucosyltransferase activity; transferase activity, transferring hexosyl groups; transferase activity; transferase activity, transferring glycosyl groups; UDP-glycosyltransferase activity	na	F6I4D8	na
VIT_05s0062g00300				2.1026	PREDICTED: UDP-glycosyltransferase 75D1-like [Vitis vinifera]	UDP-glucuronosyl and UDP-glucosyl transferase	na	small molecule metabolic process; response to organic substance; oxoacid metabolic process; cellular aromatic compound metabolic process; para-aminobenzoic acid metabolic process; response to chemical stimulus; response to salicylic acid stimulus; organonitrogen compound metabolic process; aromatic amino acid family metabolic process; organic substance metabolic process; metabolic process; single…	UDP-glucosyltransferase activity; catalytic activity; glucosyltransferase activity; anthocyanin 5-O-glucosyltransferase activity; transferase activity, transferring hexosyl groups; UDP-glucose:4-aminobenzoate acylglucosyltransferase activity; transferase activity; transferase activity, transferring glycosyl groups; abscisic acid glucosyltransferase activity; UDP-glycosyltransferase activity	cell part; phragmoplast; cytoplasm; cell; intracellular part; intracellular; cytoplasmic part	F6I4D2	na
VIT_05s0062g00310				2.58493	PREDICTED: UDP-glycosyltransferase 75D1-like [Vitis vinifera]	UDP-glucuronosyl and UDP-glucosyl transferase	na	small molecule metabolic process; response to organic substance; oxoacid metabolic process; cellular aromatic compound metabolic process; response to chemical stimulus; response to salicylic acid stimulus; organonitrogen compound metabolic process; aromatic amino acid family metabolic process; organic substance metabolic process; metabolic process; single-organism metabolic process; benzene-conta…	UDP-glucosyltransferase activity; catalytic activity; glucosyltransferase activity; transferase activity, transferring hexosyl groups; transferase activity; transferase activity, transferring glycosyl groups; UDP-glycosyltransferase activity	cell part; cytoplasm; cell; intracellular part; intracellular; cytoplasmic part	F6I4D3	na
VIT_05s0062g00710				2.76814	PREDICTED: UDP-glycosyltransferase 75D1-like [Vitis vinifera]	UDP-glucuronosyl and UDP-glucosyl transferase	na	small molecule metabolic process; response to organic substance; oxoacid metabolic process; cellular aromatic compound metabolic process; para-aminobenzoic acid metabolic process; response to chemical stimulus; response to salicylic acid stimulus; organonitrogen compound metabolic process; aromatic amino acid family metabolic process; organic substance metabolic process; metabolic process; single…	UDP-glucosyltransferase activity; catalytic activity; glucosyltransferase activity; anthocyanin 5-O-glucosyltransferase activity; transferase activity, transferring hexosyl groups; UDP-glucose:4-aminobenzoate acylglucosyltransferase activity; transferase activity; transferase activity, transferring glycosyl groups; abscisic acid glucosyltransferase activity; UDP-glycosyltransferase activity	cell part; phragmoplast; cytoplasm; cell; intracellular part; intracellular; cytoplasmic part	F6I4F8	XM_002263939.2
VIT_08s0007g05130				-3.12952	PREDICTED: UDP-glycosyltransferase 76C4 [Vitis vinifera]	UDP-glucuronosyl and UDP-glucosyl transferase	na	metabolic process	catalytic activity; transferase activity, transferring hexosyl groups; transferase activity; transferase activity, transferring glycosyl groups	na	F6HKB1	na
VIT_19s0014g01970			-2.18284	-3.41136	PREDICTED: UDP-glycosyltransferase 79B9-like [Vitis vinifera]	UDP-glucuronosyl and UDP-glucosyl transferase	na	metabolic process	catalytic activity; transferase activity, transferring hexosyl groups; transferase activity; transferase activity, transferring glycosyl groups	na	F6H203	XM_002285192.3
VIT_19s0014g01980				-2.77981	PREDICTED: UDP-glycosyltransferase 79B9-like [Vitis vinifera]	UDP-glucuronosyl and UDP-glucosyl transferase	na	metabolic process	catalytic activity; transferase activity, transferring hexosyl groups; transferase activity; transferase activity, transferring glycosyl groups	na	F6H204	XM_002285186.3
VIT_19s0014g02000			-1.75734	-2.31408	PREDICTED: UDP-glycosyltransferase 79B9-like [Vitis vinifera]	UDP-glucuronosyl and UDP-glucosyl transferase	na	metabolic process	catalytic activity; transferase activity, transferring hexosyl groups; transferase activity; transferase activity, transferring glycosyl groups	na	F6H205	na
VIT_01s0010g00530			-1.60482		PREDICTED: UDP-glycosyltransferase 82A1 [Vitis vinifera]	UDP-glucuronosyl and UDP-glucosyl transferase	na	metabolic process	catalytic activity; transferase activity, transferring hexosyl groups; transferase activity; transferase activity, transferring glycosyl groups	na	F6HGE7	XM_002266268.3
VIT_05s0102g00930				-3.15122	PREDICTED: UDP-glycosyltransferase 85A1 [Vitis vinifera]	UDP-glucuronosyl and UDP-glucosyl transferase	na	metabolic process	catalytic activity; transferase activity, transferring hexosyl groups; transferase activity; transferase activity, transferring glycosyl groups	na	F6HYV3	XM_010652341.1
VIT_18s0001g05990				-2.83622	PREDICTED: UDP-glycosyltransferase 85A1 [Vitis vinifera]	UDP-glucuronosyl and UDP-glucosyl transferase	Zeatin biosynthesis:Zeatin biosynthesis	metabolic process	UDP-glucosyltransferase activity; catalytic activity; glucosyltransferase activity; transferase activity, transferring hexosyl groups; transferase activity; transferase activity, transferring glycosyl groups; UDP-glycosyltransferase activity	na	F6H0R0	na
VIT_13s0019g03100			1.62558	2.80827	PREDICTED: UDP-glycosyltransferase 85A1 [Vitis vinifera]	UDP-glucuronosyl and UDP-glucosyl transferase	na	metabolic process	catalytic activity; transferase activity, transferring hexosyl groups; transferase activity; transferase activity, transferring glycosyl groups	na	F6HNN3	XM_002280492.3
VIT_13s0019g02940			-1.58333	-2.12945	PREDICTED: UDP-glycosyltransferase 85A1 isoform 2 [Vitis vinifera]	UDP-glucuronosyl and UDP-glucosyl transferase	na	metabolic process	catalytic activity; transferase activity, transferring hexosyl groups; transferase activity; transferase activity, transferring glycosyl groups	na	F6HNP6	na
VIT_13s0019g03040			-1.62824		PREDICTED: UDP-glycosyltransferase 85A1-like [Vitis vinifera]	UDP-glucuronosyl and UDP-glucosyl transferase	na	metabolic process	catalytic activity; transferase activity, transferring hexosyl groups; transferase activity; transferase activity, transferring glycosyl groups	na	F6HNN8	na
VIT_13s0019g03060			2.28857	3.61772	PREDICTED: UDP-glycosyltransferase 85A2 [Vitis vinifera]	UDP-glucuronosyl and UDP-glucosyl transferase	na	metabolic process	catalytic activity; transferase activity, transferring hexosyl groups; transferase activity; transferase activity, transferring glycosyl groups	na	F6HNN7	XM_002280588.3
VIT_06s0004g07310				-1.98336	PREDICTED: UDP-glycosyltransferase 87A1 [Vitis vinifera]	UDP-glucuronosyl and UDP-glucosyl transferase	na	metabolic process	catalytic activity; transferase activity, transferring hexosyl groups; transferase activity; transferase activity, transferring glycosyl groups	na	F6GUL1	XM_002273949.2
VIT_06s0004g07240				3.47553	PREDICTED: UDP-glycosyltransferase 87A1-like [Vitis vinifera]	UDP-glucuronosyl and UDP-glucosyl transferase	na	metabolic process	catalytic activity; transferase activity, transferring hexosyl groups; transferase activity; transferase activity, transferring glycosyl groups	na	F6GUL4	XM_002278051.3
VIT_06s0004g07230				3.96164	PREDICTED: UDP-glycosyltransferase 87A2-like [Vitis vinifera]	UDP-glucuronosyl and UDP-glucosyl transferase	na	metabolic process	catalytic activity; transferase activity, transferring hexosyl groups; transferase activity; transferase activity, transferring glycosyl groups	na	D7SJR4	na
VIT_16s0050g01590				-1.79517	PREDICTED: UDP-glycosyltransferase 88A1-like [Vitis vinifera]	UDP-glucuronosyl and UDP-glucosyl transferase	na	metabolic process	UDP-glucosyltransferase activity; catalytic activity; glucosyltransferase activity; quercetin 4'-O-glucosyltransferase activity; quercetin 3-O-glucosyltransferase activity; transferase activity, transferring hexosyl groups; transferase activity; quercetin 7-O-glucosyltransferase activity; quercetin 3'-O-glucosyltransferase activity; transferase activity, transferring glycosyl groups; UDP-glycosyl…	na	F6H6Q5	XM_003634045.2
VIT_18s0041g00980				2.56221	PREDICTED: UDP-glycosyltransferase 88A1-like [Vitis vinifera]	UDP-glucuronosyl and UDP-glucosyl transferase	na	metabolic process	catalytic activity; transferase activity, transferring hexosyl groups; transferase activity; transferase activity, transferring glycosyl groups	na	F6I3W9	na
VIT_18s0041g00910				2.7264	PREDICTED: UDP-glycosyltransferase 88A1-like [Vitis vinifera]	UDP-glucuronosyl and UDP-glucosyl transferase	na	metabolic process	catalytic activity; transferase activity, transferring hexosyl groups; transferase activity; transferase activity, transferring glycosyl groups	na	F6I3X4	XM_003634550.2
VIT_18s0041g00810				3.56387	PREDICTED: UDP-glycosyltransferase 88A1-like [Vitis vinifera]	UDP-glucuronosyl and UDP-glucosyl transferase	na	metabolic process	catalytic activity; transferase activity, transferring hexosyl groups; transferase activity; transferase activity, transferring glycosyl groups	na	F6I3Y0	na
VIT_00s0820g00020			-1.59919	-3.77684	PREDICTED: UDP-glycosyltransferase 91A1 [Vitis vinifera]	UDP-glucuronosyl and UDP-glucosyl transferase	na	metabolic process	catalytic activity; transferase activity, transferring hexosyl groups; transferase activity; transferase activity, transferring glycosyl groups	na	F6GZE7	na
VIT_00s0218g00140			-1.79996	-3.0826	PREDICTED: UDP-glycosyltransferase 91A1 [Vitis vinifera]	UDP-glucuronosyl and UDP-glucosyl transferase	na	metabolic process	catalytic activity; transferase activity, transferring hexosyl groups; transferase activity; transferase activity, transferring glycosyl groups	na	F6I726	XM_002270258.3
VIT_00s0218g00130			-1.71027	-2.47945	PREDICTED: UDP-glycosyltransferase 91A1 [Vitis vinifera]	UDP-glucuronosyl and UDP-glucosyl transferase	na	metabolic process	catalytic activity; transferase activity, transferring hexosyl groups; transferase activity; transferase activity, transferring glycosyl groups	na	F6I725	XM_002270224.2
VIT_00s0218g00220				-4.00144	PREDICTED: UDP-glycosyltransferase 91A1-like [Vitis vinifera]	UDP-glucuronosyl and UDP-glucosyl transferase	na	metabolic process	catalytic activity; transferase activity, transferring hexosyl groups; transferase activity; transferase activity, transferring glycosyl groups	na	F6I734	na
VIT_05s0062g01280				-3.30714	PREDICTED: UDP-glycosyltransferase 92A1-like [Vitis vinifera]	UDP-glucuronosyl and UDP-glucosyl transferase	na	metabolic process	catalytic activity; transferase activity, transferring hexosyl groups; transferase activity; transferase activity, transferring glycosyl groups	na	F6I4A8	na
VIT_17s0000g07070				1.80737	hypothetical protein VITISV_004853 [Vitis vinifera]	UDP-glucuronosyl and UDP-glucosyl transferase	na	metabolic process	catalytic activity; transferase activity, transferring hexosyl groups; transferase activity; transferase activity, transferring glycosyl groups	na	D7SI32	na
VIT_12s0055g00290				-1.91608	hypothetical protein VITISV_014252 [Vitis vinifera]	UDP-glucuronosyl and UDP-glucosyl transferase	na	response to endogenous stimulus; response to lipid; response to organic substance; response to hormone stimulus; response to stress; response to abiotic stimulus; response to chemical stimulus; metabolic process; response to alcohol; response to abscisic acid stimulus; response to osmotic stress; response to stimulus; response to salt stress; response to oxygen-containing compound	UDP-glucosyltransferase activity; catalytic activity; glucosyltransferase activity; quercetin 4'-O-glucosyltransferase activity; quercetin 3-O-glucosyltransferase activity; transferase activity, transferring hexosyl groups; transferase activity; transferase activity, transferring glycosyl groups; abscisic acid glucosyltransferase activity; UDP-glycosyltransferase activity	membrane	F6H1Q9	na
VIT_03s0017g01990				2.69594	hypothetical protein VITISV_019066 [Vitis vinifera]	UDP-glucuronosyl and UDP-glucosyl transferase	na	response to endogenous stimulus; response to lipid; response to organic substance; response to hormone stimulus; response to stress; response to abiotic stimulus; response to chemical stimulus; metabolic process; response to alcohol; response to abscisic acid stimulus; response to osmotic stress; response to stimulus; response to salt stress; response to oxygen-containing compound	UDP-glucosyltransferase activity; catalytic activity; glucosyltransferase activity; quercetin 4'-O-glucosyltransferase activity; quercetin 3-O-glucosyltransferase activity; transferase activity, transferring hexosyl groups; transferase activity; transferase activity, transferring glycosyl groups; abscisic acid glucosyltransferase activity; UDP-glycosyltransferase activity	membrane	F6HTN7	XM_010649908.1
VIT_18s0041g00830				1.80918	hypothetical protein VITISV_020131 [Vitis vinifera]	UDP-glucuronosyl and UDP-glucosyl transferase	na	metabolic process	catalytic activity; transferase activity, transferring hexosyl groups; transferase activity; transferase activity, transferring glycosyl groups	na	A5BR90	na
VIT_05s0062g00520			-2.08535	-2.13868	hypothetical protein VITISV_027116 [Vitis vinifera]	UDP-glucuronosyl and UDP-glucosyl transferase	na	small molecule metabolic process; response to organic substance; oxoacid metabolic process; cellular aromatic compound metabolic process; para-aminobenzoic acid metabolic process; response to chemical stimulus; response to salicylic acid stimulus; organonitrogen compound metabolic process; aromatic amino acid family metabolic process; organic substance metabolic process; metabolic process; single…	UDP-glucosyltransferase activity; catalytic activity; glucosyltransferase activity; anthocyanin 5-O-glucosyltransferase activity; transferase activity, transferring hexosyl groups; UDP-glucose:4-aminobenzoate acylglucosyltransferase activity; transferase activity; transferase activity, transferring glycosyl groups; abscisic acid glucosyltransferase activity; UDP-glycosyltransferase activity	cell part; phragmoplast; cytoplasm; cell; intracellular part; intracellular; cytoplasmic part	F6I4E7	na
VIT_11s0118g00010				1.54891	na	Glucose-repressible protein and related proteins	na	na	na	na	D7T4U4	na
VIT_00s0557g00010				-5.19957	na	Nucleotide-sugar transporter VRG4/SQV-7	na	na	na	na	D7TG87	na
VIT_09s0054g01260			-1.75333	-3.40351	na	dTDP-glucose 4-6-dehydratase/UDP-glucuronic acid decarboxylase	na	na	na	na	D7SRX2	na
VIT_15s0046g01950				-3.32585	na	UDP-glucuronosyl and UDP-glucosyl transferase	na	na	na	na	F6I663	na
VIT_05s0102g00990				-3.03484	na	UDP-glucuronosyl and UDP-glucosyl transferase	na	na	na	na	F6HYV7	XM_010652306.1
VIT_14s0030g02180				-3.01925	na	dTDP-glucose 4-6-dehydratase/UDP-glucuronic acid decarboxylase	na	na	na	na	F6HTR2	na
VIT_04s0044g01540			-1.84827	-2.17721	na	UDP-glucuronosyl and UDP-glucosyl transferase	na	na	na	na	F6I0D2	XM_010651056.1
VIT_14s0066g01000				-2.12791	na	Glucose-6-phosphate/phosphate and phosphoenolpyruvate/phosphate antiporter	na	na	na	na	F6HUY2	na
VIT_16s0050g01680				-2.05323	na	UDP-glucuronosyl and UDP-glucosyl transferase	na	na	na	na	F6H6L8	na
VIT_13s0019g02860				-2.02887	na	UDP-glucuronosyl and UDP-glucosyl transferase	na	na	na	na	F6HNQ4	na
VIT_06s0004g07960				-1.7281	na	Glucose-6-phosphate/phosphate and phosphoenolpyruvate/phosphate antiporter	na	na	na	na	F6GUB8	na
VIT_13s0019g02810				-1.68954	na	UDP-glucuronosyl and UDP-glucosyl transferase	na	na	na	na	F6HNQ9	na
VIT_15s0046g01980			-2.32443		na	UDP-glucuronosyl and UDP-glucosyl transferase	na	na	na	na	F6I660	na
VIT_19s0015g02350				2.69117	na	dTDP-glucose 4-6-dehydratase/UDP-glucuronic acid decarboxylase	na	na	na	na	F6I4Z6	na
VIT_13s0019g02950				2.74541	na	UDP-glucuronosyl and UDP-glucosyl transferase	na	na	na	na	F6HNP5	na
VIT_03s0017g01040			2.00519	2.8457	na	UDP-glucuronosyl and UDP-glucosyl transferase	na	na	na	na	F6HTJ2	na
VIT_08s0007g08910			2.63692	3.43596	na	UDP-glucuronosyl and UDP-glucosyl transferase	na	na	na	na	F6HKU5	na
VIT_19s0015g02370				3.47982	na	dTDP-glucose 4-6-dehydratase/UDP-glucuronic acid decarboxylase	na	na	na	na	F6I4Z8	na
VIT_06s0004g02710		1.59608	-2.6398	-3.45922	PREDICTED: uncharacterized membrane protein At1g06890 [Vitis	Glucose-6-phosphate/phosphate and phosphoenolpyruvate/phosphate antiporter	na	na	na	intrinsic to membrane; membrane part; integral to membrane; membrane	D7SKZ8	XM_002285193.2
VIT_16s0022g00370			-1.75361	-4.33382	unnamed protein product, partial [Vitis vinifera]	Nucleotide-sugar transporter VRG4/SQV-7	na	single-organism cellular process; transmembrane transport; single-organism process; single-organism transport; transport; localization; establishment of localization; cellular process	na	intrinsic to membrane; membrane part; integral to membrane; membrane	D7T201	XM_010664130.1
VIT_09s0002g06590			-2.15288	-3.58366	unnamed protein product, partial [Vitis vinifera]	UDP-glucuronosyl and UDP-glucosyl transferase	na	metabolic process	UDP-glucosyltransferase activity; catalytic activity; glucosyltransferase activity; transferase activity, transferring hexosyl groups; transferase activity; transferase activity, transferring glycosyl groups; UDP-glycosyltransferase activity	na	F6HXC1	na
VIT_02s0025g01240			-1.85713	-2.54887	unnamed protein product, partial [Vitis vinifera]	UDP-glucuronosyl and UDP-glucosyl transferase	na	cellular catabolic process; cellular response to stimulus; single-organism cellular process; response to stress; single-organism process; xenobiotic metabolic process; cellular response to chemical stimulus; response to abiotic stimulus; response to chemical stimulus; response to xenobiotic stimulus; metabolic process; cellular response to xenobiotic stimulus; cellular metabolic process; cataboli…	catalytic activity; transferase activity	na	D7TVD8	na
VIT_19s0014g00600			1.67598	1.70872	unnamed protein product, partial [Vitis vinifera]	UDP-glucuronosyl and UDP-glucosyl transferase	na	response to stress; defense response; response to stimulus	heterocyclic compound binding; adenyl ribonucleotide binding; adenyl nucleotide binding; nucleoside phosphate binding; ADP binding; ribonucleoside binding; ribonucleotide binding; nucleoside binding; carbohydrate derivative binding; nucleotide binding; small molecule binding; anion binding; organic cyclic compound binding; purine nucleoside binding; purine nucleotide binding; purine ribonucleosid…	na	F6H1U5	na
VIT_18s0001g06300				1.71907	unnamed protein product, partial [Vitis vinifera]	Glucose-6-phosphate/phosphate and phosphoenolpyruvate/phosphate antiporter	na	na	na	membrane	E0CRN8	na
VIT_05s0062g00960				-1.85652	na	Acetylglucosaminyltransferase EXT1/exostosin 1	na	na	na	na	F6I494	na
VIT_08s0007g08120				1.61346	na	Acetylglucosaminyltransferase EXT1/exostosin 1	na	na	na	na	D7TI01	na
Cell cycle control, cell division, chromosome partitioning											na	na
VIT_14s0108g00490				1.71585	cullin 3-like protein [Arabidopsis thaliana]	Cullins	na	response to light stimulus; developmental process involved in reproduction; cellular catabolic process; cellular protein metabolic process; protein metabolic process; biological regulation; macromolecule metabolic process; regulation of post-embryonic development; regulation of shoot system development; cellular macromolecule metabolic process; response to radiation; ubiquitin-dependent protein c…	ubiquitin protein ligase binding; enzyme binding; small conjugating protein ligase binding; protein binding; binding	macromolecular complex; cell part; protein complex; cullin-RING ubiquitin ligase complex; cell; intracellular part; ubiquitin ligase complex; intracellular	F6H5R7	na
VIT_04s0043g00650				-5.62848	PREDICTED: cullin-1 isoform 1 [Vitis vinifera]	Cullins	na	developmental process involved in reproduction; response to endogenous stimulus; cellular catabolic process; protein complex biogenesis; cellular protein metabolic process; protein metabolic process; biological regulation; macromolecule metabolic process; response to organic substance; response to hormone stimulus; ubiquitin-dependent protein catabolic process; circadian rhythm; single-organism p…	binding	cytoskeleton; intracellular organelle part; plastid envelope; organelle lumen; intracellular organelle lumen; nuclear lumen; organelle part; macromolecular complex; envelope; cell part; membrane-enclosed lumen; protein complex; chloroplast part; organelle; organelle envelope; intracellular non-membrane-bounded organelle; cytoskeletal part; plastid; chloroplast envelope; phragmoplast; plastid part…	F6HI23	na
VIT_18s0001g02060				-2.69623	PREDICTED: cyclin-A1-1-like [Vitis vinifera]	G2/Mitotic-specific cyclin A	na	cellular protein metabolic process; regulation of phosphorylation; protein metabolic process; biological regulation; macromolecule metabolic process; regulation of cellular protein metabolic process; regulation of catalytic activity; single-organism cellular process; regulation of metabolic process; regulation of protein metabolic process; cellular macromolecule metabolic process; regulation of p…	protein kinase binding; kinase binding; enzyme binding; protein binding; binding	cell part; organelle; intracellular membrane-bounded organelle; membrane-bounded organelle; cytoplasm; cell; intracellular part; intracellular; intracellular organelle; nucleus	F6H0J3	XM_002284531.2
VIT_04s0008g04260				-2.63034	PREDICTED: cyclin-A2-2-like [Vitis vinifera]	G2/Mitotic-specific cyclin A	na	cellular protein metabolic process; regulation of phosphorylation; protein metabolic process; biological regulation; macromolecule metabolic process; regulation of cellular protein metabolic process; regulation of catalytic activity; single-organism cellular process; regulation of metabolic process; regulation of protein metabolic process; cellular macromolecule metabolic process; regulation of p…	protein kinase binding; kinase binding; enzyme binding; protein binding; binding	cell part; organelle; intracellular membrane-bounded organelle; membrane-bounded organelle; cell; intracellular part; intracellular; intracellular organelle; nucleus	D7SUI0	na
VIT_09s0002g05240				-1.68164	PREDICTED: cyclin-A2-4 [Vitis vinifera]	G2/Mitotic-specific cyclin A	na	cellular protein metabolic process; regulation of phosphorylation; protein metabolic process; biological regulation; macromolecule metabolic process; regulation of cellular protein metabolic process; regulation of catalytic activity; single-organism cellular process; regulation of metabolic process; regulation of protein metabolic process; cellular macromolecule metabolic process; regulation of p…	enzyme binding; protein binding; binding	cell part; organelle; intracellular membrane-bounded organelle; membrane-bounded organelle; cell; intracellular part; intracellular; intracellular organelle; nucleus	D7U0Q2	XM_010656410.1
VIT_18s0001g09920				-3.34869	PREDICTED: cyclin-D3-1 [Vitis vinifera]	G1/S-specific cyclin D	na	response to carbohydrate stimulus; response to endogenous stimulus; response to lipid; biological regulation; response to organic substance; single-organism cellular process; response to hormone stimulus; single-organism process; regulation of cellular process; response to chemical stimulus; response to cytokinin stimulus; cell cycle; cell cycle process; cell proliferation; regulation of biologic…	na	cell part; organelle; intracellular membrane-bounded organelle; membrane-bounded organelle; cell; intracellular part; intracellular; intracellular organelle; nucleus	E0CPQ9	XM_002284965.3
VIT_03s0180g00040				-2.15833	PREDICTED: cyclin-D3-2-like [Vitis vinifera]	G1/S-specific cyclin D	na	response to carbohydrate stimulus; response to endogenous stimulus; response to lipid; biological regulation; response to organic substance; single-organism cellular process; response to hormone stimulus; single-organism process; interphase; regulation of cellular process; response to chemical stimulus; response to cytokinin stimulus; cell cycle; cell cycle process; cell proliferation; regulation…	na	cell part; organelle; intracellular membrane-bounded organelle; membrane-bounded organelle; cell; intracellular part; intracellular; intracellular organelle; nucleus	F6I5Z1	XM_002285284.3
VIT_03s0091g01060				-1.67499	PREDICTED: cyclin-D4-1 [Vitis vinifera]	G1/S-specific cyclin D	na	na	na	cell part; organelle; intracellular membrane-bounded organelle; membrane-bounded organelle; cell; intracellular part; intracellular; intracellular organelle; nucleus	D7SXN5	XM_002267320.3
VIT_06s0061g00810				-1.96387	PREDICTED: cyclin-dependent kinases regulatory subunit 2 isoform 1	Cyclin-dependent protein kinase CDC28, regulatory subunit CKS1, and related proteins	na	cellular protein metabolic process; protein metabolic process; biological regulation; macromolecule metabolic process; regulation of catalytic activity; single-organism cellular process; regulation of metabolic process; cellular macromolecule metabolic process; regulation of molecular function; regulation of macromolecule metabolic process; regulation of cellular metabolic process; single-organis…	enzyme regulator activity	na	A5AEC1	XM_002274001.3
VIT_08s0040g00930				-2.92039	PREDICTED: G2/mitotic-specific cyclin S13-6 [Vitis vinifera]	Cyclin B and related kinase-activating proteins	na	cellular protein metabolic process; regulation of phosphorylation; protein metabolic process; biological regulation; macromolecule metabolic process; regulation of cellular protein metabolic process; regulation of catalytic activity; single-organism cellular process; regulation of metabolic process; regulation of protein metabolic process; cellular macromolecule metabolic process; regulation of p…	protein kinase binding; kinase binding; enzyme binding; protein binding; binding	cell part; organelle; intracellular membrane-bounded organelle; membrane-bounded organelle; cell; intracellular part; intracellular; intracellular organelle; nucleus	D7TQU1	XM_002283116.2
VIT_13s0067g01420				-3.15251	PREDICTED: G2/mitotic-specific cyclin-1 [Vitis vinifera]	Cyclin B and related kinase-activating proteins	na	cellular protein metabolic process; regulation of phosphorylation; protein metabolic process; biological regulation; macromolecule metabolic process; regulation of cellular protein metabolic process; regulation of catalytic activity; single-organism cellular process; regulation of metabolic process; regulation of protein metabolic process; cellular macromolecule metabolic process; regulation of p…	protein kinase binding; kinase binding; enzyme binding; protein binding; binding	cell part; organelle; intracellular membrane-bounded organelle; membrane-bounded organelle; cell; intracellular part; intracellular; intracellular organelle; nucleus	D7T4L9	XM_002273342.2
VIT_12s0034g02010				-1.97928	PREDICTED: kinetochore protein Nuf2 [Vitis vinifera]	Centromere-associated protein NUF2	na	single-organism cellular process; single-organism process; cellular component organization or biogenesis; organelle organization; cell cycle; cell cycle process; mitosis; cellular component organization; organelle fission; mitotic cell cycle; nuclear division; cellular process	na	intracellular organelle part; organelle part; cell part; organelle; intracellular non-membrane-bounded organelle; non-membrane-bounded organelle; cell; intracellular part; chromosome; chromosome, centromeric region; intracellular; intracellular organelle; chromosomal part	D7SZW3	XM_002269028.2
VIT_04s0023g01800				1.66267	PREDICTED: maf-like protein DDB_G0281937 isoform 2 [Vitis	Predicted nucleic acid-binding protein ASMTL	na	na	na	cell part; cytoplasm; cell; intracellular part; intracellular	D7SPD7	XM_003631830.2
VIT_18s0001g09580				-2.9903	PREDICTED: putative cyclin-A3-1-like isoform 1 [Vitis vinifera]	G2/Mitotic-specific cyclin A	na	cellular protein metabolic process; regulation of phosphorylation; protein metabolic process; biological regulation; macromolecule metabolic process; regulation of cellular protein metabolic process; regulation of catalytic activity; single-organism cellular process; regulation of metabolic process; regulation of protein metabolic process; cellular macromolecule metabolic process; regulation of p…	protein kinase binding; kinase binding; enzyme binding; protein binding; binding	cell part; organelle; intracellular membrane-bounded organelle; membrane-bounded organelle; cell; intracellular part; intracellular; intracellular organelle; nucleus	E0CPN3	XM_002285038.3
VIT_12s0134g00500				-4.0668	PREDICTED: putative cyclin-D6-1 [Vitis vinifera]	G1/S-specific cyclin D	na	na	na	cell part; organelle; intracellular membrane-bounded organelle; membrane-bounded organelle; cell; intracellular part; intracellular; intracellular organelle; nucleus	F6GXR4	XM_002276833.3
VIT_16s0050g01070				-1.51237	PREDICTED: putative septum site-determining protein minD homolog,	Predicted ATPase, nucleotide-binding	na	ribonucleotide catabolic process; purine nucleoside catabolic process; nucleoside triphosphate catabolic process; purine nucleotide metabolic process; organic cyclic compound catabolic process; cellular catabolic process; nucleoside monophosphate catabolic process; carbohydrate derivative catabolic process; glycosyl compound catabolic process; purine ribonucleoside catabolic process; ribonucleosi…	catalytic activity; protein homodimerization activity; identical protein binding; hydrolase activity; protein dimerization activity; protein binding; binding	cell part; organelle; plastid; intracellular membrane-bounded organelle; membrane-bounded organelle; cytoplasm; cell; intracellular part; intracellular; intracellular organelle; cytoplasmic part; chloroplast	F6H6D0	XM_002273491.3
VIT_15s0048g01730				-3.33991	PREDICTED: serine/threonine-protein kinase Aurora-3 [Vitis	Serine/threonine protein kinase	na	cellular protein metabolic process; protein metabolic process; macromolecule metabolic process; small molecule metabolic process; single-organism cellular process; cellular macromolecule metabolic process; single-organism process; cellular component organization or biogenesis; alpha-amino acid metabolic process; protein modification process; cellular protein modification process; oxoacid metaboli…	transferase activity, transferring phosphorus-containing groups; catalytic activity; kinase activity; heterocyclic compound binding; transferase activity; adenyl ribonucleotide binding; adenyl nucleotide binding; protein serine/threonine kinase activity; nucleoside phosphate binding; protein kinase activity; ribonucleoside binding; ribonucleotide binding; nucleoside binding; carbohydrate derivati…	intracellular organelle part; organelle part; macromolecular complex; cell part; protein complex; organelle; intracellular non-membrane-bounded organelle; intracellular membrane-bounded organelle; membrane-bounded organelle; non-membrane-bounded organelle; cell; intracellular part; spindle; chromosome; intracellular; intracellular organelle; nucleus; chromosomal part; microtubule cytoskeleton	D7U7L2	XM_002270426.3
VIT_13s0064g01440				-3.11223	PREDICTED: sister chromatid cohesion 1 protein 3-like [Vitis	Sister chromatid cohesion complex Cohesin, subunit RAD21/SCC1	na	na	na	intracellular organelle part; organelle lumen; intracellular organelle lumen; nuclear lumen; organelle part; cell part; membrane-enclosed lumen; organelle; intracellular non-membrane-bounded organelle; intracellular membrane-bounded organelle; membrane-bounded organelle; nuclear chromosome; non-membrane-bounded organelle; cell; intracellular part; nuclear part; chromosome; intracellular; intracel…	D7T2W2	na
VIT_01s0010g01670				-2.70675	PREDICTED: TIMELESS-interacting protein [Vitis vinifera]	Meiotic chromosome segregation protein	na	cellular response to stimulus; cellular macromolecule biosynthetic process; macromolecule biosynthetic process; biological regulation; macromolecule metabolic process; heterocycle metabolic process; cellular nitrogen compound metabolic process; single-organism cellular process; cellular macromolecule metabolic process; response to stress; negative regulation of biological process; single-organism…	nucleic acid binding; zinc ion binding; metal ion binding; heterocyclic compound binding; transition metal ion binding; cation binding; organic cyclic compound binding; ion binding; binding	cell part; organelle; intracellular membrane-bounded organelle; membrane-bounded organelle; cell; intracellular part; intracellular; intracellular organelle; nucleus	D7TAF5	XM_002272883.2
VIT_07s0104g01740				-1.87481	PREDICTED: wee1-like protein kinase-like [Vitis vinifera]	Cyclin-dependent kinase WEE1	na	cellular protein metabolic process; protein metabolic process; macromolecule metabolic process; small molecule metabolic process; cellular macromolecule metabolic process; alpha-amino acid metabolic process; protein modification process; cellular protein modification process; oxoacid metabolic process; organonitrogen compound metabolic process; phosphate-containing compound metabolic process; pho…	transferase activity, transferring phosphorus-containing groups; catalytic activity; kinase activity; heterocyclic compound binding; transferase activity; adenyl ribonucleotide binding; adenyl nucleotide binding; protein serine/threonine kinase activity; nucleoside phosphate binding; protein kinase activity; ribonucleoside binding; ribonucleotide binding; nucleoside binding; carbohydrate derivati…	na	D7TP05	XM_002268542.3
VIT_15s0021g00750				2.35067	hypothetical protein VITISV_005493 [Vitis vinifera]	Regulator of spindle pole body duplication	na	protein metabolic process; macromolecule metabolic process; organic substance metabolic process; metabolic process; proteolysis; carbohydrate metabolic process; primary metabolic process	catalytic activity; hydrolase activity, hydrolyzing O-glycosyl compounds; hydrolase activity; hydrolase activity, acting on glycosyl bonds; peptidase activity	cell part; organelle; intracellular membrane-bounded organelle; membrane-bounded organelle; cell; intracellular part; intracellular; intracellular organelle; nucleus	F6GVE8	na
VIT_04s0008g00530				-3.39903	hypothetical protein VITISV_023325 [Vitis vinifera]	Serine/threonine protein kinase	na	cellular protein metabolic process; protein metabolic process; macromolecule metabolic process; small molecule metabolic process; cellular macromolecule metabolic process; alpha-amino acid metabolic process; protein modification process; cellular protein modification process; oxoacid metabolic process; organonitrogen compound metabolic process; phosphate-containing compound metabolic process; pho…	transferase activity, transferring phosphorus-containing groups; catalytic activity; kinase activity; heterocyclic compound binding; transferase activity; adenyl ribonucleotide binding; adenyl nucleotide binding; protein serine/threonine kinase activity; nucleoside phosphate binding; protein kinase activity; ribonucleoside binding; ribonucleotide binding; nucleoside binding; carbohydrate derivati…	na	D7STJ9	XM_002275346.3
VIT_18s0117g00620			2.41903	1.87418	hypothetical protein VITISV_041231 [Vitis vinifera]	Cullins	na	cellular response to stimulus; biological regulation; single-organism cellular process; single-organism process; regulation of cellular process; cell communication; signaling; regulation of biological process; signal transduction; single organism signaling; response to stimulus; cellular process	na	cell part; cell; intracellular	F6GYQ6	na
VIT_07s0129g01100				-3.58877	na	G1/S-specific cyclin D	na	na	na	na	D7TTF1	na
VIT_18s0001g14170				-2.71724	na	Cyclin B and related kinase-activating proteins	na	na	na	na	E0CQ49	XM_010666502.1
VIT_03s0063g02370			-2.42617	-2.68258	na	DNA helicase PIF1/RRM3	na	na	na	na	F6HQL3	na
VIT_13s0067g01530				-2.39482	na	Mitotic checkpoint serine/threonine protein kinase	na	na	na	na	F6HC91	na
VIT_01s0010g03870				-2.31994	na	Microtubule severing protein katanin p80 subunit B (contains WD40 repeats)	na	na	na	na	F6HGC1	XM_003631309.2
VIT_14s0060g00450				-1.61085	na	Serine/threonine kinase (haspin family)	na	na	na	na	F6I4H2	na
VIT_03s0091g00710				-1.60613	na	Mitotic spindle checkpoint protein BUB3, WD repeat superfamily	na	na	na	na	D7SXR4	XM_002264436.2
VIT_17s0000g00240			1.55872		na	Protein Mei2, essential for commitment to meiosis, and related proteins	na	na	na	na	D7SH76	XM_010665498.1
VIT_08s0058g00910				1.53226	na	Guanine nucleotide binding protein MIP1	na	na	na	na	D7SR26	na
VIT_12s0142g00100				1.67158	na	Protein Mei2, essential for commitment to meiosis, and related proteins	na	na	na	na	F6HNY9	na
VIT_15s0048g01340				1.68141	na	S-M checkpoint control protein CID1 and related nucleotidyltransferases	na	na	na	na	F6I349	na
VIT_07s0005g03450				1.81678	na	Structural maintenance of chromosome protein 1 (sister chromatid cohesion complex Cohesin, subunit SMC1)	na	na	na	na	F6HZK5	na
VIT_12s0028g03580				1.84767	na	Cdc2-related protein kinase	na	na	na	na	F6H5D8	na
VIT_07s0005g03470			1.79578	2.17116	na	Structural maintenance of chromosome protein 1 (sister chromatid cohesion complex Cohesin, subunit SMC1)	na	na	na	na	F6HZK6	na
VIT_19s0014g00760				2.18313	na	Cell cycle-associated protein	na	na	na	na	F6H1U9	na
VIT_00s0862g00020			2.12068	2.199	na	Sister chromatid cohesion complex Cohesin, subunit PDS5	na	na	na	na	F6GZE5	na
VIT_00s0920g00010			2.02049	2.62432	na	Sister chromatid cohesion complex Cohesin, subunit PDS5	na	na	na	na	F6GZE0	na
VIT_13s0067g01660			2.37803	2.84614	na	Sister chromatid cohesion complex Cohesin, subunit RAD21/SCC1	na	na	na	na	D7T4K6	na
VIT_00s0862g00010	2.02622		2.51945	2.95106	na	Sister chromatid cohesion complex Cohesin, subunit PDS5	na	na	na	na	F6GZE4	na
VIT_00s1211g00010	2.11317		2.62706	2.99608	na	Sister chromatid cohesion complex Cohesin, subunit PDS5	na	na	na	na	F6HRZ5	na
VIT_19s0015g01750			2.174	3.60125	na	Microtubule severing protein katanin p80 subunit B (contains WD40 repeats)	na	na	na	na	D7UAT9	XM_010646377.1
VIT_14s0219g00270				1.57905	PREDICTED: uncharacterized protein LOC100266431 [Vitis vinifera]	Protein Mei2, essential for commitment to meiosis, and related proteins	na	na	nucleic acid binding; heterocyclic compound binding; nucleoside phosphate binding; nucleotide binding; small molecule binding; organic cyclic compound binding; binding	na	F6GX69	na
VIT_03s0038g02370				-3.76068	unnamed protein product, partial [Vitis vinifera]	Protein required for S-phase initiation or completion	na	cellular macromolecule biosynthetic process; macromolecule biosynthetic process; macromolecule metabolic process; heterocycle metabolic process; cellular nitrogen compound metabolic process; cellular macromolecule metabolic process; DNA replication; cellular aromatic compound metabolic process; cellular biosynthetic process; organic substance metabolic process; metabolic process; cellular metabol…	na	cell part; organelle; intracellular membrane-bounded organelle; membrane-bounded organelle; cell; intracellular part; intracellular; intracellular organelle; nucleus	D7U557	na
VIT_00s0199g00210				-3.59373	unnamed protein product, partial [Vitis vinifera]	G1/S-specific cyclin D	na	response to carbohydrate stimulus; response to organic substance; response to chemical stimulus; response to sucrose stimulus; response to stimulus; response to oxygen-containing compound; response to disaccharide stimulus	na	cell part; organelle; intracellular membrane-bounded organelle; membrane-bounded organelle; cell; intracellular part; intracellular; intracellular organelle; nucleus	D7SSS8	XM_010648025.1
VIT_18s0122g00470				-2.86722	unnamed protein product, partial [Vitis vinifera]	Mitotic checkpoint serine/threonine protein kinase	na	na	na	intracellular organelle part; organelle part; cell part; organelle; intracellular non-membrane-bounded organelle; non-membrane-bounded organelle; cell; intracellular part; chromosome; intracellular; intracellular organelle	D7UDG7	XM_010665731.1
VIT_03s0038g02800				-2.63619	unnamed protein product, partial [Vitis vinifera]	Cyclin B and related kinase-activating proteins	na	cellular protein metabolic process; regulation of phosphorylation; protein metabolic process; biological regulation; macromolecule metabolic process; regulation of cellular protein metabolic process; regulation of catalytic activity; single-organism cellular process; regulation of metabolic process; regulation of protein metabolic process; cellular macromolecule metabolic process; regulation of p…	protein kinase binding; kinase binding; enzyme binding; protein binding; binding	cell part; organelle; intracellular membrane-bounded organelle; membrane-bounded organelle; cell; intracellular part; intracellular; intracellular organelle; nucleus	D7U512	XM_010648333.1
VIT_03s0091g00280				-2.28048	unnamed protein product, partial [Vitis vinifera]	G2/Mitotic-specific cyclin A	na	cellular protein metabolic process; regulation of phosphorylation; protein metabolic process; biological regulation; macromolecule metabolic process; regulation of cellular protein metabolic process; regulation of catalytic activity; single-organism cellular process; regulation of metabolic process; regulation of protein metabolic process; cellular macromolecule metabolic process; regulation of p…	protein kinase binding; kinase binding; enzyme binding; protein binding; binding	cell part; organelle; intracellular membrane-bounded organelle; membrane-bounded organelle; cell; intracellular part; intracellular; intracellular organelle; nucleus	D7SXV5	na
VIT_12s0028g03360				-2.27686	unnamed protein product, partial [Vitis vinifera]	Mitotic checkpoint serine/threonine protein kinase	na	cellular protein metabolic process; protein metabolic process; macromolecule metabolic process; small molecule metabolic process; cellular macromolecule metabolic process; alpha-amino acid metabolic process; protein modification process; cellular protein modification process; oxoacid metabolic process; organonitrogen compound metabolic process; phosphate-containing compound metabolic process; pho…	transferase activity, transferring phosphorus-containing groups; catalytic activity; kinase activity; heterocyclic compound binding; transferase activity; adenyl ribonucleotide binding; adenyl nucleotide binding; protein serine/threonine kinase activity; nucleoside phosphate binding; protein kinase activity; ribonucleoside binding; ribonucleotide binding; nucleoside binding; carbohydrate derivati…	na	E0CTG3	na
VIT_19s0085g00690				-2.19513	unnamed protein product, partial [Vitis vinifera]	Cyclin B and related kinase-activating proteins	na	na	na	cell part; organelle; intracellular membrane-bounded organelle; membrane-bounded organelle; cell; intracellular part; intracellular; intracellular organelle; nucleus	D7T0U0	na
VIT_11s0016g04250				-1.52572	unnamed protein product, partial [Vitis vinifera]	Predicted ATPase, nucleotide-binding	na	na	heterocyclic compound binding; adenyl ribonucleotide binding; adenyl nucleotide binding; nucleoside phosphate binding; ribonucleoside binding; ribonucleotide binding; nucleoside binding; carbohydrate derivative binding; nucleotide binding; ATP binding; purine ribonucleoside triphosphate binding; small molecule binding; anion binding; organic cyclic compound binding; purine nucleoside binding; pur…	na	D7TBR9	na
VIT_05s0020g03060			2.15386	2.6453	unnamed protein product, partial [Vitis vinifera]	CDK9 kinase-activating protein cyclin T	na	regulation of RNA metabolic process; cellular protein metabolic process; regulation of phosphorylation; cellular macromolecule biosynthetic process; macromolecule biosynthetic process; protein metabolic process; biological regulation; macromolecule metabolic process; heterocycle metabolic process; cellular nitrogen compound metabolic process; regulation of cellular protein metabolic process; regu…	protein kinase binding; kinase binding; enzyme binding; protein binding; binding	na	D7T6U9	na
VIT_14s0060g01670				3.10433	unnamed protein product, partial [Vitis vinifera]	CDK9 kinase-activating protein cyclin T	na	cellular glucan metabolic process; macromolecule metabolic process; cellular macromolecule metabolic process; organic substance metabolic process; metabolic process; cellular metabolic process; cellular polysaccharide metabolic process; cellular carbohydrate metabolic process; glucan metabolic process; carbohydrate metabolic process; primary metabolic process; cellular process; polysaccharide met…	catalytic activity; transferase activity, transferring hexosyl groups; hydrolase activity, hydrolyzing O-glycosyl compounds; transferase activity; hydrolase activity; transferase activity, transferring glycosyl groups; hydrolase activity, acting on glycosyl bonds; xyloglucan:xyloglucosyl transferase activity	cell part; external encapsulating structure; cell wall; cell; cell periphery; apoplast; extracellular region	D7U9Z0	na
VIT_02s0012g01770				-1.89034	PREDICTED: cell cycle checkpoint protein RAD1-like [Vitis	na	na	cellular response to stimulus; macromolecule metabolic process; heterocycle metabolic process; cellular nitrogen compound metabolic process; single-organism cellular process; cellular macromolecule metabolic process; response to stress; single-organism process; response to DNA damage stimulus; cellular aromatic compound metabolic process; organic substance metabolic process; metabolic process; ce…	nucleic acid binding; heterocyclic compound binding; damaged DNA binding; organic cyclic compound binding; DNA binding; binding	cell part; organelle; intracellular membrane-bounded organelle; membrane-bounded organelle; cell; intracellular part; intracellular; intracellular organelle; nucleus	F6HT64	XM_002277266.2
VIT_14s0108g01300				-2.16593	PREDICTED: cell division topological specificity factor homolog,	na	na	regulation of cellular component organization; biological regulation; cytokinetic process; single-organism cellular process; single-organism process; cellular component organization or biogenesis; regulation of cellular process; regulation of cell cycle; cytokinesis; regulation of cellular component biogenesis; cell division; cell cycle; regulation of cell cycle process; cell cycle process; regul…	na	na	D7SXG8	XM_002278816.3
VIT_08s0007g05500				-1.6732	condensin complex components subunit [Populus trichocarpa]	Chromosome condensation complex Condensin, subunit D2	na	macromolecule metabolic process; heterocycle metabolic process; cellular nitrogen compound metabolic process; single-organism cellular process; cellular macromolecule metabolic process; single-organism process; cellular component organization or biogenesis; cellular aromatic compound metabolic process; organelle organization; cell division; cell cycle; cell cycle process; organic substance metabo…	na	cell part; organelle; intracellular membrane-bounded organelle; membrane-bounded organelle; cell; intracellular part; intracellular; intracellular organelle; nucleus	F6HLQ7	na
VIT_15s0021g02680				-4.43359	PREDICTED: cyclin-U2-1 [Vitis vinifera]	Cyclin	na	cellular protein metabolic process; regulation of phosphorylation; protein metabolic process; biological regulation; macromolecule metabolic process; regulation of cellular protein metabolic process; regulation of catalytic activity; single-organism cellular process; regulation of metabolic process; regulation of protein metabolic process; cellular macromolecule metabolic process; regulation of p…	protein kinase binding; kinase binding; enzyme binding; protein binding; binding	na	D7SLR3	XM_002275549.3
VIT_08s0007g03390				-1.52049	PREDICTED: cell division protein ftsZ homolog 2-1, chloroplastic	Junctional membrane complex protein Junctophilin and related MORN repeat proteins	na	ribonucleotide catabolic process; purine nucleoside catabolic process; nucleoside triphosphate catabolic process; purine nucleotide metabolic process; organic cyclic compound catabolic process; cellular catabolic process; protein complex biogenesis; carbohydrate derivative catabolic process; glycosyl compound catabolic process; purine ribonucleoside catabolic process; ribonucleoside triphosphate …	hydrolase activity, acting on acid anhydrides, in phosphorus-containing anhydrides; guanyl ribonucleotide binding; nucleoside-triphosphatase activity; GTP binding; catalytic activity; pyrophosphatase activity; heterocyclic compound binding; hydrolase activity; hydrolase activity, acting on acid anhydrides; nucleoside phosphate binding; ribonucleoside binding; ribonucleotide binding; nucleoside bi…	macromolecular complex; cell part; protein complex; cytoplasm; cell; intracellular part; intracellular	A5AR17	XM_002282704.3
VIT_08s0056g00210				-3.16941	PREDICTED: cell division control protein 2 homolog C isoform 1	Protein kinase PCTAIRE and related kinases	na	cellular protein metabolic process; protein metabolic process; macromolecule metabolic process; small molecule metabolic process; cellular macromolecule metabolic process; alpha-amino acid metabolic process; protein modification process; cellular protein modification process; oxoacid metabolic process; organonitrogen compound metabolic process; phosphate-containing compound metabolic process; pho…	transferase activity, transferring phosphorus-containing groups; catalytic activity; kinase activity; heterocyclic compound binding; transferase activity; adenyl ribonucleotide binding; adenyl nucleotide binding; protein serine/threonine kinase activity; nucleoside phosphate binding; protein kinase activity; ribonucleoside binding; ribonucleotide binding; nucleoside binding; carbohydrate derivati…	na	C5DB66	XM_002266587.2
VIT_18s0122g00550				-3.03637	PREDICTED: cyclin-dependent kinase B2-1-like [Vitis vinifera]	Protein kinase PCTAIRE and related kinases	na	response to endogenous stimulus; cellular protein metabolic process; cellular response to organic substance; cellular response to endogenous stimulus; cellular response to stimulus; meristem structural organization; protein metabolic process; biological regulation; hormone-mediated signaling pathway; macromolecule metabolic process; small molecule metabolic process; response to organic substance;…	transferase activity, transferring phosphorus-containing groups; catalytic activity; kinase activity; heterocyclic compound binding; transferase activity; adenyl ribonucleotide binding; adenyl nucleotide binding; protein serine/threonine kinase activity; nucleoside phosphate binding; protein kinase activity; ribonucleoside binding; ribonucleotide binding; nucleoside binding; carbohydrate derivati…	macromolecular complex; cell part; protein complex; cell; intracellular part; intracellular	F6I6W3	XM_002276114.3
VIT_01s0010g02550			1.64472	1.98538	PREDICTED: cyclin-dependent kinase G-2-like [Vitis vinifera]	Protein kinase PITSLRE and related kinases	na	cellular protein metabolic process; protein metabolic process; macromolecule metabolic process; small molecule metabolic process; cellular macromolecule metabolic process; alpha-amino acid metabolic process; protein modification process; cellular protein modification process; oxoacid metabolic process; organonitrogen compound metabolic process; phosphate-containing compound metabolic process; pho…	transferase activity, transferring phosphorus-containing groups; catalytic activity; kinase activity; heterocyclic compound binding; transferase activity; adenyl ribonucleotide binding; adenyl nucleotide binding; protein serine/threonine kinase activity; nucleoside phosphate binding; protein kinase activity; ribonucleoside binding; ribonucleotide binding; nucleoside binding; carbohydrate derivati…	cell part; cytosol; cytoplasm; cell; intracellular part; intracellular; cytoplasmic part	F6HG49	XM_010656984.1
VIT_05s0020g04170				-2.97229	na	Meiotic recombination protein Dmc1	na	na	na	na	D7T746	na
VIT_12s0035g00790				-2.89633	na	Structural maintenance of chromosome protein 2 (chromosome condensation complex Condensin, subunit E)	na	na	na	na	D7TGV1	XM_010659700.1
VIT_16s0022g01820				-2.74216	na	Microtubule-associated protein essential for anaphase spindle elongation	na	na	na	na	D7T1Y3	XM_010664075.1
VIT_13s0084g00080				-2.69928	na	Microtubule-associated protein essential for anaphase spindle elongation	na	na	na	na	D7TX36	XM_010660754.1
VIT_14s0108g00660				-2.46753	na	Structural maintenance of chromosome protein 4 (chromosome condensation complex Condensin, subunit C)	na	na	na	na	D7SXB0	na
VIT_14s0108g00710				-2.42612	na	Structural maintenance of chromosome protein 4 (chromosome condensation complex Condensin, subunit C)	na	na	na	na	D7SXB5	na
VIT_15s0048g00860				-2.25963	na	Microtubule-associated protein essential for anaphase spindle elongation	na	na	na	na	D7U7S9	na
VIT_19s0014g01170				-2.1866	na	Anaphase-promoting complex (APC), Cdc16 subunit	na	na	na	na	F6H2M3	XM_002283165.3
VIT_12s0059g01070				-2.07564	na	Chromosome condensation complex Condensin, subunit H	na	na	na	na	D7TEB5	XM_010658916.1
VIT_18s0001g09670				-2.03384	na	Anaphase promoting complex, Cdc20, Cdh1, and Ama1 subunits	na	na	na	na	F6GZW5	XM_002285022.3
VIT_16s0013g01960				-1.92295	na	Chromosome condensation complex Condensin, subunit G	na	na	na	na	D7U7E6	XM_002267620.2
VIT_13s0019g01840				-1.56173	na	Anaphase promoting complex, Cdc20, Cdh1, and Ama1 subunits	na	na	na	na	D7TLR8	XM_010660246.1
VIT_18s0075g00060			1.77454		na	Anaphase-promoting complex (APC), subunit 1 (meiotic check point regulator/Tsg24)	na	na	na	na	D7SRI1	na
VIT_05s0029g01120				1.57156	na	Anaphase promoting complex, Cdc20, Cdh1, and Ama1 subunits	na	na	na	na	D7SNK0	na
VIT_19s0015g02470				2.60248	na	Myosin assembly protein/sexual cycle protein and related proteins	na	na	na	na	F6I502	na
VIT_00s2512g00010	1.80633		3.27102	4.57353	na	Myosin assembly protein/sexual cycle protein and related proteins	na	na	na	na	F6HJW4	na
VIT_14s0128g00440				-2.87221	PREDICTED: uncharacterized protein LOC100259649 [Vitis vinifera]	Cyclin	na	cytokinetic process; single-organism cellular process; single-organism process; cellular component organization or biogenesis; cytokinesis; organelle organization; cell division; cell cycle; cell cycle process; cellular component biogenesis; cellular component organization; mitotic cell cycle; cellular process	na	cytoskeleton; intracellular organelle part; organelle part; macromolecular complex; cell part; protein complex; organelle; intracellular non-membrane-bounded organelle; cytoskeletal part; cytoplasm; non-membrane-bounded organelle; microtubule associated complex; cell; intracellular part; intracellular; intracellular organelle; cytoplasmic part; microtubule cytoskeleton	F6HYZ3	XM_002284694.3
VIT_14s0108g00670				-2.09124	unnamed protein product, partial [Vitis vinifera]	Structural maintenance of chromosome protein 4 (chromosome condensation complex Condensin, subunit C)	na	cellular response to stimulus; DNA conformation change; macromolecule metabolic process; heterocycle metabolic process; cellular nitrogen compound metabolic process; single-organism cellular process; cellular macromolecule metabolic process; response to stress; single-organism process; cellular component organization or biogenesis; chromosome condensation; response to DNA damage stimulus; cellula…	heterocyclic compound binding; adenyl ribonucleotide binding; adenyl nucleotide binding; nucleoside phosphate binding; ribonucleoside binding; ribonucleotide binding; nucleoside binding; carbohydrate derivative binding; nucleotide binding; ATP binding; purine ribonucleoside triphosphate binding; small molecule binding; anion binding; organic cyclic compound binding; purine nucleoside binding; pur…	cell part; organelle; intracellular non-membrane-bounded organelle; intracellular membrane-bounded organelle; membrane-bounded organelle; non-membrane-bounded organelle; cell; intracellular part; chromosome; intracellular; intracellular organelle; nucleus	F6H5S9	na
VIT_16s0022g00230				-1.80095	unnamed protein product, partial [Vitis vinifera]	Structural maintenance of chromosome protein 2 (chromosome condensation complex Condensin, subunit E)	na	single-organism cellular process; single-organism process; cellular component organization or biogenesis; organelle organization; cellular component organization; chromosome organization; cellular process	heterocyclic compound binding; adenyl ribonucleotide binding; adenyl nucleotide binding; nucleoside phosphate binding; ribonucleoside binding; ribonucleotide binding; nucleoside binding; carbohydrate derivative binding; nucleotide binding; ATP binding; purine ribonucleoside triphosphate binding; small molecule binding; anion binding; organic cyclic compound binding; purine nucleoside binding; pur…	cell part; organelle; intracellular non-membrane-bounded organelle; non-membrane-bounded organelle; cell; intracellular part; chromosome; intracellular; intracellular organelle	D7T211	na
Cell wall/membrane/envelope biogenesis											na	na
VIT_15s0046g01600		2.10646		2.77032	PREDICTED: acidic endochitinase [Vitis vinifera]	Chitinase	Amino sugar and nucleotide sugar metabolism	aminoglycan metabolic process; cellular catabolic process; carbohydrate derivative catabolic process; response to fungus; macromolecule metabolic process; amino sugar metabolic process; single-organism cellular process; cellular macromolecule metabolic process; cell wall macromolecule metabolic process; response to stress; single-organism process; cell wall organization or biogenesis; cellular co…	catalytic activity; hydrolase activity, hydrolyzing O-glycosyl compounds; chitinase activity; hydrolase activity; hydrolase activity, acting on glycosyl bonds; cation binding; ion binding; binding	na	F6I685	XM_002279522.2
VIT_03s0038g04570			-2.09358	-2.50063	PREDICTED: glucose-1-phosphate adenylyltransferase large subunit 1	GDP-mannose pyrophosphorylase/mannose-1-phosphate guanylyltransferase	Amino sugar and nucleotide sugar metabolism:Starch and sucrose metabolism	cellular carbohydrate biosynthetic process; cellular macromolecule biosynthetic process; cellular glucan metabolic process; macromolecule biosynthetic process; glycogen biosynthetic process; macromolecule metabolic process; polysaccharide biosynthetic process; energy reserve metabolic process; energy derivation by oxidation of organic compounds; cellular macromolecule metabolic process; starch me…	transferase activity, transferring phosphorus-containing groups; catalytic activity; transferase activity; glucose-1-phosphate adenylyltransferase activity; nucleotidyltransferase activity; adenylyltransferase activity	macromolecular complex; cell part; protein complex; organelle; cytosol; plastid; intracellular membrane-bounded organelle; membrane-bounded organelle; cytoplasm; cell; intracellular part; intracellular; intracellular organelle; cytoplasmic part; chloroplast	F6I0L5	XM_002283819.3
VIT_05s0020g02880			-2.24851	-3.4841	PREDICTED: glucose-1-phosphate adenylyltransferase large subunit 1,	GDP-mannose pyrophosphorylase/mannose-1-phosphate guanylyltransferase	Amino sugar and nucleotide sugar metabolism:Starch and sucrose metabolism	cellular carbohydrate biosynthetic process; cellular macromolecule biosynthetic process; cellular glucan metabolic process; macromolecule biosynthetic process; glycogen biosynthetic process; macromolecule metabolic process; polysaccharide biosynthetic process; energy reserve metabolic process; energy derivation by oxidation of organic compounds; cellular macromolecule metabolic process; starch me…	transferase activity, transferring phosphorus-containing groups; catalytic activity; transferase activity; glucose-1-phosphate adenylyltransferase activity; nucleotidyltransferase activity; adenylyltransferase activity	intracellular organelle part; plastid envelope; organelle part; envelope; cell part; chloroplast stroma; chloroplast part; organelle; organelle envelope; plastid; plastid stroma; chloroplast envelope; plastid part; intracellular membrane-bounded organelle; membrane-bounded organelle; cytoplasm; cell; intracellular part; intracellular; intracellular organelle; cytoplasmic part; chloroplast	F6HDM4	XM_002281033.3
VIT_18s0001g12840				1.83508	PREDICTED: glucose-1-phosphate adenylyltransferase large subunit 2,	GDP-mannose pyrophosphorylase/mannose-1-phosphate guanylyltransferase	Amino sugar and nucleotide sugar metabolism:Starch and sucrose metabolism	cellular carbohydrate biosynthetic process; cellular macromolecule biosynthetic process; cellular glucan metabolic process; macromolecule biosynthetic process; macromolecule metabolic process; polysaccharide biosynthetic process; energy derivation by oxidation of organic compounds; cellular macromolecule metabolic process; starch metabolic process; carbohydrate biosynthetic process; generation of…	transferase activity, transferring phosphorus-containing groups; catalytic activity; transferase activity; nucleotidyltransferase activity	cell part; organelle; plastid; intracellular membrane-bounded organelle; membrane-bounded organelle; cytoplasm; cell; intracellular part; intracellular; intracellular organelle; cytoplasmic part; chloroplast	E0CQG1	XM_010666409.1
VIT_00s1959g00010			1.54673	1.53039	PREDICTED: probable UDP-N-acetylglucosamine pyrophosphorylase	UDP-N-acetylglucosamine pyrophosphorylase	na	metabolic process	transferase activity, transferring phosphorus-containing groups; catalytic activity; transferase activity; nucleotidyltransferase activity	na	F6H8F0	na
VIT_19s0138g00110			2.38286	1.86232	PREDICTED: putative callose synthase 8-like [Vitis vinifera]	1,3-beta-glucan synthase/callose synthase catalytic subunit	Starch and sucrose metabolism	cellular carbohydrate biosynthetic process; cellular macromolecule biosynthetic process; cellular glucan metabolic process; macromolecule biosynthetic process; macromolecule metabolic process; polysaccharide biosynthetic process; cellular macromolecule metabolic process; beta-glucan metabolic process; starch metabolic process; carbohydrate biosynthetic process; beta-glucan biosynthetic process; d…	UDP-glucosyltransferase activity; catalytic activity; glucosyltransferase activity; transferase activity, transferring hexosyl groups; transferase activity; transferase activity, transferring glycosyl groups; UDP-glycosyltransferase activity	macromolecular complex; cell part; protein complex; plasma membrane part; plasma membrane; membrane part; cell; cell periphery; membrane	F6GX42	na
VIT_07s0005g00750			1.89537	2.66156	PREDICTED: sucrose synthase 2 [Vitis vinifera]	Glycosyltransferase	Starch and sucrose metabolism	cellular glucan metabolic process; macromolecule metabolic process; cellular macromolecule metabolic process; starch metabolic process; disaccharide metabolic process; organic substance metabolic process; metabolic process; cellular metabolic process; single-organism carbohydrate metabolic process; oligosaccharide metabolic process; cellular polysaccharide metabolic process; cellular carbohydrate…	UDP-glucosyltransferase activity; catalytic activity; glucosyltransferase activity; transferase activity, transferring hexosyl groups; transferase activity; transferase activity, transferring glycosyl groups; UDP-glycosyltransferase activity	na	A5C6H7	XM_002271860.2
VIT_02s0025g04210			1.6777	2.90165	PREDICTED: UDP-glucose 4-epimerase [Vitis vinifera]	UDP-glucose 4-epimerase/UDP-sulfoquinovose synthase	Amino sugar and nucleotide sugar metabolism:Galactose metabolism	monosaccharide metabolic process; small molecule metabolic process; heterocycle metabolic process; cellular nitrogen compound metabolic process; cellular aromatic compound metabolic process; nucleoside phosphate metabolic process; hexose metabolic process; phosphate-containing compound metabolic process; phosphorus metabolic process; organic substance metabolic process; metabolic process; single-…	catalytic activity; UDP-glucose 4-epimerase activity; heterocyclic compound binding; coenzyme binding; cofactor binding; nucleoside phosphate binding; isomerase activity; nucleotide binding; racemase and epimerase activity; small molecule binding; organic cyclic compound binding; racemase and epimerase activity, acting on carbohydrates and derivatives; binding	na	D7TW56	XM_002283067.3
VIT_15s0048g00330				-2.71524	PREDICTED: UDP-glucuronate 4-epimerase 3-like [Vitis vinifera]	UDP-glucose 4-epimerase/UDP-sulfoquinovose synthase	na	organic substance metabolic process; metabolic process; cellular metabolic process; carbohydrate metabolic process; primary metabolic process; cellular process	catalytic activity; heterocyclic compound binding; coenzyme binding; cofactor binding; nucleoside phosphate binding; isomerase activity; nucleotide binding; racemase and epimerase activity; small molecule binding; organic cyclic compound binding; racemase and epimerase activity, acting on carbohydrates and derivatives; binding	na	F6I3A0	XM_010663363.1
VIT_15s0048g00340				-1.73557	PREDICTED: UDP-glucuronate 4-epimerase 3-like [Vitis vinifera]	UDP-glucose 4-epimerase/UDP-sulfoquinovose synthase	na	organic substance metabolic process; metabolic process; cellular metabolic process; carbohydrate metabolic process; primary metabolic process; cellular process	catalytic activity; heterocyclic compound binding; coenzyme binding; cofactor binding; nucleoside phosphate binding; isomerase activity; nucleotide binding; racemase and epimerase activity; small molecule binding; organic cyclic compound binding; racemase and epimerase activity, acting on carbohydrates and derivatives; binding	na	F6I399	XM_002280931.2
VIT_12s0059g02240				-3.38003	na	1,3-beta-glucan synthase/callose synthase catalytic subunit	na	na	na	na	F6HIJ4	na
VIT_11s0118g00190				1.6349	na	Glycosyltransferase	na	na	na	na	D7T4V7	na
VIT_00s2207g00010			1.54854	1.67839	na	UDP-N-acetylglucosamine pyrophosphorylase	na	na	na	na	F6H8F1	XM_003635580.2
VIT_13s0156g00210			2.04588	2.78048	na	1,3-beta-glucan synthase/callose synthase catalytic subunit	na	na	na	na	F6HPT0	XM_010661248.1
VIT_17s0000g10020	2.21883		2.55247	2.8029	na	1,3-beta-glucan synthase/callose synthase catalytic subunit	na	na	na	na	F6GTM0	na
VIT_11s0016g01420				-2.15239	PREDICTED: uncharacterized protein At5g12080 [Vitis vinifera]	Predicted mechanosensitive ion channel	na	single-organism cellular process; transmembrane transport; single-organism process; single-organism transport; transport; localization; establishment of localization; cellular process	na	membrane	D7TCH8	XM_010657831.1
VIT_05s0094g00340				2.77654	class IV chitinase precursor [Vitis vinifera]	Predicted chitinase	Amino sugar and nucleotide sugar metabolism	aminoglycan metabolic process; cellular catabolic process; carbohydrate derivative catabolic process; macromolecule metabolic process; amino sugar metabolic process; single-organism cellular process; cellular macromolecule metabolic process; cell wall macromolecule metabolic process; single-organism process; cell wall organization or biogenesis; cellular component organization or biogenesis; gluc…	chitin binding; catalytic activity; hydrolase activity, hydrolyzing O-glycosyl compounds; chitinase activity; hydrolase activity; hydrolase activity, acting on glycosyl bonds; carbohydrate derivative binding; binding	na	Q7XAU6	NM_001281146.1
VIT_05s0094g00330				2.51471	PREDICTED: chitinase 5 [Vitis vinifera]	Predicted chitinase	Amino sugar and nucleotide sugar metabolism	aminoglycan metabolic process; developmental process involved in reproduction; cellular catabolic process; carbohydrate derivative catabolic process; macromolecule metabolic process; single-organism cellular process; cellular macromolecule metabolic process; single-organism process; cell wall organization or biogenesis; cellular component organization or biogenesis; embryo development ending in s…	catalytic activity; hydrolase activity, hydrolyzing O-glycosyl compounds; chitinase activity; hydrolase activity; hydrolase activity, acting on glycosyl bonds; carbohydrate derivative binding; binding	cell part; external encapsulating structure; cell wall; cell; cell periphery	A5AK36	XM_002275498.2
VIT_05s0077g01250			-1.69174		PREDICTED: chitinase-like protein 2 [Vitis vinifera]	Predicted chitinase	Amino sugar and nucleotide sugar metabolism	aminoglycan metabolic process; cellular catabolic process; carbohydrate derivative catabolic process; macromolecule metabolic process; amino sugar metabolic process; single-organism cellular process; cellular macromolecule metabolic process; cell wall macromolecule metabolic process; single-organism process; cell wall organization or biogenesis; cellular component organization or biogenesis; gluc…	catalytic activity; hydrolase activity, hydrolyzing O-glycosyl compounds; chitinase activity; hydrolase activity; hydrolase activity, acting on glycosyl bonds	na	A5B1C7	XM_002276527.3
VIT_05s0094g00200			1.61937	2.63489	PREDICTED: endochitinase PR4 [Vitis vinifera]	Predicted chitinase	Amino sugar and nucleotide sugar metabolism	aminoglycan metabolic process; developmental process involved in reproduction; cellular catabolic process; carbohydrate derivative catabolic process; macromolecule metabolic process; amino sugar metabolic process; single-organism cellular process; cellular macromolecule metabolic process; cell wall macromolecule metabolic process; single-organism process; cell wall organization or biogenesis; cel…	chitin binding; catalytic activity; hydrolase activity, hydrolyzing O-glycosyl compounds; chitinase activity; hydrolase activity; hydrolase activity, acting on glycosyl bonds; carbohydrate derivative binding; binding	cell part; external encapsulating structure; cell wall; cell; cell periphery	F6HB07	XM_002274383.2
VIT_05s0094g00250				-2.87995	na	Predicted chitinase	na	na	na	na	F6HAW0	na
VIT_05s0094g00350			1.8059	4.42526	unnamed protein product, partial [Vitis vinifera]	Predicted chitinase	Amino sugar and nucleotide sugar metabolism	aminoglycan metabolic process; cellular catabolic process; carbohydrate derivative catabolic process; macromolecule metabolic process; amino sugar metabolic process; single-organism cellular process; cellular macromolecule metabolic process; cell wall macromolecule metabolic process; single-organism process; cell wall organization or biogenesis; cellular component organization or biogenesis; gluc…	chitin binding; catalytic activity; hydrolase activity, hydrolyzing O-glycosyl compounds; chitinase activity; hydrolase activity; hydrolase activity, acting on glycosyl bonds; carbohydrate derivative binding; binding	na	D7T2C8	na
VIT_06s0004g03840				-1.74603	PREDICTED: chitinase 2-like [Vitis vinifera]	na	Amino sugar and nucleotide sugar metabolism	aminoglycan metabolic process; cellular catabolic process; carbohydrate derivative catabolic process; macromolecule metabolic process; amino sugar metabolic process; single-organism cellular process; cellular macromolecule metabolic process; cell wall macromolecule metabolic process; single-organism process; cell wall organization or biogenesis; cellular component organization or biogenesis; gluc…	catalytic activity; hydrolase activity, hydrolyzing O-glycosyl compounds; chitinase activity; hydrolase activity; hydrolase activity, acting on glycosyl bonds; cation binding; ion binding; binding	na	F6GTV5	na
VIT_19s0014g04940				1.68208	PREDICTED: chitin-inducible gibberellin-responsive protein 1-like	na	na	regulation of RNA metabolic process; cellular macromolecule biosynthetic process; macromolecule biosynthetic process; biological regulation; macromolecule metabolic process; heterocycle metabolic process; cellular nitrogen compound metabolic process; nucleobase-containing compound biosynthetic process; regulation of metabolic process; cellular macromolecule metabolic process; regulation of macrom…	na	na	F6H2I7	XM_002282906.2
Chromatin structure and dynamics
VIT_13s0019g00800				-4.5025	histone H4 [Hyacinthus orientalis]	Histone H4	na	protein complex biogenesis; response to water deprivation; DNA conformation change; macromolecule metabolic process; chromatin assembly; heterocycle metabolic process; cellular nitrogen compound metabolic process; single-organism cellular process; protein-DNA complex subunit organization; cellular macromolecule metabolic process; response to water stimulus; response to stress; single-organism pro…	nucleic acid binding; heterocyclic compound binding; organic cyclic compound binding; DNA binding; binding	intracellular organelle part; organelle lumen; intracellular organelle lumen; nuclear lumen; organelle part; thylakoid; macromolecular complex; cell part; membrane-enclosed lumen; protein complex; organelle; intracellular non-membrane-bounded organelle; plastid; intracellular membrane-bounded organelle; DNA packaging complex; protein-DNA complex; membrane-bounded organelle; plasma membrane; cytop…	A5B4J3	XM_002284528.2
VIT_06s0004g04370				-4.34444	histone H4 [Hyacinthus orientalis]	Histone H4	na	protein complex biogenesis; response to water deprivation; DNA conformation change; macromolecule metabolic process; chromatin assembly; heterocycle metabolic process; cellular nitrogen compound metabolic process; single-organism cellular process; protein-DNA complex subunit organization; cellular macromolecule metabolic process; response to water stimulus; response to stress; cytoskeleton organi…	nucleic acid binding; actin binding; heterocyclic compound binding; cytoskeletal protein binding; organic cyclic compound binding; protein binding; DNA binding; binding	cytoskeleton; intracellular organelle part; organelle lumen; intracellular organelle lumen; nuclear lumen; organelle part; thylakoid; macromolecular complex; cell part; membrane-enclosed lumen; protein complex; organelle; intracellular non-membrane-bounded organelle; actin cytoskeleton; plastid; intracellular membrane-bounded organelle; DNA packaging complex; protein-DNA complex; membrane-bounded…	A5B4J3	XM_002284528.2
VIT_13s0019g00780				-4.12839	histone H4 [Hyacinthus orientalis]	Histone H4	na	protein complex biogenesis; response to water deprivation; DNA conformation change; macromolecule metabolic process; chromatin assembly; heterocycle metabolic process; cellular nitrogen compound metabolic process; single-organism cellular process; protein-DNA complex subunit organization; cellular macromolecule metabolic process; response to water stimulus; response to stress; single-organism pro…	nucleic acid binding; heterocyclic compound binding; organic cyclic compound binding; DNA binding; binding	intracellular organelle part; organelle lumen; intracellular organelle lumen; nuclear lumen; organelle part; thylakoid; macromolecular complex; cell part; membrane-enclosed lumen; protein complex; organelle; intracellular non-membrane-bounded organelle; plastid; intracellular membrane-bounded organelle; DNA packaging complex; protein-DNA complex; membrane-bounded organelle; plasma membrane; cytop…	A5B4J3	XM_002284528.2
VIT_13s0019g00760				-3.38273	histone H4 [Hyacinthus orientalis]	Histone H4	na	protein complex biogenesis; response to water deprivation; DNA conformation change; macromolecule metabolic process; chromatin assembly; heterocycle metabolic process; cellular nitrogen compound metabolic process; single-organism cellular process; protein-DNA complex subunit organization; cellular macromolecule metabolic process; response to water stimulus; response to stress; single-organism pro…	nucleic acid binding; heterocyclic compound binding; organic cyclic compound binding; DNA binding; binding	intracellular organelle part; organelle lumen; intracellular organelle lumen; nuclear lumen; organelle part; thylakoid; macromolecular complex; cell part; membrane-enclosed lumen; protein complex; organelle; intracellular non-membrane-bounded organelle; plastid; intracellular membrane-bounded organelle; DNA packaging complex; protein-DNA complex; membrane-bounded organelle; plasma membrane; cytop…	A5B4J3	XM_002284528.2
VIT_13s0067g03650				-2.80407	histone H4 [Hyacinthus orientalis]	Histone H4	na	protein complex biogenesis; response to water deprivation; DNA conformation change; macromolecule metabolic process; chromatin assembly; heterocycle metabolic process; cellular nitrogen compound metabolic process; single-organism cellular process; protein-DNA complex subunit organization; cellular macromolecule metabolic process; response to water stimulus; response to stress; single-organism pro…	nucleic acid binding; heterocyclic compound binding; organic cyclic compound binding; DNA binding; binding	intracellular organelle part; organelle lumen; intracellular organelle lumen; nuclear lumen; organelle part; thylakoid; macromolecular complex; cell part; membrane-enclosed lumen; protein complex; organelle; intracellular non-membrane-bounded organelle; plastid; intracellular membrane-bounded organelle; DNA packaging complex; protein-DNA complex; membrane-bounded organelle; plasma membrane; cytop…	A5B4J3	XM_002284528.2
VIT_06s0004g03890				-2.20936	histone H4 [Hyacinthus orientalis]	Histone H4	na	protein complex biogenesis; response to water deprivation; DNA conformation change; macromolecule metabolic process; chromatin assembly; heterocycle metabolic process; cellular nitrogen compound metabolic process; single-organism cellular process; protein-DNA complex subunit organization; cellular macromolecule metabolic process; response to water stimulus; response to stress; cytoskeleton organi…	nucleic acid binding; actin binding; heterocyclic compound binding; cytoskeletal protein binding; organic cyclic compound binding; protein binding; DNA binding; binding	cytoskeleton; intracellular organelle part; organelle lumen; intracellular organelle lumen; nuclear lumen; organelle part; thylakoid; macromolecular complex; cell part; membrane-enclosed lumen; protein complex; organelle; intracellular non-membrane-bounded organelle; plastid; intracellular membrane-bounded organelle; DNA packaging complex; protein-DNA complex; membrane-bounded organelle; plasma m…	A5B4J3	XM_002284528.2
VIT_08s0007g00040				-1.91277	histone H4 [Hyacinthus orientalis]	Histone H4	na	protein complex biogenesis; response to water deprivation; DNA conformation change; macromolecule metabolic process; chromatin assembly; heterocycle metabolic process; cellular nitrogen compound metabolic process; single-organism cellular process; protein-DNA complex subunit organization; cellular macromolecule metabolic process; response to water stimulus; response to stress; cytoskeleton organi…	nucleic acid binding; actin binding; heterocyclic compound binding; cytoskeletal protein binding; organic cyclic compound binding; protein binding; DNA binding; binding	cytoskeleton; intracellular organelle part; organelle lumen; intracellular organelle lumen; nuclear lumen; organelle part; thylakoid; macromolecular complex; cell part; membrane-enclosed lumen; protein complex; organelle; intracellular non-membrane-bounded organelle; actin cytoskeleton; plastid; intracellular membrane-bounded organelle; DNA packaging complex; protein-DNA complex; membrane-bounded…	A5B4J3	XM_002284528.2
VIT_00s0179g00340				-3.5881	PREDICTED: histone H2A variant 1 [Vitis vinifera]	Histone 2A	na	protein complex biogenesis; DNA conformation change; macromolecule metabolic process; chromatin assembly; heterocycle metabolic process; cellular nitrogen compound metabolic process; single-organism cellular process; protein-DNA complex subunit organization; cellular macromolecule metabolic process; single-organism process; cellular component organization or biogenesis; nucleosome organization; c…	nucleic acid binding; heterocyclic compound binding; organic cyclic compound binding; DNA binding; binding	intracellular organelle part; organelle part; macromolecular complex; cell part; protein complex; organelle; intracellular non-membrane-bounded organelle; intracellular membrane-bounded organelle; DNA packaging complex; protein-DNA complex; membrane-bounded organelle; non-membrane-bounded organelle; cell; intracellular part; chromosome; DNA bending complex; intracellular; intracellular organelle;…	D7T3I0	XM_002281230.2
VIT_07s0104g00960				-4.22983	PREDICTED: histone H2AX [Vitis vinifera]	Histone 2A	na	protein complex biogenesis; DNA conformation change; macromolecule metabolic process; chromatin assembly; heterocycle metabolic process; cellular nitrogen compound metabolic process; single-organism cellular process; protein-DNA complex subunit organization; cellular macromolecule metabolic process; single-organism process; cellular component organization or biogenesis; nucleosome organization; c…	nucleic acid binding; heterocyclic compound binding; organic cyclic compound binding; DNA binding; binding	intracellular organelle part; organelle part; macromolecular complex; cell part; protein complex; organelle; intracellular non-membrane-bounded organelle; intracellular membrane-bounded organelle; DNA packaging complex; protein-DNA complex; membrane-bounded organelle; non-membrane-bounded organelle; cell; intracellular part; chromosome; DNA bending complex; intracellular; intracellular organelle;…	A5C1C4	XM_002271470.3
VIT_14s0030g00450				-2.45722	PREDICTED: histone H2AX [Vitis vinifera]	Histone 2A	na	protein complex biogenesis; DNA conformation change; macromolecule metabolic process; chromatin assembly; heterocycle metabolic process; cellular nitrogen compound metabolic process; single-organism cellular process; protein-DNA complex subunit organization; cellular macromolecule metabolic process; single-organism process; cellular component organization or biogenesis; nucleosome organization; c…	nucleic acid binding; heterocyclic compound binding; organic cyclic compound binding; DNA binding; binding	intracellular organelle part; organelle part; macromolecular complex; cell part; protein complex; organelle; intracellular non-membrane-bounded organelle; intracellular membrane-bounded organelle; DNA packaging complex; protein-DNA complex; membrane-bounded organelle; non-membrane-bounded organelle; cell; intracellular part; chromosome; DNA bending complex; intracellular; intracellular organelle;…	A5BCX3	XM_002265842.3
VIT_06s0004g04230				-2.14858	PREDICTED: histone H2B-like [Vitis vinifera]	Histone H2B	na	protein complex biogenesis; DNA conformation change; macromolecule metabolic process; chromatin assembly; heterocycle metabolic process; cellular nitrogen compound metabolic process; single-organism cellular process; protein-DNA complex subunit organization; cellular macromolecule metabolic process; single-organism process; cellular component organization or biogenesis; nucleosome organization; c…	nucleic acid binding; heterocyclic compound binding; organic cyclic compound binding; DNA binding; binding	intracellular organelle part; organelle part; macromolecular complex; cell part; protein complex; organelle; intracellular non-membrane-bounded organelle; intracellular membrane-bounded organelle; DNA packaging complex; protein-DNA complex; membrane-bounded organelle; non-membrane-bounded organelle; cell; intracellular part; chromosome; DNA bending complex; intracellular; intracellular organelle;…	F6GV41	XM_002284321.3
VIT_15s0046g01110				-2.70741	PREDICTED: histone H3-like centromeric protein HTR12 [Vitis	Histones H3 and H4	na	protein complex biogenesis; DNA conformation change; macromolecule metabolic process; heterocycle metabolic process; cellular nitrogen compound metabolic process; single-organism cellular process; cellular macromolecule metabolic process; single-organism process; cellular component organization or biogenesis; cellular aromatic compound metabolic process; organelle organization; protein complex as…	nucleic acid binding; heterocyclic compound binding; organic cyclic compound binding; DNA binding; binding	intracellular organelle part; organelle part; macromolecular complex; cell part; protein complex; organelle; intracellular non-membrane-bounded organelle; intracellular membrane-bounded organelle; membrane-bounded organelle; non-membrane-bounded organelle; cell; intracellular part; chromosome; intracellular; intracellular organelle; nucleus; chromosomal part	D7UCN1	XM_002281037.2
VIT_00s0868g00020				-2.46206	PREDICTED: probable histone H2A.3 [Vitis vinifera]	Histone 2A	na	protein complex biogenesis; DNA conformation change; macromolecule metabolic process; chromatin assembly; heterocycle metabolic process; cellular nitrogen compound metabolic process; single-organism cellular process; protein-DNA complex subunit organization; cellular macromolecule metabolic process; single-organism process; cellular component organization or biogenesis; nucleosome organization; c…	nucleic acid binding; heterocyclic compound binding; organic cyclic compound binding; DNA binding; binding	intracellular organelle part; organelle lumen; intracellular organelle lumen; nuclear lumen; organelle part; macromolecular complex; cell part; membrane-enclosed lumen; protein complex; organelle; intracellular non-membrane-bounded organelle; external encapsulating structure; intracellular membrane-bounded organelle; DNA packaging complex; protein-DNA complex; membrane-bounded organelle; cell wal…	D7TRY1	XM_002272807.3
VIT_00s0865g00030				-2.37164	PREDICTED: probable histone H2A.3 [Vitis vinifera]	Histone 2A	na	protein complex biogenesis; DNA conformation change; macromolecule metabolic process; chromatin assembly; heterocycle metabolic process; cellular nitrogen compound metabolic process; single-organism cellular process; protein-DNA complex subunit organization; cellular macromolecule metabolic process; single-organism process; cellular component organization or biogenesis; nucleosome organization; c…	nucleic acid binding; heterocyclic compound binding; organic cyclic compound binding; DNA binding; binding	intracellular organelle part; organelle lumen; intracellular organelle lumen; nuclear lumen; organelle part; macromolecular complex; cell part; membrane-enclosed lumen; protein complex; organelle; intracellular non-membrane-bounded organelle; external encapsulating structure; intracellular membrane-bounded organelle; DNA packaging complex; protein-DNA complex; membrane-bounded organelle; cell wal…	D7U6X1	XM_002275447.3
VIT_06s0004g04270				-3.06957	PREDICTED: probable histone H2A.4 isoform 1 [Vitis vinifera]	Histone 2A	na	protein complex biogenesis; DNA conformation change; macromolecule metabolic process; chromatin assembly; heterocycle metabolic process; cellular nitrogen compound metabolic process; single-organism cellular process; protein-DNA complex subunit organization; cellular macromolecule metabolic process; single-organism process; cellular component organization or biogenesis; nucleosome organization; c…	nucleic acid binding; heterocyclic compound binding; organic cyclic compound binding; DNA binding; binding	intracellular organelle part; organelle part; macromolecular complex; cell part; protein complex; organelle; intracellular non-membrane-bounded organelle; intracellular membrane-bounded organelle; DNA packaging complex; protein-DNA complex; membrane-bounded organelle; non-membrane-bounded organelle; cell; intracellular part; chromosome; DNA bending complex; intracellular; intracellular organelle;…	A5AFR3	XM_002284269.3
VIT_14s0060g02360				-3.70199	PREDICTED: probable histone H2A.5 [Vitis vinifera]	Histone 2A	na	protein complex biogenesis; DNA conformation change; macromolecule metabolic process; chromatin assembly; heterocycle metabolic process; cellular nitrogen compound metabolic process; single-organism cellular process; protein-DNA complex subunit organization; cellular macromolecule metabolic process; single-organism process; cellular component organization or biogenesis; nucleosome organization; c…	nucleic acid binding; heterocyclic compound binding; organic cyclic compound binding; DNA binding; binding	intracellular organelle part; organelle part; macromolecular complex; cell part; protein complex; organelle; intracellular non-membrane-bounded organelle; intracellular membrane-bounded organelle; DNA packaging complex; protein-DNA complex; membrane-bounded organelle; non-membrane-bounded organelle; cell; intracellular part; chromosome; DNA bending complex; intracellular; intracellular organelle;…	A5B8T6	XM_002283935.3
VIT_06s0004g04300				-2.62519	PREDICTED: probable histone H2B.1 isoform 1 [Vitis vinifera]	Histone H2B	na	protein complex biogenesis; DNA conformation change; macromolecule metabolic process; chromatin assembly; heterocycle metabolic process; cellular nitrogen compound metabolic process; single-organism cellular process; protein-DNA complex subunit organization; cellular macromolecule metabolic process; single-organism process; cellular component organization or biogenesis; nucleosome organization; c…	nucleic acid binding; heterocyclic compound binding; organic cyclic compound binding; DNA binding; binding	intracellular organelle part; organelle lumen; intracellular organelle lumen; nuclear lumen; organelle part; macromolecular complex; cell part; membrane-enclosed lumen; protein complex; organelle; intracellular non-membrane-bounded organelle; intracellular membrane-bounded organelle; DNA packaging complex; protein-DNA complex; membrane-bounded organelle; non-membrane-bounded organelle; cell; intr…	A5BCC0	XM_002284241.2
VIT_06s0004g04240				-1.95996	PREDICTED: probable histone H2B.3 [Glycine max]	Histone H2B	na	protein complex biogenesis; DNA conformation change; macromolecule metabolic process; chromatin assembly; heterocycle metabolic process; cellular nitrogen compound metabolic process; single-organism cellular process; protein-DNA complex subunit organization; cellular macromolecule metabolic process; single-organism process; cellular component organization or biogenesis; nucleosome organization; c…	nucleic acid binding; heterocyclic compound binding; organic cyclic compound binding; DNA binding; binding	intracellular organelle part; organelle part; macromolecular complex; cell part; protein complex; organelle; intracellular non-membrane-bounded organelle; intracellular membrane-bounded organelle; DNA packaging complex; protein-DNA complex; membrane-bounded organelle; non-membrane-bounded organelle; cell; intracellular part; chromosome; DNA bending complex; intracellular; intracellular organelle;…	F6GV40	na
VIT_03s0038g02430				-1.62304	PREDICTED: WD-40 repeat-containing protein MSI2 [Vitis vinifera]	Nucleosome remodeling factor, subunit CAF1/NURF55/MSI1	na	peptidyl-amino acid modification; cellular protein metabolic process; cellular macromolecule biosynthetic process; macromolecule biosynthetic process; protein metabolic process; macromolecule metabolic process; single-organism cellular process; cellular macromolecule metabolic process; single-organism process; cellular component organization or biogenesis; protein modification process; cellular p…	catalytic activity; transferase activity, transferring acyl groups; acetyltransferase activity; transferase activity, transferring acyl groups other than amino-acyl groups; transferase activity; N-acyltransferase activity; N-acetyltransferase activity	intracellular organelle part; organelle lumen; intracellular organelle lumen; nuclear lumen; organelle part; macromolecular complex; cell part; membrane-enclosed lumen; protein complex; organelle; intracellular membrane-bounded organelle; membrane-bounded organelle; cell; intracellular part; nuclear part; intracellular; intracellular organelle; nucleus	D7U551	XM_002278895.2
VIT_06s0004g01690				-4.5141	hypothetical protein CARUB_v10021660mg, partial [Capsella rubella]	Histones H3 and H4	na	protein complex biogenesis; DNA conformation change; macromolecule metabolic process; chromatin assembly; heterocycle metabolic process; cellular nitrogen compound metabolic process; single-organism cellular process; protein-DNA complex subunit organization; cellular macromolecule metabolic process; single-organism process; cellular component organization or biogenesis; nucleosome organization; c…	nucleic acid binding; heterocyclic compound binding; organic cyclic compound binding; DNA binding; binding	intracellular organelle part; organelle part; macromolecular complex; cell part; protein complex; organelle; intracellular non-membrane-bounded organelle; intracellular membrane-bounded organelle; DNA packaging complex; protein-DNA complex; membrane-bounded organelle; non-membrane-bounded organelle; cell; intracellular part; chromosome; DNA bending complex; intracellular; intracellular organelle;…	A5AEY1	XM_002285526.3
VIT_13s0019g05370				-3.96454	hypothetical protein VITISV_029051 [Vitis vinifera]	Histone H2B	na	protein complex biogenesis; DNA conformation change; macromolecule metabolic process; chromatin assembly; heterocycle metabolic process; cellular nitrogen compound metabolic process; single-organism cellular process; protein-DNA complex subunit organization; cellular macromolecule metabolic process; single-organism process; cellular component organization or biogenesis; nucleosome organization; c…	nucleic acid binding; heterocyclic compound binding; organic cyclic compound binding; DNA binding; binding	intracellular organelle part; organelle lumen; intracellular organelle lumen; nuclear lumen; organelle part; macromolecular complex; cell part; membrane-enclosed lumen; protein complex; organelle; intracellular non-membrane-bounded organelle; plastid; intracellular membrane-bounded organelle; DNA packaging complex; protein-DNA complex; membrane-bounded organelle; cytoplasm; non-membrane-bounded o…	F6HNA5	XM_002264106.3
VIT_00s0261g00040			-2.29757	-4.21994	na	Predicted histone tail methylase containing SET domain	na	na	na	na	F6I5M6	na
VIT_08s0007g07110				-2.60224	na	Predicted histone tail methylase containing SET domain	na	na	na	na	D7TI91	na
VIT_10s0116g00080				-2.16725	na	Predicted histone tail methylase containing SET domain	na	na	na	na	F6H7J2	na
VIT_01s0010g03590				-2.14137	na	HORMA domain	na	na	na	na	D7TAX9	na
VIT_00s0499g00040				-1.9354	na	Chromatin assembly factor-I	na	na	na	na	D7ST05	na
VIT_01s0026g01010				1.74523	na	Histone deacetylase complex, SIN3 component	na	na	na	na	F6HPJ0	XM_010654540.1
VIT_13s0067g00020				1.77906	na	Predicted histone tail methylase containing SET domain	na	na	na	na	F6HCF0	na
VIT_19s0014g00540				1.93964	na	DNA topoisomerase type II	na	na	na	na	E0CS31	na
VIT_04s0044g00560				-4.78701	uncharacterized protein LOC100306416 [Glycine max]	Histones H3 and H4	na	protein complex biogenesis; DNA conformation change; macromolecule metabolic process; chromatin assembly; heterocycle metabolic process; cellular nitrogen compound metabolic process; single-organism cellular process; protein-DNA complex subunit organization; cellular macromolecule metabolic process; single-organism process; cellular component organization or biogenesis; nucleosome organization; c…	nucleic acid binding; heterocyclic compound binding; organic cyclic compound binding; DNA binding; binding	intracellular organelle part; organelle part; macromolecular complex; cell part; protein complex; organelle; intracellular non-membrane-bounded organelle; intracellular membrane-bounded organelle; DNA packaging complex; protein-DNA complex; membrane-bounded organelle; non-membrane-bounded organelle; cell; intracellular part; chromosome; DNA bending complex; intracellular; intracellular organelle;…	A5AEY1	XM_002285526.3
VIT_06s0004g01710				-4.4892	uncharacterized protein LOC100306416 [Glycine max]	Histones H3 and H4	na	protein complex biogenesis; DNA conformation change; macromolecule metabolic process; chromatin assembly; heterocycle metabolic process; cellular nitrogen compound metabolic process; single-organism cellular process; protein-DNA complex subunit organization; cellular macromolecule metabolic process; single-organism process; cellular component organization or biogenesis; nucleosome organization; c…	nucleic acid binding; heterocyclic compound binding; organic cyclic compound binding; DNA binding; binding	intracellular organelle part; organelle part; macromolecular complex; cell part; protein complex; organelle; intracellular non-membrane-bounded organelle; intracellular membrane-bounded organelle; DNA packaging complex; protein-DNA complex; membrane-bounded organelle; non-membrane-bounded organelle; cell; intracellular part; chromosome; DNA bending complex; intracellular; intracellular organelle;…	A5AEY1	XM_002285526.3
VIT_13s0064g01340				-4.33751	uncharacterized protein LOC100306416 [Glycine max]	Histones H3 and H4	na	protein complex biogenesis; DNA conformation change; macromolecule metabolic process; chromatin assembly; heterocycle metabolic process; cellular nitrogen compound metabolic process; single-organism cellular process; protein-DNA complex subunit organization; cellular macromolecule metabolic process; single-organism process; cellular component organization or biogenesis; nucleosome organization; c…	nucleic acid binding; heterocyclic compound binding; organic cyclic compound binding; DNA binding; binding	intracellular organelle part; organelle part; macromolecular complex; cell part; protein complex; organelle; intracellular non-membrane-bounded organelle; intracellular membrane-bounded organelle; DNA packaging complex; protein-DNA complex; membrane-bounded organelle; non-membrane-bounded organelle; cell; intracellular part; chromosome; DNA bending complex; intracellular; intracellular organelle;…	A5AEY1	XM_002285526.3
VIT_18s0072g00800				-4.00957	uncharacterized protein LOC100306416 [Glycine max]	Histones H3 and H4	na	protein complex biogenesis; DNA conformation change; macromolecule metabolic process; chromatin assembly; heterocycle metabolic process; cellular nitrogen compound metabolic process; single-organism cellular process; protein-DNA complex subunit organization; cellular macromolecule metabolic process; single-organism process; cellular component organization or biogenesis; nucleosome organization; c…	nucleic acid binding; heterocyclic compound binding; organic cyclic compound binding; DNA binding; binding	intracellular organelle part; organelle part; macromolecular complex; cell part; protein complex; organelle; intracellular non-membrane-bounded organelle; intracellular membrane-bounded organelle; DNA packaging complex; protein-DNA complex; membrane-bounded organelle; non-membrane-bounded organelle; cell; intracellular part; chromosome; DNA bending complex; intracellular; intracellular organelle;…	A5AEY1	XM_002285526.3
VIT_07s0104g00980				2.15963	unnamed protein product, partial [Vitis vinifera]	Histone 2A	na	protein complex biogenesis; DNA conformation change; macromolecule metabolic process; chromatin assembly; heterocycle metabolic process; cellular nitrogen compound metabolic process; single-organism cellular process; protein-DNA complex subunit organization; cellular macromolecule metabolic process; single-organism process; cellular component organization or biogenesis; nucleosome organization; c…	nucleic acid binding; heterocyclic compound binding; organic cyclic compound binding; DNA binding; binding	intracellular organelle part; organelle part; macromolecular complex; cell part; protein complex; organelle; intracellular non-membrane-bounded organelle; intracellular membrane-bounded organelle; DNA packaging complex; protein-DNA complex; membrane-bounded organelle; non-membrane-bounded organelle; cell; intracellular part; chromosome; DNA bending complex; intracellular; intracellular organelle;…	D7TP69	na
VIT_05s0062g01360				-3.25919	na	Histone H3 (Lys4) methyltransferase complex, subunit SET1 and related methyltransferases	na	na	na	na	D7U9P8	XM_002269770.3
VIT_04s0044g01090				-2.31228	na	Chromatin assembly complex 1 subunit B/CAC2 (contains WD40 repeats)	na	na	na	na	D7U4G0	XM_002274931.2
VIT_16s0013g00310				-2.26614	na	Histone H3 (Lys9) methyltransferase SUV39H1/Clr4, required for transcriptional silencing	na	na	na	na	F6I2K5	na
VIT_05s0020g02960				1.69792	na	Chromatin remodeling complex SWI/SNF, component SWI2 and related ATPases (DNA/RNA helicase superfamily)	na	na	na	na	F6HDM6	XM_010651576.1
VIT_05s0020g02020				1.80989	na	Chromatin remodeling complex SWI/SNF, component SWI2 and related ATPases (DNA/RNA helicase superfamily)	na	na	na	na	F6HDI4	na
VIT_04s0023g03350				1.85226	na	Histone acetyltransferase SAGA, TRRAP/TRA1 component, PI-3 kinase superfamily	na	na	na	na	F6GWN0	na
VIT_05s0020g02000	2.11193		2.99485	3.32982	na	Chromatin remodeling complex SWI/SNF, component SWI2 and related ATPases (DNA/RNA helicase superfamily)	na	na	na	na	F6HDI3	na
Coenzyme transport and metabolism											na	na
VIT_01s0127g00150				-1.75414	PREDICTED: 2-phytyl-1,4-naphtoquinone methyltransferase,	Ubiquinone biosynthesis methyltransferase COQ5	na	metabolic process; methylation	catalytic activity; transferase activity, transferring one-carbon groups; transferase activity; methyltransferase activity	na	D7TDK4	XM_002269828.3
VIT_05s0029g00330				-2.04666	PREDICTED: adenosylhomocysteinase isoform 1 [Vitis vinifera]	S-adenosylhomocysteine hydrolase	Cysteine and methionine metabolism	regulation of RNA metabolic process; cellular macromolecule biosynthetic process; macromolecule biosynthetic process; biological regulation; macromolecule metabolic process; small molecule metabolic process; heterocycle metabolic process; cellular nitrogen compound metabolic process; nucleobase-containing compound biosynthetic process; single-organism cellular process; negative regulation of gene…	catalytic activity; metal ion binding; copper ion binding; transition metal ion binding; hydrolase activity; cation binding; ion binding; binding	cell part; organelle; intracellular membrane-bounded organelle; membrane-bounded organelle; plasma membrane; cytoplasm; vacuole; cell; intracellular part; cell periphery; intracellular; intracellular organelle; cytoplasmic part; membrane	A5C5K3	XM_002266118.3
VIT_05s0102g00090				-1.55852	PREDICTED: biotin synthase [Vitis vinifera]	Biotin synthase	Biotin metabolism	sulfur compound biosynthetic process; small molecule metabolic process; heterocycle metabolic process; cellular nitrogen compound metabolic process; organonitrogen compound biosynthetic process; carboxylic acid biosynthetic process; single-organism biosynthetic process; cellular amide metabolic process; amide biosynthetic process; oxoacid metabolic process; small molecule biosynthetic process; ce…	catalytic activity; transferase activity; iron-sulfur cluster binding; metal cluster binding; binding	na	D7U1M4	XM_002263089.2
VIT_19s0090g00530			-1.84934	-4.02535	PREDICTED: geranylgeranyl pyrophosphate synthase-related protein,	Geranylgeranyl pyrophosphate synthase/Polyprenyl synthetase	na	lipid metabolic process; isoprenoid biosynthetic process; cellular biosynthetic process; cellular lipid metabolic process; organic substance metabolic process; metabolic process; single-organism metabolic process; cellular metabolic process; lipid biosynthetic process; organic substance biosynthetic process; isoprenoid metabolic process; primary metabolic process; cellular process; biosynthetic p…	na	na	F6HEK7	XM_002277987.2
VIT_12s0028g03780				-1.54442	PREDICTED: riboflavin synthase alpha chain [Vitis vinifera]	Riboflavin synthase alpha chain	Riboflavin metabolism	small molecule metabolic process; heterocycle metabolic process; cellular nitrogen compound metabolic process; organonitrogen compound biosynthetic process; single-organism biosynthetic process; small molecule biosynthetic process; cellular biosynthetic process; organonitrogen compound metabolic process; water-soluble vitamin metabolic process; vitamin metabolic process; organic substance metabol…	oxidoreductase activity; catalytic activity; transferase activity; transferase activity, transferring alkyl or aryl (other than methyl) groups	macromolecular complex; cell part; protein complex; organelle; plastid; intracellular membrane-bounded organelle; membrane-bounded organelle; cytoplasm; cell; intracellular part; intracellular; intracellular organelle; cytoplasmic part; chloroplast	F6H5B6	XM_002273993.3
VIT_14s0060g00480			-1.50146	-2.57559	PREDICTED: S-adenosylmethionine synthase 4, partial [Vitis	S-adenosylmethionine synthetase	Cysteine and methionine metabolism	sulfur compound biosynthetic process; small molecule metabolic process; heterocycle metabolic process; cellular nitrogen compound metabolic process; organonitrogen compound biosynthetic process; carboxylic acid biosynthetic process; aspartate family amino acid metabolic process; response to stress; single-organism biosynthetic process; alpha-amino acid metabolic process; oxoacid metabolic process…	catalytic activity; metal ion binding; heterocyclic compound binding; transferase activity; adenyl ribonucleotide binding; adenyl nucleotide binding; nucleoside phosphate binding; transferase activity, transferring alkyl or aryl (other than methyl) groups; ribonucleoside binding; ribonucleotide binding; nucleoside binding; carbohydrate derivative binding; nucleotide binding; ATP binding; cation b…	cell part; cytoplasm; cell; intracellular part; intracellular	F6I4H0	na
VIT_07s0005g02230				-3.02068	PREDICTED: S-adenosylmethionine synthase 5 [Vitis vinifera]	S-adenosylmethionine synthetase	Cysteine and methionine metabolism	cellular modified amino acid biosynthetic process; purine nucleoside biosynthetic process; sulfur compound biosynthetic process; small molecule metabolic process; heterocycle metabolic process; cellular nitrogen compound metabolic process; nucleobase-containing compound biosynthetic process; organonitrogen compound biosynthetic process; carboxylic acid biosynthetic process; aspartate family amino…	catalytic activity; metal ion binding; heterocyclic compound binding; methionine adenosyltransferase activity; transferase activity; adenyl ribonucleotide binding; adenyl nucleotide binding; nucleoside phosphate binding; transferase activity, transferring alkyl or aryl (other than methyl) groups; ribonucleoside binding; ribonucleotide binding; nucleoside binding; carbohydrate derivative binding; …	cell part; cytoplasm; cell; intracellular part; intracellular	F6HZE2	na
VIT_12s0035g01080				-1.63376	na	Phytoene desaturase	na	na	na	na	D7TGS3	na
VIT_08s0058g00800	1.7762				na	Molybdopterin synthase sulfurylase	na	na	na	na	F6GXZ8	XM_003632541.2
VIT_05s0049g01610	1.94302			2.48554	PREDICTED: uncharacterized protein LOC100242555 [Vitis vinifera]	Protoporphyrinogen oxidase	na	lipid metabolic process; organic substance metabolic process; metabolic process; single-organism metabolic process; lipid biosynthetic process; organic substance biosynthetic process; oxidation-reduction process; primary metabolic process; biosynthetic process	oxidoreductase activity; catalytic activity	na	F6H8R9	na
VIT_01s0127g00180				-2.18322	unnamed protein product, partial [Vitis vinifera]	Ubiquinone biosynthesis methyltransferase COQ5	na	metabolic process; methylation	catalytic activity; transferase activity, transferring one-carbon groups; transferase activity; methyltransferase activity	na	D7TDK1	na
VIT_00s0759g00010				-1.72274	unnamed protein product, partial [Vitis vinifera]	Porphobilinogen deaminase	Porphyrin and chlorophyll metabolism	peptidyl-amino acid modification; cellular protein metabolic process; protein metabolic process; macromolecule metabolic process; heterocycle metabolic process; cellular nitrogen compound metabolic process; organonitrogen compound biosynthetic process; cellular macromolecule metabolic process; tetrapyrrole biosynthetic process; protein modification process; cellular protein modification process; …	catalytic activity; transferase activity; transferase activity, transferring alkyl or aryl (other than methyl) groups	na	D7ST07	na
VIT_07s0104g01680				-1.5564	unnamed protein product, partial [Vitis vinifera]	Similar to bacterial dephospho-CoA kinase	Pantothenate and CoA biosynthesis	cellular modified amino acid biosynthetic process; purine nucleotide metabolic process; purine nucleoside biosynthetic process; small molecule metabolic process; heterocycle metabolic process; purine ribonucleotide metabolic process; cellular nitrogen compound metabolic process; ribose phosphate metabolic process; nucleobase-containing compound biosynthetic process; organonitrogen compound biosyn…	transferase activity, transferring phosphorus-containing groups; catalytic activity; kinase activity; heterocyclic compound binding; transferase activity; adenyl ribonucleotide binding; adenyl nucleotide binding; nucleoside phosphate binding; ribonucleoside binding; ribonucleotide binding; nucleoside binding; carbohydrate derivative binding; nucleotide binding; ATP binding; purine ribonucleoside …	na	F6HPZ3	na
VIT_08s0007g05000			-1.58406		unnamed protein product, partial [Vitis vinifera]	S-adenosylmethionine synthetase	Cysteine and methionine metabolism	cellular modified amino acid biosynthetic process; purine nucleoside biosynthetic process; sulfur compound biosynthetic process; small molecule metabolic process; heterocycle metabolic process; cellular nitrogen compound metabolic process; nucleobase-containing compound biosynthetic process; organonitrogen compound biosynthetic process; carboxylic acid biosynthetic process; aspartate family amino…	catalytic activity; metal ion binding; heterocyclic compound binding; methionine adenosyltransferase activity; transferase activity; adenyl ribonucleotide binding; adenyl nucleotide binding; nucleoside phosphate binding; transferase activity, transferring alkyl or aryl (other than methyl) groups; ribonucleoside binding; ribonucleotide binding; nucleoside binding; carbohydrate derivative binding; …	na	D7TIR8	na
VIT_16s0013g00590			-1.76414		PREDICTED: blue copper protein [Vitis vinifera]	na	na	na	metal ion binding; copper ion binding; transition metal ion binding; electron carrier activity; cation binding; ion binding; binding	na	D7U759	XM_002281250.2
VIT_18s0001g06580		1.6006	-3.03534	-3.11185	PREDICTED: blue copper protein-like [Vitis vinifera]	na	na	na	metal ion binding; copper ion binding; transition metal ion binding; electron carrier activity; cation binding; ion binding; binding	na	F6H0Y2	XM_002285700.3
VIT_05s0029g00480			-2.07587	-5.14297	PREDICTED: hydroxycinnamoyl-Coenzyme A shikimate/quinate	na	na	na	catalytic activity; transferase activity, transferring acyl groups; transferase activity, transferring acyl groups other than amino-acyl groups; transferase activity	na	F6GWE4	XM_002264393.3
VIT_11s0037g00570				-3.6545	PREDICTED: hydroxycinnamoyl-Coenzyme A shikimate/quinate	na	na	na	catalytic activity; transferase activity, transferring acyl groups; transferase activity, transferring acyl groups other than amino-acyl groups; transferase activity	na	F6HYK9	XM_002276514.3
VIT_09s0054g01700	-1.70939		-4.06326	-2.25433	PREDICTED: hydroxycinnamoyl-Coenzyme A shikimate/quinate	na	na	na	catalytic activity; transferase activity, transferring acyl groups; transferase activity, transferring acyl groups other than amino-acyl groups; transferase activity	na	F6GYH9	na
VIT_09s0018g01190				-2.01627	PREDICTED: hydroxycinnamoyl-Coenzyme A shikimate/quinate	na	Stilbenoid, diarylheptanoid and gingerol biosynthesis:Stilbenoid, diarylheptanoid and gingerol biosynthesis:Flavonoid biosynthesis:Phenylpropanoid biosynthesis:Phenylpropanoid biosynthesis	lignin metabolic process; phenylpropanoid biosynthetic process; cellular macromolecule biosynthetic process; macromolecule biosynthetic process; protein metabolic process; biological regulation; macromolecule metabolic process; heterocycle metabolic process; regulation of metabolic process; flavonoid biosynthetic process; cellular macromolecule metabolic process; flavonoid metabolic process; sing…	catalytic activity; O-acyltransferase activity; transferase activity, transferring acyl groups; transferase activity, transferring acyl groups other than amino-acyl groups; transferase activity	na	F6HBS8	XM_002268952.3
VIT_14s0030g01950				-1.63013	PREDICTED: hydroxycinnamoyl-Coenzyme A shikimate/quinate	na	na	na	catalytic activity; transferase activity, transferring acyl groups; transferase activity, transferring acyl groups other than amino-acyl groups; transferase activity	na	F6HTS4	XM_002273050.3
VIT_11s0037g00580			-1.56812		PREDICTED: hydroxycinnamoyl-Coenzyme A shikimate/quinate	na	na	na	catalytic activity; transferase activity, transferring acyl groups; transferase activity, transferring acyl groups other than amino-acyl groups; transferase activity	na	F6HYL0	XM_010658321.1
VIT_11s0037g00440				2.20628	PREDICTED: hydroxycinnamoyl-Coenzyme A shikimate/quinate	na	na	na	catalytic activity; transferase activity, transferring acyl groups; transferase activity, transferring acyl groups other than amino-acyl groups; transferase activity	na	D7U1C9	XM_002277438.3
VIT_15s0021g01390				-2.12012	PREDICTED: uclacyanin-2 [Vitis vinifera]	na	na	na	metal ion binding; copper ion binding; transition metal ion binding; electron carrier activity; cation binding; ion binding; binding	na	D7SLZ7	XM_002272227.3
VIT_10s0116g00530				-4.4855	PREDICTED: thiazole biosynthetic enzyme, chloroplastic [Vitis	Protein involved in thiamine biosynthesis and DNA damage tolerance	na	cellular response to stimulus; sulfur compound biosynthetic process; small molecule metabolic process; heterocycle metabolic process; cellular nitrogen compound metabolic process; organonitrogen compound biosynthetic process; single-organism cellular process; pyrimidine-containing compound biosynthetic process; response to temperature stimulus; response to stress; single-organism biosynthetic pro…	protein homodimerization activity; zinc ion binding; metal ion binding; identical protein binding; transition metal ion binding; protein dimerization activity; cation binding; protein binding; ion binding; binding	intracellular organelle part; plastid envelope; organelle part; thylakoid; envelope; cell part; stromule; chloroplast stroma; chloroplast part; organelle; organelle envelope; plastid; plastid stroma; chloroplast envelope; plastid part; intracellular membrane-bounded organelle; membrane-bounded organelle; cytoplasm; mitochondrion; cell; intracellular part; intracellular; intracellular organelle; c…	F6H7K5	XM_002267378.3
VIT_19s0177g00140				-2.7384	PREDICTED: thiazole biosynthetic enzyme, chloroplastic isoform 1	Protein involved in thiamine biosynthesis and DNA damage tolerance	na	cellular response to stimulus; sulfur compound biosynthetic process; small molecule metabolic process; heterocycle metabolic process; cellular nitrogen compound metabolic process; organonitrogen compound biosynthetic process; thiamine metabolic process; single-organism cellular process; pyrimidine-containing compound biosynthetic process; oxazole or thiazole metabolic process; response to tempera…	protein homodimerization activity; zinc ion binding; metal ion binding; identical protein binding; transition metal ion binding; protein dimerization activity; cation binding; protein binding; ion binding; binding	intracellular organelle part; plastid envelope; organelle part; thylakoid; envelope; cell part; stromule; chloroplast stroma; chloroplast part; organelle; organelle envelope; plastid; plastid stroma; chloroplast envelope; plastid part; intracellular membrane-bounded organelle; membrane-bounded organelle; cytoplasm; mitochondrion; cell; intracellular part; intracellular; intracellular organelle; c…	F6H9A9	XM_002281733.2
VIT_06s0004g03140				1.96089	PREDICTED: isovaleryl-CoA dehydrogenase 1, mitochondrial-like	Isovaleryl-CoA dehydrogenase	na	metabolic process; single-organism metabolic process; oxidation-reduction process	oxidoreductase activity; flavin adenine dinucleotide binding; catalytic activity; oxidoreductase activity, acting on the CH-CH group of donors; heterocyclic compound binding; coenzyme binding; cofactor binding; nucleoside phosphate binding; nucleotide binding; small molecule binding; anion binding; organic cyclic compound binding; ion binding; binding	na	D7SKV8	na
Cytoskeleton											na	na
VIT_19s0027g00080				-1.71502	ATP binding protein, putative [Ricinus communis]	Kinesin (KAR3 subfamily)	na	microtubule-based movement; single-organism cellular process; single-organism process; cellular component movement; cellular process; microtubule-based process	hydrolase activity, acting on acid anhydrides, in phosphorus-containing anhydrides; nucleoside-triphosphatase activity; catalytic activity; motor activity; pyrophosphatase activity; heterocyclic compound binding; hydrolase activity; hydrolase activity, acting on acid anhydrides; adenyl ribonucleotide binding; adenyl nucleotide binding; nucleoside phosphate binding; ribonucleoside binding; ribonuc…	cytoskeleton; intracellular organelle part; organelle part; macromolecular complex; cell part; protein complex; organelle; intracellular non-membrane-bounded organelle; cytoskeletal part; non-membrane-bounded organelle; cell; intracellular part; microtubule; intracellular; intracellular organelle; microtubule cytoskeleton	F6H4W4	na
VIT_08s0007g06520				-2.30307	PREDICTED: actin [Vitis vinifera]	Actin and related proteins	na	single-organism process; growth; developmental growth; single-organism developmental process; developmental process	heterocyclic compound binding; adenyl ribonucleotide binding; adenyl nucleotide binding; nucleoside phosphate binding; ribonucleoside binding; ribonucleotide binding; nucleoside binding; carbohydrate derivative binding; nucleotide binding; ATP binding; purine ribonucleoside triphosphate binding; small molecule binding; anion binding; organic cyclic compound binding; purine nucleoside binding; pur…	cytoskeleton; cell part; organelle; intracellular non-membrane-bounded organelle; intracellular membrane-bounded organelle; membrane-bounded organelle; cytoplasm; non-membrane-bounded organelle; cell; intracellular part; intracellular; intracellular organelle; nucleus	A5B0L2	XM_002279636.2
VIT_06s0004g04570				-1.7987	PREDICTED: actin [Vitis vinifera]	Actin and related proteins	na	trichoblast differentiation; epidermis development; epithelium development; skin development; cell growth; cellular developmental process; single-organism cellular process; root hair elongation; developmental growth involved in morphogenesis; epidermal cell differentiation; cell differentiation; single-organism process; growth; developmental cell growth; root system development; developmental mat…	heterocyclic compound binding; adenyl ribonucleotide binding; adenyl nucleotide binding; nucleoside phosphate binding; ribonucleoside binding; ribonucleotide binding; nucleoside binding; carbohydrate derivative binding; nucleotide binding; ATP binding; purine ribonucleoside triphosphate binding; small molecule binding; anion binding; organic cyclic compound binding; purine nucleoside binding; pur…	cytoskeleton; cell part; organelle; intracellular non-membrane-bounded organelle; external encapsulating structure; intracellular membrane-bounded organelle; membrane-bounded organelle; cell wall; plasma membrane; cytoplasm; non-membrane-bounded organelle; cell; intracellular part; cell periphery; intracellular; intracellular organelle; nucleus; membrane	D7SKH2	XM_010652726.1
VIT_18s0001g07560				-1.50131	PREDICTED: chromosome-associated kinesin KIF4-like [Vitis	Kinesin-like protein	na	na	heterocyclic compound binding; nucleoside phosphate binding; nucleotide binding; small molecule binding; organic cyclic compound binding; binding	na	F6H137	na
VIT_01s0011g05480				-2.22201	PREDICTED: dynein light chain, cytoplasmic-like [Vitis vinifera]	Dynein light chain type 1	na	single-organism cellular process; single-organism process; cellular process; microtubule-based process	na	cytoskeleton; intracellular organelle part; organelle part; macromolecular complex; cell part; protein complex; organelle; intracellular non-membrane-bounded organelle; cytoskeletal part; non-membrane-bounded organelle; microtubule associated complex; cell; intracellular part; intracellular; intracellular organelle; microtubule cytoskeleton	F6HFF0	XM_002284791.2
VIT_00s0532g00020				-2.26847	PREDICTED: kinesin-1-like [Vitis vinifera]	Kinesin (KAR3 subfamily)	na	protein complex biogenesis; microtubule-based movement; meiosis; single-organism cellular process; cytoskeleton organization; single-organism process; cellular component organization or biogenesis; cellular component movement; organelle organization; cell cycle; protein complex assembly; cell cycle process; protein complex subunit organization; cellular component biogenesis; meiotic cell cycle; m…	hydrolase activity, acting on acid anhydrides, in phosphorus-containing anhydrides; nucleoside-triphosphatase activity; catalytic activity; pyrophosphatase activity; heterocyclic compound binding; hydrolase activity; hydrolase activity, acting on acid anhydrides; adenyl ribonucleotide binding; adenyl nucleotide binding; nucleoside phosphate binding; ribonucleoside binding; ribonucleotide binding;…	cytoskeleton; intracellular organelle part; organelle part; macromolecular complex; cell part; protein complex; organelle; intracellular non-membrane-bounded organelle; cytoskeletal part; phragmoplast; intracellular membrane-bounded organelle; spindle microtubule; membrane-bounded organelle; cytoplasm; non-membrane-bounded organelle; cell; intracellular part; spindle; microtubule; intracellular; …	F6HRV2	XM_002265264.2
VIT_08s0007g00340				-3.15997	PREDICTED: kinesin-like protein KIF22-B [Vitis vinifera]	Kinesin-like protein	na	cellular response to stimulus; microtubule-based movement; macromolecule metabolic process; heterocycle metabolic process; cellular nitrogen compound metabolic process; single-organism cellular process; cellular macromolecule metabolic process; response to stress; single-organism process; cellular component movement; response to DNA damage stimulus; cellular aromatic compound metabolic process; o…	nucleic acid binding; hydrolase activity, acting on acid anhydrides, in phosphorus-containing anhydrides; nucleoside-triphosphatase activity; catalytic activity; motor activity; pyrophosphatase activity; heterocyclic compound binding; hydrolase activity; hydrolase activity, acting on acid anhydrides; adenyl ribonucleotide binding; adenyl nucleotide binding; nucleoside phosphate binding; ribonucle…	cytoskeleton; intracellular organelle part; organelle part; macromolecular complex; cell part; protein complex; organelle; intracellular non-membrane-bounded organelle; cytoskeletal part; non-membrane-bounded organelle; cell; intracellular part; microtubule; intracellular; intracellular organelle; microtubule cytoskeleton	D7THP0	XM_002270408.2
VIT_16s0050g00670				-2.57494	PREDICTED: kinesin-like protein KIF22-like [Vitis vinifera]	Kinesin (KAR3 subfamily)	na	microtubule-based movement; single-organism cellular process; single-organism process; cellular component movement; cellular process; microtubule-based process	hydrolase activity, acting on acid anhydrides, in phosphorus-containing anhydrides; nucleoside-triphosphatase activity; catalytic activity; motor activity; pyrophosphatase activity; heterocyclic compound binding; hydrolase activity; hydrolase activity, acting on acid anhydrides; adenyl ribonucleotide binding; adenyl nucleotide binding; nucleoside phosphate binding; ribonucleoside binding; ribonuc…	cytoskeleton; intracellular organelle part; organelle part; macromolecular complex; cell part; protein complex; organelle; intracellular non-membrane-bounded organelle; cytoskeletal part; non-membrane-bounded organelle; cell; intracellular part; microtubule; intracellular; intracellular organelle; microtubule cytoskeleton	E0CV00	na
VIT_15s0046g00220				-2.5024	PREDICTED: nephrocystin-3 [Vitis vinifera]	Kinesin light chain	na	na	na	cell part; plasma membrane; cell; cell periphery; membrane	D7UCV7	XM_002264211.3
VIT_11s0016g02940				-1.9395	PREDICTED: profilin [Vitis vinifera]	Profilin	na	actin filament-based process; single-organism cellular process; cytoskeleton organization; single-organism process; cellular component organization or biogenesis; organelle organization; actin cytoskeleton organization; cellular component organization; cellular process	actin binding; cytoskeletal protein binding; protein binding; binding	cytoskeleton; cell part; organelle; intracellular non-membrane-bounded organelle; actin cytoskeleton; cytoplasm; non-membrane-bounded organelle; cell; intracellular part; intracellular; intracellular organelle	A5BLM8	XM_010657947.1
VIT_09s0002g03250				-1.84973	PREDICTED: profilin-1 isoform 1 [Vitis vinifera]	Profilin	na	actin filament-based process; single-organism cellular process; cytoskeleton organization; single-organism process; cellular component organization or biogenesis; organelle organization; actin cytoskeleton organization; cellular component organization; cellular process	actin binding; cytoskeletal protein binding; protein binding; binding	cytoskeleton; cell part; organelle; intracellular non-membrane-bounded organelle; actin cytoskeleton; cytoplasm; non-membrane-bounded organelle; cell; intracellular part; intracellular; intracellular organelle	A5ASF9	XM_002283454.3
VIT_03s0088g00380				-2.21686	PREDICTED: tubulin alpha chain [Vitis vinifera]	Alpha tubulin	na	ribonucleotide catabolic process; purine nucleoside catabolic process; nucleoside triphosphate catabolic process; purine nucleotide metabolic process; organic cyclic compound catabolic process; cellular catabolic process; protein complex biogenesis; carbohydrate derivative catabolic process; glycosyl compound catabolic process; microtubule-based movement; purine ribonucleoside catabolic process; …	hydrolase activity, acting on acid anhydrides, in phosphorus-containing anhydrides; guanyl ribonucleotide binding; nucleoside-triphosphatase activity; GTP binding; catalytic activity; pyrophosphatase activity; heterocyclic compound binding; structural molecule activity; hydrolase activity; hydrolase activity, acting on acid anhydrides; nucleoside phosphate binding; ribonucleoside binding; ribonuc…	cytoskeleton; intracellular organelle part; organelle part; macromolecular complex; cell part; protein complex; organelle; intracellular non-membrane-bounded organelle; cytoskeletal part; cytoplasm; non-membrane-bounded organelle; cell; intracellular part; microtubule; intracellular; intracellular organelle; microtubule cytoskeleton	F6HBQ3	XM_002275937.3
VIT_00s1322g00010				-2.84572	PREDICTED: tubulin alpha-1 chain-like, partial [Vitis vinifera]	Alpha tubulin	na	ribonucleotide catabolic process; purine nucleoside catabolic process; nucleoside triphosphate catabolic process; purine nucleotide metabolic process; organic cyclic compound catabolic process; cellular catabolic process; protein complex biogenesis; carbohydrate derivative catabolic process; glycosyl compound catabolic process; microtubule-based movement; purine ribonucleoside catabolic process; …	hydrolase activity, acting on acid anhydrides, in phosphorus-containing anhydrides; guanyl ribonucleotide binding; nucleoside-triphosphatase activity; GTP binding; catalytic activity; pyrophosphatase activity; heterocyclic compound binding; structural molecule activity; hydrolase activity; hydrolase activity, acting on acid anhydrides; nucleoside phosphate binding; ribonucleoside binding; ribonuc…	cytoskeleton; intracellular organelle part; organelle part; macromolecular complex; cell part; protein complex; organelle; intracellular non-membrane-bounded organelle; cytoskeletal part; cytoplasm; non-membrane-bounded organelle; cell; intracellular part; microtubule; intracellular; intracellular organelle; microtubule cytoskeleton	F6HWX4	na
VIT_18s0001g08250				-2.00122	PREDICTED: tubulin alpha-2 chain [Vitis vinifera]	Alpha tubulin	na	ribonucleotide catabolic process; purine nucleoside catabolic process; nucleoside triphosphate catabolic process; purine nucleotide metabolic process; organic cyclic compound catabolic process; cellular catabolic process; protein complex biogenesis; carbohydrate derivative catabolic process; glycosyl compound catabolic process; microtubule-based movement; purine ribonucleoside catabolic process; …	hydrolase activity, acting on acid anhydrides, in phosphorus-containing anhydrides; guanyl ribonucleotide binding; nucleoside-triphosphatase activity; GTP binding; catalytic activity; pyrophosphatase activity; heterocyclic compound binding; structural molecule activity; hydrolase activity; hydrolase activity, acting on acid anhydrides; nucleoside phosphate binding; ribonucleoside binding; ribonuc…	cytoskeleton; intracellular organelle part; organelle part; macromolecular complex; cell part; protein complex; organelle; intracellular non-membrane-bounded organelle; cytoskeletal part; cytoplasm; non-membrane-bounded organelle; cell; intracellular part; microtubule; intracellular; intracellular organelle; microtubule cytoskeleton	A5BZF5	XM_010666156.1
VIT_06s0004g05870				-2.84518	PREDICTED: tubulin beta-1 chain [Vitis vinifera]	Beta tubulin	na	ribonucleotide catabolic process; purine nucleoside catabolic process; nucleoside triphosphate catabolic process; purine nucleotide metabolic process; organic cyclic compound catabolic process; cellular catabolic process; protein complex biogenesis; carbohydrate derivative catabolic process; glycosyl compound catabolic process; microtubule-based movement; purine ribonucleoside catabolic process; …	hydrolase activity, acting on acid anhydrides, in phosphorus-containing anhydrides; guanyl ribonucleotide binding; nucleoside-triphosphatase activity; GTP binding; catalytic activity; pyrophosphatase activity; heterocyclic compound binding; structural molecule activity; hydrolase activity; hydrolase activity, acting on acid anhydrides; nucleoside phosphate binding; ribonucleoside binding; ribonuc…	cytoskeleton; intracellular organelle part; organelle part; macromolecular complex; cell part; protein complex; organelle; intracellular non-membrane-bounded organelle; cytoskeletal part; external encapsulating structure; intracellular membrane-bounded organelle; membrane-bounded organelle; cell wall; plasma membrane; cytoplasm; non-membrane-bounded organelle; vacuole; cell; intracellular part; m…	F6GUV7	XM_002281253.3
VIT_08s0040g00980				-2.81937	PREDICTED: tubulin beta-1 chain [Vitis vinifera]	Beta tubulin	na	ribonucleotide catabolic process; purine nucleoside catabolic process; nucleoside triphosphate catabolic process; purine nucleotide metabolic process; organic cyclic compound catabolic process; cellular catabolic process; protein complex biogenesis; carbohydrate derivative catabolic process; glycosyl compound catabolic process; microtubule-based movement; purine ribonucleoside catabolic process; …	hydrolase activity, acting on acid anhydrides, in phosphorus-containing anhydrides; guanyl ribonucleotide binding; nucleoside-triphosphatase activity; GTP binding; catalytic activity; pyrophosphatase activity; heterocyclic compound binding; structural molecule activity; hydrolase activity; hydrolase activity, acting on acid anhydrides; nucleoside phosphate binding; ribonucleoside binding; ribonuc…	cytoskeleton; intracellular organelle part; organelle part; macromolecular complex; cell part; protein complex; organelle; intracellular non-membrane-bounded organelle; cytoskeletal part; plastid; intracellular membrane-bounded organelle; membrane-bounded organelle; cytoplasm; non-membrane-bounded organelle; cell; intracellular part; microtubule; intracellular; intracellular organelle; cytoplasmi…	A5ATG8	XM_002283020.2
[truncated: 4,912 more rows]
