# Supplementary material for: Shared and divergent pathways for flower abscission are triggered by gibberellic acid and carbon starvation in seedless Vitis vinifera L
Source: BMC Plant Biol. 2016 Feb 1;16:38. doi: 10.1186/s12870-016-0722-7 (PMC4736245; doi:10.1186/s12870-016-0722-7)
Supplement: Additional file 9: Table S4. — Heat map illustrating metabolite changes in response to GAc and shade treatments. The abbreviations GAc5d, GAc7d, SH5d and SH7d mean the log2 fold-change between metabolite relative content obtained in treated and control inflorescences, at 5 and 7 days after 100 % cap fall. Red and green shaded cells indicate p-value ≤ 0.05. Light red and light green shaded cells indicate 0.05 < p-values ≤ 0.10. (XLSX 70 kb) [file 12870_2016_722_MOESM9_ESM.xlsx]

## Sheet: heat map
	Additional file 9. Table S4. Heat map illustrating metabolite changes in response to GAc and shade treatments. The abbreviations GAc5d, GAc7d, SH5d and SH7d mean the log2 fold-change between metabolite relative content obtained in treated and control inflorescences, at 5 and 7 days after 100%cap fall. Red and green shaded cells indicate p-value≤ 0.05. Light red and light green shaded cells indica…
										GAc 5d	GAc 7d	SH 5d	SH 7d	GAc 5d	GAc 7d	SH 5d	SH 7d
	Pathway Sort Order	Super Pathway	Sub Pathway	Biochemical Name	Platform	Comp ID	KEGG	PlantCyc	PUBCHEM					p-value	p-value	p-value	p-value
	8	Amino acid	Serine family (phosphoglycerate derived)	beta-hydroxypyruvate	GC/MS	15686	C00168	OH-PYR	964	-3.28625	-0.0537819	-0.192144	-0.347019	0.47961	0.802926	0.30611	0.227982
	9			betaine	LC/MS pos	3141	C00719	BETAINE	247	0.330023	0.142659	0.287245	0.571314	0.132466	0.355667	0.145343	0.0141071
	16			glycine	GC/MS	11777	C00037	GLY	750	-0.268257	-0.310551	-0.372647	-0.223848	0.506265	0.696968	0.396554	0.771381
	27			serine	GC/MS	1648	C00065	SER	5951;6857581	-0.258227	0.124009	1.13474	1.20387	0.385263	0.772541	0.0616982	0.0249445
	30			S-methylmethionine	LC/MS pos	38127	C05319	CPD-397	10176270	-0.0457286	-0.00940191	1.22997	2.20739	0.829199	0.979316	0.0119443	0.000167768
	31			S-methylcysteine	GC/MS	40262		S-METHYL-L-CYSTEINE	7058174;24417	-	1.18283	-	4.2095	0.42265	0.646906	0.0679811	0.225943
	55		Aromatic amino acid metabolism (PEP derived)	dihydoxyphenylalanine (L-DOPA)	LC/MS neg	1576	C00355	L-DIHYDROXY-PHENYLALANINE	6047	-0.115874	-0.107163	1.87693	2.38945	0.460205	0.556631	0.00297605	0.00393202
	81			phenylalanine	LC/MS pos	64	C00079	PHE	6925665;6140	-0.169899	-0.170922	2.72506	3.03443	0.252225	0.433321	0.0190236	0.00575105
	86			quinate	GC/MS	18335	C00296	QUINATE		-0.280706	-0.433939	-1.17233	-2.18683	0.557062	0.405951	0.122321	0.086775
	88			shikimate	LC/MS neg	15144	C00493	SHIKIMATE	8742	0.0927695	0.264273	-0.54522	-1.48138	0.739204	0.327617	0.140868	0.00514809
	90			tryptophan	LC/MS pos	54	C00078	TRP	6923516;6305	-0.239926	0.224805	0.63534	0.990205	0.136988	0.0707214	0.132554	0.000175336
	92			tyrosine	LC/MS pos	1299	C00082	TYR	6057;6942100	0.267333	-0.0203579	1.57777	1.92347	0.228396	0.95193	0.0304375	0.00069944
	111			tyramine	LC/MS pos	1603	C00483	TYRAMINE	5610	1.52965	-0.714668	0.175726	-0.683686	0.106812	0.167915	0.60991	0.103614
	112			phenethylamine (isobar with 1-phenylethanamine)	LC/MS pos	38763	C02455	PHENYLETHYLAMINE		-0.384513	-0.399285	-0.11593	-0.1087	0.178076	0.51712	0.710841	0.810549
	117		Aspartate family (OAA derived)	2-aminoadipate	GC/MS	6146	C00956	CPD-468	469	0.521008	0.776558	1.41911	1.08535	0.0445943	0.241834	0.139836	0.04252
	118			2-oxoadipate	GC/MS	38347	C00322	2K-ADIPATE	71	0.22821	1.06051	0.262835	0.753056	0.626711	0.0729725	0.576664	0.0447133
	121			alanine	GC/MS	1126	C00041	L-ALPHA-ALANINE	5950	0.169967	0.157653	-0.118144	-0.240092	0.302745	0.586289	0.428319	0.343595
	123			asparagine	GC/MS	512	C00152	ASN	6267	-0.220898	0.54114	2.62939	2.99178	0.271201	0.429832	0.0156005	0.000288803
	124			aspartate	GC/MS	15996	C00049	L-ASPARTATE	5960	-0.703581	-0.531719	0.575649	0.863549	0.0977841	0.241998	0.13399	0.0366197
	127			glutarate (pentanedioate)	GC/MS	396	C00489	GLUTARATE	743	2.0059	0.478793	0.940277	0.0614412	0.167091	0.306837	0.304129	0.884362
	130			homoserine	GC/MS	23642	C00263	HOMO-SER	12647	-1.52572	-0.171232	0.180342	0.39009	0.132349	0.629956	0.680023	0.256823
	133			lysine	GC/MS	1301	C00047	LYS	5962	-0.705921	-0.136075	1.09036	2.31209	0.206204	0.736841	0.185299	0.00413982
	134			methionine	LC/MS pos	1302	C00073	MET	6137	0.0892099	0.149531	3.61941	4.23039	0.429243	0.375813	0.0144062	0.0174986
	135			methionine sulfoxide	LC/MS pos	18374	C02989	L-Methionine-sulfoxides	158980	0.163463	0.16049	1.41812	1.2175	0.477674	0.574801	0.000929556	0.0353162
	151			pipecolate	LC/MS pos	1444	C00408		849	-0.906221	0.476856	-0.420442	0.962239	0.223148	0.167465	0.450564	0.134533
	155			S-adenosylhomocysteine (SAH)	LC/MS neg	15948	C00021	ADENOSYL-HOMO-CYS		0.478283	0.400178	0.492517	0.79287	0.221619	0.254792	0.212927	0.030305
	158			threonine	LC/MS pos	1284	C00188	THR	6971019;6288	-0.436357	-0.451436	0.926897	1.00207	0.158882	0.107735	0.00854497	0.0255959
	163			6-oxopiperidine-2-carboxylic acid	GC/MS	43231			3014237	0.364132	0.525787	0.991404	1.0206	0.186129	0.359326	0.122302	0.0772625
	167			2-hydroxyadipate	GC/MS	31934	C02360		193530	0.207986	0.759159	1.0989	1.40288	0.557854	0.106796	0.161972	0.00488821
	172		Glutamate family (alpha-ketoglutarate derived)	1,3-diaminopropane	GC/MS	1654	C00986	CPD-313	428	0.765139	-0.128756	1.48162	2.17754	0.196928	-	0.0143121	0.0294528
	174			2-aminobutyrate	GC/MS	1577	C02261	2-Aminobutyrate	439691;6971251	0.0273984	0.118594	2.39112	2.71536	0.89632	0.719432	0.0220176	0.0862489
	177			4-acetamidobutanoate	LC/MS pos	1558	C02946		18189	0.694257	-0.0499134	-0.658768	-0.373322	0.228268	0.840766	0.0240197	0.16102
	179			4-hydroxybutyrate (GHB)	GC/MS	34585	C00989	4-HYDROXY-BUTYRATE	10413	1.30648	2.1794	0.413477	-	0.274606	0.391271	0.76089	-
	182			arginine	LC/MS pos	1638	C00062	ARG	232	-3.67347	-1.08823	-0.541808	1.43189	0.139818	0.527323	0.502971	0.12624
	186			carboxyethyl-GABA	LC/MS pos	40007			2572	0.163532	-0.0990243	0.323954	0.593915	0.418115	0.705181	0.0943039	0.140394
	191			gamma-aminobutyrate (GABA)	GC/MS	1416	C00334	4-AMINO-BUTYRATE	119	1.1269	0.555632	0.618864	0.242426	0.202801	0.481306	0.189701	0.687606
	192			glutamate	LC/MS pos	57	C00025	GLT	611	-0.438115	-0.318358	-0.106592	-0.284642	0.0661708	0.0929538	0.443063	0.17599
	194			glutamine	LC/MS pos	53	C00064	GLN	5961	-1.65882	-0.461685	-0.0143337	0.238847	0.051562	0.150926	0.959788	0.354252
	196			histidine	GC/MS	59	C00135	HIS	6274	-1.52613	0.652223	2.70762	3.88227	0.176412	0.374896	0.152281	0.0291571
	205			N-acetylproline	LC/MS pos	34387			322640	0.169001	-0.299994	0.490803	0.364929	0.669891	0.672539	0.179973	0.463884
	206			N-acetylputrescine	LC/MS pos	37496	C02714		122356	-0.253063	0.407771	-0.915691	-1.3901	0.0389343	0.140928	0.000302102	0.0273579
	209			proline	LC/MS pos	1898	C00148	PRO	145742;6971047	-0.192183	0.861798	0.695341	1.04848	0.617077	0.18297	0.0783389	0.0413384
	210			pyroglutamine*	LC/MS pos	32672			134508	-0.819886	0.225987	0.107428	0.563913	0.0980602	0.718168	0.742099	0.435063
	212			stachydrine	LC/MS pos	34384	C10172		115244	-0.168442	0.25753	-0.133466	0.500633	0.455457	0.311884	0.254949	0.0941809
	214			trans-4-hydroxyproline	GC/MS	1366	C01157	Protein-hydroxyprolines	5810;6971053	0.107551	0.427999	0.507653	0.915628	0.690553	0.190844	0.339435	0.00448448
	226			homostachydrine*	LC/MS pos	33009	C08283		441447	0.709702	0.35487	1.38699	0.843582	0.0286201	0.2228	0.00567457	0.0165886
	229			N-delta-acetylornithine*	LC/MS pos	43249			9920500	-1.21752	-0.0805424	-0.258114	0.650644	0.0871265	0.754091	0.462378	0.0372523
	235			4-guanidinobutanoate	LC/MS pos	15681	C01035		500	-0.159337	-0.0527821	-0.454911	-0.499756	0.169917	0.813312	0.0861573	0.131977
	236		Branched Chain Amino Acids (OAA derived)	isoleucine	LC/MS pos	1125	C00407	ILE	6306	0.491164	0.231268	2.25515	1.83443	0.0202949	0.556704	4.79425e-06	0.0266156
	242		Branched Chain Amino Acids (pyruvate derived)	2,3-dihydroxyisovalerate	GC/MS	38276	C04039	DIOH-ISOVALERATE	677	-0.0354105	0.247811	-3.16348	-3.94323	0.95331	0.739568	0.13056	0.190193
	258			leucine	LC/MS pos	60	C00123	LEU	6106	0.384956	-0.0703518	2.05799	1.855	0.0808629	0.860036	0.00011125	0.0150665
	259			levulinate (4-oxovalerate)	GC/MS	22177			11579	-0.384483	-0.529637	0.237668	0.935624	0.356298	0.21924	0.658521	0.0578044
	267			valine	LC/MS pos	1649	C00183	VAL	6971018;6287	0.288522	0.102612	1.92982	1.81022	0.0791998	0.729226	8.39939e-06	0.00580685
	268			2-isopropylmalate	LC/MS neg	15667	C02504	3-CARBOXY-3-HYDROXY-ISOCAPROATE	77	-0.296757	0.154026	-0.739973	-0.232849	0.392856	0.676349	0.129197	0.583011
	279		Amines and polyamines	5-methylthioadenosine (MTA)	LC/MS pos	1419	C00170	5-METHYLTHIOADENOSINE	439176	1.17261	0.177257	1.42174	0.946674	0.00805454	0.654725	0.00654673	0.0638715
	283			putrescine	GC/MS	1408	C00134	PUTRESCINE		-0.332741	-0.0296167	-2.64385	-2.12968	0.359852	0.923784	0.0391538	0.04364
	284			spermidine	LC/MS pos	485	C00315	SPERMIDINE	1102	-1.67134	0.287802	-2.3968	-0.112383	0.16445	0.637491	0.13065	0.841326
	287		Glutathione metabolism	5-oxoproline	LC/MS neg	1494	C01879	5-OXOPROLINE	7405	-2.24396	-0.813885	-0.0107857	1.56513	0.0820783	0.0558127	0.979393	0.00163477
	290			glutathione, oxidized (GSSG)	LC/MS pos	27727	C00127	GLUTATHIONE	65359	0.134323	0.418831	1.89598	1.74666	0.539962	0.414263	0.0427624	0.0571585
	299	Carbohydrate	Glycolysis	1,3-dihydroxyacetone	GC/MS	35963	C00184		670	-0.219999	-0.192853	-0.565225	0.38624	0.546527	0.680983	0.155891	0.593672
	308			fructose-6-phosphate	GC/MS	12021	C05345	FRUCTOSE-6P	69507	-0.0518434	-0.219498	0.203117	-0.335551	0.899519	0.305001	0.643424	0.170861
	309			glucose	GC/MS	20488	C00031	CPD-3607	79025	0.0797169	0.196103	-1.70464	-1.66794	0.687577	0.127824	0.0241379	0.00163951
	311			glucose-6-phosphate (G6P)	GC/MS	31260	C00668	ALPHA-GLC-6-P	5958	-0.553713	-0.242203	-0.00551822	-0.254911	0.0235018	0.256516	0.980849	0.238782
	313			glycerate	GC/MS	1572	C00258	GLYCERATE	752	1.4935	-0.439662	-0.169484	-1.30037	0.053138	0.220441	0.349368	0.0597645
	314			Isobar: fructose 1,6-diphosphate, glucose 1,6-diphosphate, myo-inositol 1,4 or 1,3-diphosphate	LC/MS neg	36984		FRUCTOSE-16-DIPHOSPHATE		-0.800202	0.0521997	-0.353968	-0.242153	0.000216591	0.775454	0.0853266	0.0962257
	319			pyruvate	GC/MS	599	C00022	PYRUVATE	107735	0.196274	0.0462569	-0.393169	0.0842684	0.0958843	0.890036	0.0653413	0.787792
	323		TCA cycle	alpha-ketoglutarate	GC/MS	33453	C00026	2-ketoglutarate	51	-0.315188	-0.465005	-1.16987	-2.52871	0.178161	0.378134	0.066133	0.0770531
	325			citrate	GC/MS	1564	C00158	CIT	311	0.184084	-0.10839	0.151452	0.0174296	0.196549	0.461095	0.545131	0.909263
	326			fumarate	GC/MS	1643	C00122	FUM		0.569415	0.139061	0.577569	0.459651	0.0249929	0.295882	0.070769	0.0164059
	327			isocitrate	LC/MS pos	12110	C00311	threo-ds-iso-citrate	1198	-0.132871	-0.042405	-0.126366	-0.0352942	0.048277	0.783853	0.0942827	0.829554
	328			malate	GC/MS	1303	C00149	MAL	525	-0.0180686	-0.0633584	-0.805474	-0.701131	0.860508	0.565415	0.0282339	0.0135495
	332			succinate	GC/MS	1437	C00042	SUC	1110	-0.0290557	-0.0579269	-0.538301	-0.5697	0.800152	0.875281	0.139174	0.269444
	347		Calvin cycle and pentose phosphate	sedoheptulose-7-phosphate	GC/MS	35649	C05382	D-SEDOHEPTULOSE-7-P	616	0.331737	-0.27461	-0.146554	-1.67863	0.608387	0.615227	0.589256	-
	350		Photorespiration	glycolate (hydroxyacetate)	GC/MS	15737	C00160	GLYCOLLATE	757	0.53016	0.0798998	-0.269692	-0.30097	0.0131084	0.572734	0.222238	0.345574
	354			tartarate	LC/MS neg	15336	C00898	TARTRATE	875	-0.185096	-0.427484	-0.335987	-0.357597	0.280626	0.315539	0.060792	0.374617
	359		Amino sugar and nucleotide sugar	2-ketogulonate	GC/MS	15845	C15673		102424	0.250271	-0.22647	-3.24232	-5.015	0.539305	0.771509	0.048415	0.15309
	365			arabonate	GC/MS	37516	C00878		122045	-0.368926	0.325626	0.759172	1.31498	0.393968	0.341062	0.0617904	0.0045281
	367			erythritol	GC/MS	20699	C00503	2-C-METHYL-D-ERYTHRITOL-4-PHOSPHATE	222285	0.483613	0.160556	0.322615	0.828105	0.126017	0.559551	0.170305	0.0546938
	368			erythronate*	GC/MS	33477			2781043	0.19332	0.241758	0.267521	0.0737139	0.0677449	0.411856	0.136417	0.727419
	370			gluconate	GC/MS	587	C00257	GLUCONATE	10690	0.00830528	0.250065	-0.748837	-0.365738	0.977229	0.582003	0.0158511	0.540755
	389			ribitol	GC/MS	15772	C00474			0.444053	-2.06173	-1.51457	-0.403199	0.713353	0.0854926	0.35336	0.165135
	390			ribonate	GC/MS	38818			5460677	-	-1.06774	-	-	0.42265	0.670545	-	0.42265
	391			ribose	GC/MS	12080	C00121	RIBOSE	5311110	0.448857	0.11096	-0.124919	-0.649983	0.0409546	0.562337	0.342446	0.0659418
	393			ribulose	GC/MS	35855	C00309	Ribuloses	79021	0.726558	-0.204301	-	-0.671005	0.0920861	0.697992	-	0.373937
	394			threitol	GC/MS	35854	C16884	CPD-6995	169019	-	-	-	-	-	-	-	-
	401			xylonate	GC/MS	35638	C05411		6602431	0.196753	-0.0512459	0.261787	-0.108552	0.16324	0.709245	0.0168916	0.429593
	402			xylose	GC/MS	15835	C00181	XYLOSE	95259	0.548149	-0.0255708	-0.430995	-0.637074	0.0535017	0.638637	0.150893	0.0115375
	403			xylulose	GC/MS	18344	C00310	D-XYLULOSE	5289590	-0.310301	-0.0150311	-3.218	-	0.66029	0.984665	-	-
	412		Inositol metabolism	chiro-inositol	GC/MS	37112		CPD-8052		0.283392	0.204497	0.255787	0.709436	0.41576	-	0.472514	-
	413			inositol 1-phosphate (I1P)	GC/MS	1481	C04006	1-L-MYO-INOSITOL-1-P	440194	-0.330684	-0.0849926	-0.296006	-0.788004	0.165926	0.56905	0.388723	0.0383415
	416			myo-inositol	GC/MS	19934	C00137	MYO-INOSITOL	892	-0.0636284	0.0176595	-0.75147	-1.27406	0.677655	0.952498	0.0210476	0.0773157
	419			myo-inositol hexakisphosphate	LC/MS neg	35846	C01204	MI-HEXAKISPHOSPHATE	890	-	-	-	-	-	0.42265	0.282836	-
	422			scyllo-inositol	GC/MS	32379	C06153	CPD-8050		0.146128	0.526585	0.125911	0.192991	0.715842	0.103442	0.713997	0.522744
	426			myo-inositol tetrakisphosphate (1,3,4,6 or 3,4,5,6 or 1,3,4,5)	LC/MS neg	38387	C01272	CPD-506		-	-	-	-	0.183503	0.42265	0.183503	-
	431		Sucrose, glucose,fructose metabolism	3-deoxyoctulosonate	GC/MS	15942		KDO	4636210	0.0697394	-0.0174306	0.415063	0.0660267	0.441678	0.946852	0.0565954	0.673606
	442			erythrulose	GC/MS	37427	C02045		5460032	-	-	-	-	-	-	-	-
	444			fructose	GC/MS	31265	C00095	Fructose	5984	-0.26504	0.0665542	-1.23745	-1.1848	0.188074	0.16963	0.0108545	0.00121356
	446			galactinol	GC/MS	21034	C01235	CPD-458	439451	0.505873	-0.392934	-1.22878	-2.59233	0.384325	0.426523	-	0.0691785
	447			galactitol (dulcitol)	GC/MS	1117	C01697		11850	0.300593	-0.250981	0.238777	0.187571	0.383523	0.552819	0.351611	0.583992
	449			galactose	GC/MS	12055	C01582	L-GALACTOSE	3037556	0.947987	-0.128809	-0.608259	-0.994304	0.0161537	0.699746	0.175652	0.0903968
	472			mannitol	GC/MS	15335	C00392	MANNITOL	6251	0.980703	0.0221422	0.315011	0.0404304	0.0101886	0.9537	0.341811	0.927977
	476			mannose-6-phosphate	GC/MS	1470	C00275	MANNOSE-6P	439198	-0.426324	-0.071108	0.168641	0.199759	0.027597	0.714731	0.427736	0.252789
	485			raffinose	LC/MS neg	586	C00492	CPD-1099	439242	0.220463	1.00208	-1.47015	-2.86817	0.658325	0.119949	0.0771011	0.0605965
	488			sorbitol	GC/MS	15053	C00794	SORBITOL	107428	0.354125	0.79386	-0.401592	0.367112	0.43437	0.368879	0.477761	0.590779
	492			sucrose	LC/MS neg	1519	C00089	SUCROSE	5988	0.193741	0.151686	-3.11014	-3.91044	0.494494	0.650783	0.0269585	0.0276479
	515		C5 branched dibasic acid metabolism	citramalate	GC/MS	22158	C00815		1081	0.338415	-0.0326445	-0.653605	-0.860299	0.0659925	0.804093	0.0183523	0.00608011
	524	Lipids	Free fatty acid	2-hydroxyglutarate	GC/MS	37253	C02630	CPD-381	43	-0.0138089	-0.0264538	-0.0419376	-0.355321	0.953939	0.90489	0.881251	0.238049
	526			2-hydroxypalmitate	LC/MS neg	35675			92836	2.54353	0.566735	2.67169	2.86344	0.0763888	0.314076	0.188483	0.0500643
	527			2-hydroxystearate	LC/MS neg	17945	C03045		69417	1.90339	0.373268	1.99024	2.58458	0.18942	0.38518	0.203305	0.061322
	534			3-hydroxypropanoate	GC/MS	42103	C01013	3-HYDROXY-PROPIONATE	5459847	0.538689	0.528391	1.41549	1.53656	0.316337	0.170308	0.0942653	0.00724182
	559			azelate (nonanedioate)	LC/MS neg	18362	C08261		2266	-0.430095	0.606112	-0.00478496	1.59752	0.415749	0.274535	0.992976	0.128036
	566			cis-vaccenate (18:1n7)	GC/MS	33970	C08367	CPD-9247	5282761	0.7175	-0.528284	0.727534	0.889189	0.0757132	0.205003	0.280234	0.292957
	597			linoleate (18:2n6)	LC/MS neg	1105	C01595	LINOLEIC_ACID	5280450	2.55403	0.581016	2.86243	2.57202	0.0751602	0.406121	0.172688	0.10116
	598			linolenate [alpha or gamma; (18:3n3 or 6)]	LC/MS neg	34035	C06427		5280934	2.92602	0.868289	3.12832	2.62064	0.0869827	0.203086	0.153371	0.0948184
	613			oleate (18:1n9)	GC/MS	1359	C00712	OLEATE-CPD	445639	0.212041	-0.438825	0.486051	-0.242832	0.0646729	0.105064	0.0004103	0.532325
	634			undecanedioate	LC/MS neg	35671			15816	-0.261507	0.567868	0.525944	2.1368	0.525493	0.283729	0.528405	0.0728172
	672		Oxylipins	13-HODE + 9-HODE	LC/MS neg	37752				1.8585	0.322753	4.62337	4.15886	0.088062	0.244841	0.0630094	0.0425756
	701		Glycerolipids	1,2-propanediol	GC/MS	38002	C00583	DL-12-Propanediol		-0.109196	0.030135	0.315074	0.534864	0.306222	0.929864	0.00663561	0.0865969
	708			1-palmitoylglycerol (1-monopalmitin)	GC/MS	21127			14900	0.198749	0.199283	0.292433	0.549498	0.345269	0.522874	0.208331	0.0444668
	726			glycerol	GC/MS	15122	C00116	GLYCEROL	753	-0.738195	0.501292	0.350963	1.7695	0.0654771	0.372073	0.323813	0.00620652
	733		Phospholipids	1-linoleoylglycerophosphoinositol*	LC/MS neg	36594				0.785935	0.0584305	0.784989	1.19437	0.186214	0.867059	0.150287	0.00366533
	740			1-palmitoylglycerophosphate	LC/MS neg	34428	C04036		6419701	2.63246	0.901402	2.36109	2.25702	0.100055	0.149924	0.063122	0.0703673
	741			1-palmitoylglycerophosphocholine (16:0)	LC/MS neg	33955		2-Acylglycero-Phosphocholines	86554	3.10736	0.857067	2.53259	1.72672	0.0966275	0.149711	0.0885202	0.0948994
	742			1-palmitoylglycerophosphoethanolamine	LC/MS neg	35631		2-Lysophosphatidylcholines	9547069	3.00593	0.46428	1.76931	0.504913	0.115533	0.410491	0.0857514	0.397945
	743			1-palmitoylglycerophosphoinositol*	LC/MS neg	35305				1.71053	0.912546	0.976395	0.992039	0.0914408	0.0903245	0.0539399	0.0996603
	757			glycerol 3-phosphate (G3P)	GC/MS	15365	C00093	GLYCEROL-3P	754	0.107541	0.393239	0.597056	0.531582	0.0954787	0.260824	0.0139687	0.0750533
	759			glycerophosphorylcholine (GPC)	LC/MS pos	15990	C00670	SN-3-GLYCEROPHOSPHOCHOLINE	71920	0.367548	0.938904	0.0582011	-0.159305	0.306276	0.16882	0.885463	0.711258
	766			phosphoethanolamine	GC/MS	12102	C00346	PHOSPHORYL-ETHANOLAMINE	5232324;1015	-0.386736	0.186085	1.28057	1.51566	0.0247519	0.527528	0.0686959	0.000760912
	780			2-linoleoylglycerophosphoinositol*	LC/MS neg	39221				0.91324	0.397648	0.977594	0.52481	0.0195944	0.327941	0.0237946	0.192263
	789			1-palmitoylglycerophosphoglycerol*	LC/MS neg	45970			3300276	1.55907	0.631907	0.248319	0.197733	0.135959	0.356154	0.575442	0.499001
	792			1-linolenoylglycerophosphoinositol*	LC/MS neg	45864				2.049	2.7339	2.18522	2.22594	0.0505594	0.106425	0.161539	0.258644
	795			2-linolenoylglycerophosphoinositol*	LC/MS neg	45865				0.524209	0.603338	0.0010218	-0.301682	0.155195	0.240997	0.993425	0.282393
	806		Choline metabolism	choline phosphate	LC/MS pos	34396	C00588	PHOSPHORYL-CHOLINE	1014	0.667756	0.139004	0.563244	0.124367	0.0401957	0.311691	0.0770429	0.358273
	807			ethanolamine	GC/MS	1497	C00189	ETHANOL-AMINE	700	0.388205	0.591455	1.0713	1.19866	0.0989267	0.261821	0.00343429	0.0834639
	818		Sphingolipid	phytosphingosine	LC/MS pos	1510	C12144	PHYTOSPINGOSINE		0.0734212	-0.184312	-0.0150737	0.478236	0.720111	0.835463	0.92099	0.550347
	826		Sterols	beta-sitosterol	GC/MS	27414	C01753	CPD-4143	222284	-0.19132	-0.222587	0.187849	-0.0453914	0.156711	0.388516	0.456665	0.844214
	829			campesterol	GC/MS	39511	C01789	CPD-707	173183	0.321252	0.202194	0.889257	0.0892797	0.0718986	0.355378	0.135372	0.706827
	850			stigmasterol	GC/MS	21183	C05442	CPD-4162	5280794	0.0868678	-0.0999171	0.750313	0.493071	0.687744	0.651705	0.0308071	0.0891173
	897	Cofactors, Prosthetic Groups, Electron Carriers	CoA metabolism	pantothenate	LC/MS pos	1508	C00864	PANTOTHENATE	6613	0.289342	0.124091	1.15525	1.30627	0.256261	0.752335	0.0154299	0.020388
	907		Nicotinate and nicotinamide metabolism	nicotinamide	LC/MS pos	594	C00153	NIACINAMIDE	936	-0.109131	0.594398	0.326901	0.853556	0.649442	0.0322569	0.332884	0.112693
	908			nicotinamide adenine dinucleotide (NAD+)	LC/MS pos	5278	C00003	NAD	10897651;5892;5288979	0.351812	0.0765914	0.599914	0.580541	0.139986	0.864378	0.0321129	0.218934
	913			nicotinamide riboside*	LC/MS pos	33013	C03150	NICOTINAMIDE_RIBOSE		0.48837	0.712683	0.450021	0.540082	0.21765	0.23967	0.26125	0.299489
	914			nicotianamine	GC/MS	43026	C05324		9882882	-1.0396	-0.323417	1.4862	1.69877	0.0344058	0.351543	0.0436383	0.00412409
	918			nicotinate ribonucleoside*	LC/MS pos	33471	C05841	NICOTINAMIDE_RIBOSE	161233	0.163017	0.0285506	0.166786	0.281548	0.198439	0.900387	0.25573	0.264419
	922			trigonelline (N'-methylnicotinate)	LC/MS pos	32401	C01004	METHYLNICOTINATE	5570	-0.0640668	0.02795	0.110385	0.234922	0.817595	0.851423	0.612472	0.213854
	933		Oxidative phosphorylation	methylphosphate	GC/MS	37070			13130	0.231668	0.109822	1.22932	0.944254	0.622408	0.871009	0.0112229	0.129896
	934			phosphate	GC/MS	11438	C00009	Pi	1061	-0.158441	0.267029	-0.0475491	0.725333	0.0643381	0.150811	0.912623	0.0324279
	937		Carnitine metabolism	carnitine	LC/MS pos	15500	C00318	DL-CARNITINE	10917	0.85784	0.0851524	0.173372	0.328897	0.00125148	0.63644	0.246241	0.092961
	940		Riboflavin and FAD metabolism	riboflavin (Vitamin B2)	LC/MS pos	1827	C00255	RIBOFLAVIN	493570	0.0793977	0.43415	-0.231894	-0.0907417	0.376842	0.388052	0.320613	0.868349
	941			flavin mononucleotide (FMN)	LC/MS neg	15797	C00061	FMN	710	0.188154	-0.205924	0.175168	0.0658348	0.269096	0.436455	0.436393	0.81119
	946		Ascorbate metabolism	5-ketogluconate	GC/MS	15687	C01062	5-DEHYDROGLUCONATE	5460352	-0.321481	-0.382988	-2.18024	-3.85542	0.211028	0.646136	0.00368824	0.162802
	948			dehydroascorbate	GC/MS	1659	C05422	L-DEHYDRO-ASCORBATE	835	0.174321	-0.0601441	-0.520384	-1.28708	0.599504	0.835365	0.346017	0.0699187
	955			threonate	GC/MS	27738	C01620	L-THREONATE	151152	-0.0958274	-1.39078	-1.53934	-3.13611	0.711664	0.301919	0.0169539	0.187471
	963		Tocopherol metabolism	alpha-tocopherol	GC/MS	1561	C02477	ALPHA-TOCOPHEROL	14985	-0.20836	0.192527	1.63381	1.93227	0.639711	0.792791	0.052038	0.00633714
	965			beta-tocopherol	GC/MS	35702	C14152	BETA-TOCOPHEROL	6857447	0.149602	-0.0307544	0.890503	0.378849	0.0323488	0.951033	0.0942661	0.430932
	966			delta-tocopherol	GC/MS	33418	C14151	DELTA-TOCOPHEROL	92094	0.63038	-0.882859	0.846339	-0.120731	0.134477	0.378792	0.0582586	0.865163
	968			gamma-tocopherol	GC/MS	33420	C02483	GAMA-TOCOPHEROL	14986	0.489419	-0.576644	1.4948	0.783301	0.260227	0.437191	0.0337922	0.157375
	969			gamma-tocotrienol	GC/MS	37501	C14155		5282349	-	-0.678189	-	0.760659	0.0540815	0.662349	0.221073	0.557548
	988		Chlorophyll and heme metabolism	pheophorbide A	LC/MS pos	35879	C18021	CPD-7061		1.95245	0.319467	2.73476	2.20537	0.0584294	0.609076	0.133377	0.0861488
	1009	Nucleotide	Purine metabolism	adenine	GC/MS	554	C00147	ADENINE	190	0.584404	0.257007	0.357652	0.164464	0.154854	0.421538	0.156773	0.485141
	1010			adenosine	LC/MS pos	555	C00212	ADENOSINE	60961	-0.311675	-1.0298	-2.56474	-3.44176	0.59129	0.419189	0.0982907	0.212886
	1016			adenosine 5'-monophosphate (AMP)	LC/MS pos	32342	C00020	AMP	6083	-0.40548	-1.11606	-0.733396	-1.22205	0.313809	0.384006	0.156933	0.361547
	1019			N6-carbamoylthreonyladenosine	LC/MS pos	35157				0.110467	0.287283	0.589445	0.586294	0.420276	0.314496	0.00822642	0.0877317
	1022			allantoin	GC/MS	1107	C02350	ALLANTOIN	204	0.32917	0.87774	4.98191	5.5821	0.307527	0.271189	0.109062	0.00886898
	1025			guanine	GC/MS	418	C00242	GUANINE	764	-	1.02299	-	1.52233	0.00833611	0.180866	0.108939	0.178663
	1026			guanosine	LC/MS pos	1573	C00387	GUANOSINE	6802	0.712957	0.264173	-0.205873	-0.378392	0.0589065	0.075212	0.190209	0.00716426
	1034			inosine	LC/MS neg	1123	C00294	INOSINE	6021	0.804986	1.08953	0.172745	-0.545316	0.0319634	0.195493	0.549542	0.019395
	1043			urate	GC/MS	1604	C00366	URATE		-0.163321	0.00561463	-0.0297977	-0.103591	0.619361	0.994117	0.92965	0.866437
	1045			xanthosine	LC/MS pos	15136	C01762	XANTHOSINE	64959	1.02434	0.386762	0.510396	0.495933	0.0539729	0.157892	0.0367814	0.0824856
	1077		Pyrimidine metabolism	cytidine	LC/MS pos	514	C00475	CYTIDINE	6175	0.229039	0.380287	-0.0116225	-0.269499	0.310965	0.186338	0.939331	0.293625
	1090			pseudouridine	LC/MS pos	33442	C02067			0.847094	0.206711	1.13559	0.817386	0.0215417	0.115806	0.0592841	0.00110587
	1098			uridine	LC/MS neg	606	C00299	URIDINE	6029	0.222343	0.238781	0.119716	0.0670484	0.222187	0.01664	0.460844	0.612997
	1105			beta-alanine	GC/MS	55	C00099	B-ALANINE	239	1.20421	0.629951	1.2187	0.605866	0.00155836	0.37643	0.0753033	0.253327
	1110	Peptide	gamma-glutamyl	gamma-glutamylglutamine	LC/MS pos	2730	C05283		150914	-3.71895	-1.23698	0.209548	1.71552	0.150002	0.326099	0.736973	0.0197416
	1113			gamma-glutamylisoleucine*	LC/MS pos	34456			14253342	0.238882	-0.10009	3.18039	3.24349	0.422933	0.86957	0.0119529	0.0120684
	1114			gamma-glutamylleucine	LC/MS pos	18369			151023	-0.531124	-0.807972	2.90056	2.82297	0.365436	0.350238	0.0148786	0.0220279
	1116			gamma-glutamylmethionine	LC/MS pos	37539			7009567	-	-	-	-	-	-	0.0364398	0.0361744
	1117			gamma-glutamylphenylalanine	LC/MS pos	33422			111299	-1.26293	-0.212505	2.77147	4.22405	0.162471	0.759804	0.00695932	0.0153273
	1119			gamma-glutamyltryptophan	LC/MS pos	33947			3989307	-1.67968	-0.0841711	1.21367	2.7553	0.12438	0.838534	0.104317	0.0187327
	1121			gamma-glutamylvaline	LC/MS pos	32393			7015683	-0.355973	-0.27582	1.51939	1.48711	0.186412	0.515235	0.000367598	0.00584616
	1370	Hormone metabolism	Abscisic acid metabolism	abscisate	LC/MS neg	21156	C06082	CPD-693	5280896	0.739602	0.102304	-0.672101	-0.122675	0.0705016	0.619988	0.0993794	0.745279
	1384		Gibberellin metabolism	gibberellate	LC/MS neg	21172	C01699		6466	-	-	-	-	0.0481969	0.0146807	-	-
	1388		Ethylene metabolism	cyano-alanine	GC/MS	35660	C02512	CPD-603	13538	-0.480089	0.831815	1.802	3.33004	0.127436	0.191038	0.10748	0.0178679
	1415	Secondary metabolism	Alkaloids	loganin	LC/MS neg	40417	C01433	LOGANIN	87691	1.09562	-0.152475	1.04633	-0.22697	0.0754123	0.78175	0.0689056	0.687828
	1427		Benzenoids	2,4,6-trihydroxybenzoate	LC/MS neg	35892			66520	0.807612	-	0.598241	-0.0192004	0.00433031	-	0.0751822	0.942415
	1441			benzyl alcohol	GC/MS	22294	C00556	BENZYL-ALCOHOL	244	-0.402189	0.161984	0.579956	1.06421	0.197357	0.609625	0.260133	0.053146
	1444			benzoyl-O-glucose	GC/MS	38302			314421	-0.628272	-0.544955	-0.959155	-0.873567	0.444037	0.466218	0.314027	-
	1450			arbutin	LC/MS neg	38160	C06186		346	0.509336	-0.0215541	-0.719846	-0.370302	0.0473398	0.933537	0.0421639	0.265561
	1458		Fatty acid and sugar derivatives	galactarate (mucic acid)	GC/MS	20881			3037071	-0.407396	-0.0274728	0.227147	0.424796	0.173908	0.962163	0.308626	0.395037
	1462		Flavonoids	kaempferol 7-O-glucoside	LC/MS pos	41620		CPD-8007	10275538	0.53227	-0.952425	0.980716	0.41271	0.355137	0.250017	0.10738	0.573475
	1469			apigenin-7-o-glucoside	LC/MS neg	37127	C04608	APIGENIN-7-O-BETA-D-GLUCOSIDE	5280704	-0.169878	0.0377261	0.485021	0.590456	0.719735	0.941213	0.32644	0.229443
	1473			catechin	LC/MS pos	17668	C06562	CPD-1961	9064	1.10704	0.76554	-1.85311	-1.95189	0.15334	0.147963	0.125912	0.057718
	1484			epicatechin	LC/MS pos	17774	C09727	CPD-7630	72276	0.498848	0.139668	-0.685424	-0.615333	0.0554893	0.62553	0.12962	0.121934
	1488			eriodictyol	LC/MS neg	39611	C05631	CPD-6994	11095	-	-	-	-	0.42265	-	-	-
	1499			dihydroquercetin	LC/MS neg	38179	C12316	CPD-474	471	0.963864	0.76454	-0.390453	-0.606205	0.0704459	0.150619	0.289285	0.369223
	1510			naringenin	LC/MS neg	21182	C00509	NARINGENIN-CMPD	932	0.352284	0.585605	0.177116	0.148163	0.0190463	0.105703	0.446947	0.510101
	1511			naringenin-7-O-glucoside	LC/MS neg	37471		NARINGENIN-7-O-BETA-D-GLUCOSIDE		-0.204028	0.0221698	-0.660175	-0.656606	0.419067	0.885116	0.0630152	0.0566235
	1514			procyanidin B1	LC/MS pos	34153	C10238		146798	-0.0434223	0.191757	-0.241702	-0.348316	0.840775	0.539717	0.39057	0.372819
	1515			procyanidin B2	LC/MS pos	34155	C17639		122738	0.216907	0.18732	-0.24483	0.0860744	0.244663	0.724219	0.243903	0.877615
	1516			quercetin	LC/MS neg	17780	C00389	CPD-520	5280343	2.08082	0.094168	1.07503	0.954666	0.077436	0.852952	0.135892	0.201465
	1517			quercetin-3-galactoside	LC/MS neg	34114	C10073	CPD1F-437	5281643	0.319156	-0.624901	0.274679	0.199707	0.153447	0.13699	0.152557	0.570791
	1518			quercetin-3-o-glucoside	LC/MS neg	37131	C05623	CPD1F-437		0.574426	-0.114378	0.201471	0.200146	0.030974	0.611972	0.264925	0.377
	1520			rutin	LC/MS pos	18382	C05625	RUTIN	5280805	0.158141	-0.0854792	0.230438	0.224842	0.201285	0.718341	0.0934833	0.346235
	1526			kaempferol-3-rhamnoside	LC/MS neg	40041		CPD1F-461	5835713	0.489008	0.0474312	0.822282	0.739512	0.247681	0.910821	0.114354	0.127921
	1541			catechin gallate	LC/MS neg	43240			6419835	0.736855	0.57721	0.0498078	0.11779	0.0524939	0.483998	0.871524	0.806048
	1582		Phenylpropanoids	ferulate	LC/MS neg	35630	C01494	FERULIC-ACID	445858	-0.239581	1.17645	1.21978	2.01673	0.592676	0.0584831	0.0244471	0.104143
	1583			gallate	GC/MS	37447	C01424	CPD-183	370	0.399925	0.804008	-0.122764	0.904047	0.482857	0.486845	0.571628	0.335314
	1587			resveratrol	LC/MS pos	17746	C03582	CPD-83	445154	-	-	-	-	0.42265	0.42265	-	-
	1588			salicylate	LC/MS neg	1515	C00805	CPD-110	338	-0.254744	-0.616258	0.75728	-0.0902196	0.529255	-	0.0605264	-
	1606			salidroside	LC/MS neg	45419			159278	2.02362	0.370273	-1.02899	-2.693	0.0450975	0.530937	0.472177	0.0338467
	1608			salicin	LC/MS neg	38164	C01451		5145	-0.662475	0.0220108	0.182681	0.497836	0.0576827	0.966737	0.469449	0.285725
	1609			caffeate	GC/MS	21177	C01197	CAFFEATE	689043	1.29496	1.00662	0.462101	0.0082769	0.184529	0.41021	0.131277	0.991012
	1614		Tannins	procyanidin trimer	LC/MS pos	36621			10234623	0.0337086	0.46024	-0.274779	0.240038	0.763449	0.239296	0.0634151	0.52044
	1637		Terpenoids	oleanolate	LC/MS neg	38286		CPD-9459	10494	0.511207	0.207643	1.31391	0.71919	0.373288	0.76522	0.0283923	0.28302
	1743	Xenobiotics	Chemical	trizma acetate	GC/MS	20710	C07182	TRIS	81291;16218782	0.650625	-	-	-	0.71703	-	0.183503	0.42265
