# Supplementary material for: Shared and divergent pathways for flower abscission are triggered by gibberellic acid and carbon starvation in seedless Vitis vinifera L
Source: BMC Plant Biol. 2016 Feb 1;16:38. doi: 10.1186/s12870-016-0722-7 (PMC4736245; doi:10.1186/s12870-016-0722-7)
Supplement: Additional file 11: Table S5. — Enzymatic classification of differentially expressed genes and respective fold-change for each treatment at 5 and 7d. (XLSX 68 kb) [file 12870_2016_722_MOESM11_ESM.xlsx]

## Sheet: enzyme list
Additional file 11. Table S5. Enzymatic classification of differentially expressed genes and respective fold-change for each treatment at 5 and 7d.
GID	enzyme name	enzyme class	GAcT5	GAcT7	SHT5	SHT7	gene description	KOG funct category and subcategory		KEGG
VIT_06s0004g06830	synthase (glutamine-hydrolysing)	ec:6.3.5.4			1.98164	4.02181	unnamed protein product, partial [Vitis vinifera]	Amino acid transport and metabolism	Asparagine synthase (glutamine-hydrolyzing)	Alanine, aspartate and glutamate metabolism
VIT_05s0077g02140	hydratase	ec:4.2.1.17				1.73715	peroxisomal fatty acid beta-oxidation multifunctional protein	Lipid transport and metabolism	Hydroxyacyl-CoA dehydrogenase/enoyl-CoA hydratase	alpha-Linolenic acid metabolism:Biosynthesis of unsaturated fatty acids:Aminobenzoate degradation:Carbon fixation pathways in prokaryotes:Carbon fixation pathways in prokaryotes:Toluene degradation:Tryptophan metabolism:Tryptophan metabolism:Geraniol degradation:Geraniol degradation:Valine, leucine and isoleucine degradation:Valine, leucine and isoleucine degradation:Primary bile acid biosynthesi…
VIT_00s0299g00010	oxidase	ec:1.3.3.6				1.52055	PREDICTED: peroxisomal acyl-coenzyme A oxidase 1-like [Vitis	Lipid transport and metabolism	Acyl-CoA oxidase	alpha-Linolenic acid metabolism:Biosynthesis of unsaturated fatty acids:Fatty acid degradation
VIT_00s0662g00010	oxidase	ec:1.3.3.6			2.06279	3.04128	PREDICTED: acyl-coenzyme A oxidase, peroxisomal [Vitis vinifera]	na	Pristanoyl-CoA/acyl-CoA oxidase	alpha-Linolenic acid metabolism:Biosynthesis of unsaturated fatty acids:Fatty acid degradation
VIT_14s0128g00780	13S-lipoxygenase	ec:1.13.11.12				3.39686	lipoxygenase [Persea americana]	na	na	alpha-Linolenic acid metabolism:Linoleic acid metabolism
VIT_05s0020g03170	13S-lipoxygenase	ec:1.13.11.12				-1.75143	lipoxygenase [Corylus avellana]	na	na	alpha-Linolenic acid metabolism:Linoleic acid metabolism
VIT_06s0004g01580	13S-lipoxygenase	ec:1.13.11.12				3.4077	unnamed protein product, partial [Vitis vinifera]	na	na	alpha-Linolenic acid metabolism:Linoleic acid metabolism
VIT_06s0004g01470	13S-lipoxygenase	ec:1.13.11.12	1.54466				RecName: Full=Linoleate 13S-lipoxygenase 2-1, chloroplastic;	na	na	alpha-Linolenic acid metabolism:Linoleic acid metabolism
VIT_06s0004g01500	13S-lipoxygenase	ec:1.13.11.12				2.16346	lipoxygenase, partial [Nicotiana attenuata]	na	na	alpha-Linolenic acid metabolism:Linoleic acid metabolism
VIT_14s0128g00790	13S-lipoxygenase	ec:1.13.11.12				2.68988	lipoxygenase [Arabidopsis thaliana]	na	na	alpha-Linolenic acid metabolism:Linoleic acid metabolism
VIT_06s0004g01480	13S-lipoxygenase	ec:1.13.11.12				2.64635	lipoxygenase, partial [Nicotiana attenuata]	na	na	alpha-Linolenic acid metabolism:Linoleic acid metabolism
VIT_11s0103g00190	A2	ec:3.1.1.4				-3.38638	PREDICTED: phospholipase A2 homolog 3 [Vitis vinifera]	na	na	alpha-Linolenic acid metabolism:Linoleic acid metabolism:Arachidonic acid metabolism:Ether lipid metabolism:Glycerophospholipid metabolism
VIT_05s0094g00350	chitodextrinase	ec:3.2.1.14			1.8059	4.42526	unnamed protein product, partial [Vitis vinifera]	General function prediction only	Predicted chitinase	Amino sugar and nucleotide sugar metabolism
VIT_05s0077g01250	chitodextrinase	ec:3.2.1.14			-1.69174		PREDICTED: chitinase-like protein 2 [Vitis vinifera]	General function prediction only	Predicted chitinase	Amino sugar and nucleotide sugar metabolism
VIT_11s0149g00380	chitodextrinase	ec:3.2.1.14				2.6016	PREDICTED: chitotriosidase-1 [Vitis vinifera]	Carbohydrate transport and metabolism	Chitinase	Amino sugar and nucleotide sugar metabolism
VIT_06s0004g03840	chitodextrinase	ec:3.2.1.14				-1.74603	PREDICTED: chitinase 2-like [Vitis vinifera]	na	na	Amino sugar and nucleotide sugar metabolism
VIT_11s0206g00030	chitodextrinase	ec:3.2.1.14				2.7602	PREDICTED: chitotriosidase-1-like [Vitis vinifera]	Carbohydrate transport and metabolism	Chitinase	Amino sugar and nucleotide sugar metabolism
VIT_05s0094g00340	chitodextrinase	ec:3.2.1.14				2.77654	class IV chitinase precursor [Vitis vinifera]	General function prediction only	Predicted chitinase	Amino sugar and nucleotide sugar metabolism
VIT_05s0094g00330	chitodextrinase	ec:3.2.1.14				2.51471	PREDICTED: chitinase 5 [Vitis vinifera]	General function prediction only	Predicted chitinase	Amino sugar and nucleotide sugar metabolism
VIT_11s0149g00350	chitodextrinase	ec:3.2.1.14				2.90456	PREDICTED: chitotriosidase-1 [Vitis vinifera]	Carbohydrate transport and metabolism	Chitinase	Amino sugar and nucleotide sugar metabolism
VIT_15s0046g01600	chitodextrinase	ec:3.2.1.14		2.10646		2.77032	PREDICTED: acidic endochitinase [Vitis vinifera]	Cell wall/membrane/envelope biogenesis	Chitinase	Amino sugar and nucleotide sugar metabolism
VIT_05s0094g00200	chitodextrinase	ec:3.2.1.14			1.61937	2.63489	PREDICTED: endochitinase PR4 [Vitis vinifera]	General function prediction only	Predicted chitinase	Amino sugar and nucleotide sugar metabolism
VIT_05s0077g01280	end alpha-L-arabinofuranosidase	ec:3.2.1.55			3.68167	5.14253	auxin-induced beta-glucosidase [Oxybasis rubra]	na	na	Amino sugar and nucleotide sugar metabolism
VIT_04s0008g02830	galactokinase (phosphorylating)	ec:2.7.1.6			2.743	3.87867	arabinose kinase 1 [Arabidopsis thaliana]	Carbohydrate transport and metabolism	Galactokinase	Amino sugar and nucleotide sugar metabolism:Amino sugar and nucleotide sugar metabolism:Galactose metabolism
VIT_01s0011g03450	end alpha-L-arabinofuranosidase	ec:3.2.1.55				-2.11169	putative protein [Arabidopsis thaliana]	Carbohydrate transport and metabolism	Maltase glucoamylase and related hydrolases, glycosyl hydrolase family 31	Amino sugar and nucleotide sugar metabolism:Amino sugar and nucleotide sugar metabolism:Starch and sucrose metabolism
VIT_19s0090g01000	guanylyltransferase (GDP)	ec:2.7.7.22				-1.76703	PREDICTED: GDP-L-galactose phosphorylase 1 [Vitis vinifera]	General function prediction only	Predicted hydrolase (HIT family)	Amino sugar and nucleotide sugar metabolism:Fructose and mannose metabolism
VIT_02s0025g04210	4-epimerase	ec:5.1.3.2			1.6777	2.90165	PREDICTED: UDP-glucose 4-epimerase [Vitis vinifera]	Cell wall/membrane/envelope biogenesis	UDP-glucose 4-epimerase/UDP-sulfoquinovose synthase	Amino sugar and nucleotide sugar metabolism:Galactose metabolism
VIT_02s0025g04200	4-epimerase	ec:5.1.3.2				2.42484	PREDICTED: CASP-like protein At4g11655 [Vitis vinifera]	na	na	Amino sugar and nucleotide sugar metabolism:Galactose metabolism
VIT_05s0020g02880	adenylyltransferase	ec:2.7.7.27			-2.24851	-3.4841	PREDICTED: glucose-1-phosphate adenylyltransferase large subunit 1,	Cell wall/membrane/envelope biogenesis	GDP-mannose pyrophosphorylase/mannose-1-phosphate guanylyltransferase	Amino sugar and nucleotide sugar metabolism:Starch and sucrose metabolism
VIT_03s0038g04570	adenylyltransferase	ec:2.7.7.27			-2.09358	-2.50063	PREDICTED: glucose-1-phosphate adenylyltransferase large subunit 1	Cell wall/membrane/envelope biogenesis	GDP-mannose pyrophosphorylase/mannose-1-phosphate guanylyltransferase	Amino sugar and nucleotide sugar metabolism:Starch and sucrose metabolism
VIT_18s0001g12840	adenylyltransferase	ec:2.7.7.27				1.83508	PREDICTED: glucose-1-phosphate adenylyltransferase large subunit 2,	Cell wall/membrane/envelope biogenesis	GDP-mannose pyrophosphorylase/mannose-1-phosphate guanylyltransferase	Amino sugar and nucleotide sugar metabolism:Starch and sucrose metabolism
VIT_05s0077g02300	decarboxylase	ec:4.1.1.35			-1.64931	-1.59064	PREDICTED: UDP-glucuronic acid decarboxylase 1-like [Vitis	na	dTDP-glucose 4-6-dehydratase/UDP-glucuronic acid decarboxylase	Amino sugar and nucleotide sugar metabolism:Starch and sucrose metabolism
VIT_14s0108g01590	6-dehydrogenase	ec:1.1.1.22				-1.66665	PREDICTED: UDP-glucose 6-dehydrogenase [Vitis vinifera]	na	na	Amino sugar and nucleotide sugar metabolism:Starch and sucrose metabolism:Ascorbate and aldarate metabolism:Pentose and glucuronate interconversions
VIT_00s0340g00040	hexosaminidase	ec:3.2.1.52				-3.11872	unnamed protein product, partial [Vitis vinifera]	Carbohydrate transport and metabolism	Beta-N-acetylhexosaminidase	Amino sugar and nucleotide sugar metabolism:Various types of N-glycan biosynthesis:Other glycan degradation:Glycosphingolipid biosynthesis - ganglio series:Glycosphingolipid biosynthesis - globo series:Glycosaminoglycan degradation
VIT_18s0001g06880	ligase	ec:6.1.1.4				-2.70851	predicted protein [Ostreococcus lucimarinus CCE9901]	Translation, ribosomal structure and biogenesis	Leucyl-tRNA synthetase	Aminoacyl-tRNA biosynthesis
VIT_03s0017g01090	ligase	ec:6.1.1.7				3.13517	unnamed protein product, partial [Vitis vinifera]	Translation, ribosomal structure and biogenesis	Alanyl-tRNA synthetase	Aminoacyl-tRNA biosynthesis
VIT_12s0034g00320	ligase	ec:6.1.1.22				1.68056	PREDICTED: asparaginyl-tRNA synthetase, cytoplasmic 1-like [Vitis	Translation, ribosomal structure and biogenesis	Asparaginyl-tRNA synthetase (mitochondrial)	Aminoacyl-tRNA biosynthesis
VIT_04s0079g00790	ligase	ec:6.2.1.25				-3.51488	PREDICTED: medium-chain-fatty-acid--CoA ligase [Vitis vinifera]	Lipid transport and metabolism	Acyl-CoA synthetase	Aminobenzoate degradation:Benzoate degradation
VIT_07s0005g04130	phosphatase	ec:3.1.3.2				-1.78719	PREDICTED: acid phosphatase 1 [Vitis vinifera]	na	na	Aminobenzoate degradation:Riboflavin metabolism
VIT_09s0018g01800	phosphatase	ec:3.1.3.2			-2.49798	-2.69724	PREDICTED: acid phosphatase 1-like [Vitis vinifera]	na	na	Aminobenzoate degradation:Riboflavin metabolism
VIT_06s0009g01990	3-O-glucosyltransferase	ec:2.4.1.115			-3.13517	-3.60741	PREDICTED: anthocyanidin 3-O-glucosyltransferase 2-like [Vitis	na	UDP-glucuronosyl and UDP-glucosyl transferase	Anthocyanin biosynthesis
VIT_16s0039g02230	3-O-glucosyltransferase	ec:2.4.1.115				2.59999	PREDICTED: anthocyanidin 3-O-glucosyltransferase 2 [Vitis	na	UDP-glucuronosyl and UDP-glucosyl transferase	Anthocyanin biosynthesis
VIT_06s0009g02010	3-O-glucosyltransferase	ec:2.4.1.115			-2.82911	-3.33622	PREDICTED: anthocyanidin 3-O-glucosyltransferase 2-like [Vitis	na	UDP-glucuronosyl and UDP-glucosyl transferase	Anthocyanin biosynthesis
VIT_02s0025g03320	1-monooxygenase	ec:1.14.15.3				-3.13416	PREDICTED: cytochrome P450 86A2 [Vitis vinifera]	na	Cytochrome P450 CYP4/CYP19/CYP26 subfamilies	Arachidonic acid metabolism:Fatty acid degradation:Retinol metabolism
VIT_13s0074g00790	1-monooxygenase	ec:1.14.15.3			2.11494	4.73523	PREDICTED: cytochrome P450 94A1-like [Vitis vinifera]	na	Cytochrome P450 CYP4/CYP19/CYP26 subfamilies	Arachidonic acid metabolism:Fatty acid degradation:Retinol metabolism
VIT_05s0102g00120	peroxidase	ec:1.11.1.9				-3.9709	PREDICTED: probable glutathione peroxidase 2 [Vitis vinifera]	Posttranslational modification, protein turnover, chaperones	Glutathione peroxidase	Arachidonic acid metabolism:Glutathione metabolism
VIT_17s0000g04660	deiminase	ec:3.5.3.12				-1.81599	PREDICTED: agmatine deiminase [Vitis vinifera]	na	na	Arginine and proline metabolism
VIT_08s0040g03320	N-acetyltransferase	ec:2.3.1.1				-1.65827	PREDICTED: arginine biosynthesis bifunctional protein ArgJ,	Amino acid transport and metabolism	Putative glutamate/ornithine acetyltransferase	Arginine and proline metabolism:Arginine and proline metabolism
VIT_14s0083g00580	decarboxylase	ec:4.1.1.50			1.87592	2.59378	PREDICTED: S-adenosylmethionine decarboxylase proenzyme isoform 1	Signal transduction mechanisms	S-adenosylmethionine decarboxylase	Arginine and proline metabolism:Arginine and proline metabolism:Cysteine and methionine metabolism
VIT_04s0008g03770	transaminase	ec:2.6.1.1			1.5312	2.49847	PREDICTED: aspartate aminotransferase, chloroplastic [Vitis	Amino acid transport and metabolism	Aspartate aminotransferase/Glutamic oxaloacetic transaminase AAT1/GOT2	Arginine and proline metabolism:Carbon fixation in photosynthetic organisms:Tropane, piperidine and pyridine alkaloid biosynthesis:Cysteine and methionine metabolism:Novobiocin biosynthesis:Phenylalanine, tyrosine and tryptophan biosynthesis:Isoquinoline alkaloid biosynthesis:Phenylalanine metabolism:Tyrosine metabolism:Alanine, aspartate and glutamate metabolism
VIT_05s0020g02370	decarboxylase	ec:4.1.1.50				-2.11942	PREDICTED: S-adenosylmethionine decarboxylase proenzyme [Vitis	Signal transduction mechanisms	S-adenosylmethionine decarboxylase	Arginine and proline metabolism:Cysteine and methionine metabolism
VIT_05s0020g02480	ligase	ec:6.3.1.2				-1.71758	PREDICTED: glutamine synthetase leaf isozyme, chloroplastic [Vitis	Amino acid transport and metabolism	Glutamine synthetase	Arginine and proline metabolism:Nitrogen metabolism:Alanine, aspartate and glutamate metabolism:Glyoxylate and dicarboxylate metabolism
VIT_01s0011g02200	ligase	ec:6.3.1.2			-1.62173		hypothetical protein VITISV_041911 [Vitis vinifera]	Amino acid transport and metabolism	Glutamine synthetase	Arginine and proline metabolism:Nitrogen metabolism:Alanine, aspartate and glutamate metabolism:Glyoxylate and dicarboxylate metabolism
VIT_08s0040g01790	oxidase	ec:1.10.3.3				-2.22866	PREDICTED: laccase-11-like [Vitis vinifera]	Secondary metabolites biosynthesis, transport and catabolism	Multicopper oxidases	Ascorbate and aldarate metabolism
VIT_06s0004g06090	oxidase	ec:1.10.3.3			-1.91695	-2.47277	PREDICTED: laccase-4 [Vitis vinifera]	Secondary metabolites biosynthesis, transport and catabolism	Multicopper oxidases	Ascorbate and aldarate metabolism
VIT_13s0019g03360	oxidase	ec:1.10.3.3			-2.17737		unnamed protein product, partial [Vitis vinifera]	Secondary metabolites biosynthesis, transport and catabolism	Multicopper oxidases	Ascorbate and aldarate metabolism
VIT_06s0009g01340	oxidase	ec:1.10.3.3			-1.95085	-3.07627	hypothetical protein VITISV_044128 [Vitis vinifera]	Secondary metabolites biosynthesis, transport and catabolism	Multicopper oxidases	Ascorbate and aldarate metabolism
VIT_01s0011g06500	reductase	ec:1.1.1.19				-2.22769	unnamed protein product, partial [Vitis vinifera]	General function prediction only	Aldo/keto reductase family proteins	Ascorbate and aldarate metabolism:Pentose and glucuronate interconversions
VIT_05s0020g03280	oxidase	ec:1.4.3.21				2.65828	hypothetical protein VITISV_012123 [Vitis vinifera]	Secondary metabolites biosynthesis, transport and catabolism	Copper amine oxidase	beta-Alanine metabolism:Tropane, piperidine and pyridine alkaloid biosynthesis:Isoquinoline alkaloid biosynthesis:Phenylalanine metabolism:Glycine, serine and threonine metabolism:Tyrosine metabolism
VIT_05s0020g03320	oxidase	ec:1.4.3.21				1.63445	hypothetical protein VITISV_040530 [Vitis vinifera]	Secondary metabolites biosynthesis, transport and catabolism	Copper amine oxidase	beta-Alanine metabolism:Tropane, piperidine and pyridine alkaloid biosynthesis:Isoquinoline alkaloid biosynthesis:Phenylalanine metabolism:Glycine, serine and threonine metabolism:Tyrosine metabolism
VIT_00s1682g00010	oxidase	ec:1.4.3.21				-2.25839	unnamed protein product, partial [Vitis vinifera]	Secondary metabolites biosynthesis, transport and catabolism	Copper amine oxidase	beta-Alanine metabolism:Tropane, piperidine and pyridine alkaloid biosynthesis:Isoquinoline alkaloid biosynthesis:Phenylalanine metabolism:Glycine, serine and threonine metabolism:Tyrosine metabolism
VIT_08s0007g07520	reductase	ec:1.1.1.100				2.48489	PREDICTED: short-chain type dehydrogenase/reductase-like [Vitis	General function prediction only	Reductases with broad range of substrate specificities	Biosynthesis of unsaturated fatty acids:Biotin metabolism:Fatty acid biosynthesis
VIT_01s0010g02670	reductase	ec:1.1.1.100				-2.37119	PREDICTED: 3-oxoacyl-[acyl-carrier-protein] reductase,	Lipid transport and metabolism	Mitochondrial/plastidial beta-ketoacyl-ACP reductase	Biosynthesis of unsaturated fatty acids:Biotin metabolism:Fatty acid biosynthesis
VIT_00s0499g00030	desaturase	ec:1.14.19.2				-1.74494	PREDICTED: acyl-[acyl-carrier-protein] desaturase,	na	na	Biosynthesis of unsaturated fatty acids:Fatty acid biosynthesis
VIT_18s0001g15460	desaturase	ec:1.14.19.2				-3.20606	PREDICTED: acyl-[acyl-carrier-protein] desaturase 6, chloroplastic	na	Helicase-like transcription factor HLTF/DNA helicase RAD5, DEAD-box superfamily	Biosynthesis of unsaturated fatty acids:Fatty acid biosynthesis
VIT_13s0019g01260	reductase (NADPH)	ec:1.3.1.38				-2.34745	hypothetical protein VITISV_043115 [Vitis vinifera]	Lipid transport and metabolism	Steroid reductase required for elongation of the very long chain fatty acids	Biosynthesis of unsaturated fatty acids:Fatty acid elongation
VIT_05s0102g00090	synthase	ec:2.8.1.6				-1.55852	PREDICTED: biotin synthase [Vitis vinifera]	Cytoskeleton	Biotin synthase	Biotin metabolism
VIT_10s0003g03070	synthase I	ec:2.3.1.41				-1.55319	PREDICTED: 3-oxoacyl-[acyl-carrier-protein] synthase I,	na	3-oxoacyl-(acyl-carrier-protein) synthase (I and II)	Biotin metabolism:Fatty acid biosynthesis
VIT_01s0137g00180	reductase	ec:1.1.1.36				-1.54237	PREDICTED: estradiol 17-beta-dehydrogenase 12 [Vitis vinifera]	Secondary metabolites biosynthesis, transport and catabolism	1-Acyl dihydroxyacetone phosphate reductase and related dehydrogenases	Butanoate metabolism:Steroid hormone biosynthesis:Glyoxylate and dicarboxylate metabolism
VIT_06s0061g00040	hexokinase type IV glucokinase	ec:2.7.1.1				2.13605	PREDICTED: hexokinase-3 [Vitis vinifera]	Carbohydrate transport and metabolism	Hexokinase	Butirosin and neomycin biosynthesis:Streptomycin biosynthesis:Amino sugar and nucleotide sugar metabolism:Glycolysis / Gluconeogenesis:Starch and sucrose metabolism:Galactose metabolism:Fructose and mannose metabolism
VIT_19s0085g00600	dehydrogenase (phosphorylating)	ec:1.2.1.12				-1.76521	PREDICTED: glyceraldehyde-3-phosphate dehydrogenase, cytosolic	Carbohydrate transport and metabolism	Glyceraldehyde 3-phosphate dehydrogenase	Carbon fixation in photosynthetic organisms:Glycolysis / Gluconeogenesis
VIT_19s0085g00380	kinase	ec:2.7.2.3				-1.65977	PREDICTED: phosphoglycerate kinase, chloroplastic isoform 1 [Vitis	Carbohydrate transport and metabolism	3-phosphoglycerate kinase	Carbon fixation in photosynthetic organisms:Glycolysis / Gluconeogenesis
VIT_19s0085g00370	kinase	ec:2.7.2.3				-2.054	PREDICTED: phosphoglycerate kinase, cytosolic [Vitis vinifera]	Carbohydrate transport and metabolism	3-phosphoglycerate kinase	Carbon fixation in photosynthetic organisms:Glycolysis / Gluconeogenesis
VIT_13s0019g01090	isomerase	ec:5.3.1.1				-1.60355	PREDICTED: triosephosphate isomerase, cytosolic [Vitis vinifera]	Carbohydrate transport and metabolism	Triosephosphate isomerase	Carbon fixation in photosynthetic organisms:Glycolysis / Gluconeogenesis:Inositol phosphate metabolism:Fructose and mannose metabolism
VIT_07s0129g00790	carboxylase	ec:4.1.1.39		2.01714	1.76848		ribulose-1,5-bisphosphate carboxylase/oxygenase large subunit,	na	na	Carbon fixation in photosynthetic organisms:Glyoxylate and dicarboxylate metabolism
VIT_17s0000g03690	carboxylase	ec:4.1.1.39				-1.87882	PREDICTED: ribulose bisphosphate carboxylase small chain,	na	na	Carbon fixation in photosynthetic organisms:Glyoxylate and dicarboxylate metabolism
VIT_07s0031g03000	carboxylase	ec:4.1.1.39		1.90667			unnamed protein product, partial [Vitis vinifera]	na	na	Carbon fixation in photosynthetic organisms:Glyoxylate and dicarboxylate metabolism
VIT_16s0013g00330	carboxylase	ec:4.1.1.39		2.02178	1.821		unnamed protein product, partial [Vitis vinifera]	na	na	Carbon fixation in photosynthetic organisms:Glyoxylate and dicarboxylate metabolism
VIT_10s0042g00950	ligase (ADP-forming)	ec:6.2.1.5				-1.79222	PREDICTED: succinyl-CoA ligase [ADP-forming] subunit alpha-1,	Energy production and conversion	Succinyl-CoA synthetase, alpha subunit	Carbon fixation pathways in prokaryotes:Carbon fixation pathways in prokaryotes:Citrate cycle (TCA cycle):Citrate cycle (TCA cycle):C5-Branched dibasic acid metabolism:Propanoate metabolism
VIT_05s0077g00950	ligase (ADP-forming)	ec:6.2.1.5				-1.99701	PREDICTED: ATP-citrate synthase beta chain protein 2 [Vitis	Energy production and conversion	ATP-citrate lyase	Carbon fixation pathways in prokaryotes:Carbon fixation pathways in prokaryotes:Citrate cycle (TCA cycle):Citrate cycle (TCA cycle):C5-Branched dibasic acid metabolism:Propanoate metabolism
VIT_04s0023g00760	carboxylase	ec:6.4.1.2				-1.87909	PREDICTED: biotin carboxyl carrier protein of acetyl-CoA	na	na	Carbon fixation pathways in prokaryotes:Pyruvate metabolism:Fatty acid biosynthesis:Aflatoxin biosynthesis:Tetracycline biosynthesis:Propanoate metabolism
VIT_14s0108g01660	carboxylase	ec:6.4.1.2				-3.3323	PREDICTED: biotin carboxyl carrier protein of acetyl-CoA	Energy production and conversion	Dihydrolipoamide acetyltransferase	Carbon fixation pathways in prokaryotes:Pyruvate metabolism:Fatty acid biosynthesis:Aflatoxin biosynthesis:Tetracycline biosynthesis:Propanoate metabolism
VIT_07s0005g03350	dehydrogenase	ec:1.1.1.37				-1.76143	PREDICTED: malate dehydrogenase, cytoplasmic [Vitis vinifera]	na	na	Carbon fixation pathways in prokaryotes:Pyruvate metabolism:Methane metabolism:Carbon fixation in photosynthetic organisms:Citrate cycle (TCA cycle):Cysteine and methionine metabolism:Glyoxylate and dicarboxylate metabolism
VIT_10s0003g01000	dehydrogenase	ec:1.1.1.37				-1.78462	malate dehydrogenase [Vitis vinifera]	Energy production and conversion	NAD-dependent malate dehydrogenase	Carbon fixation pathways in prokaryotes:Pyruvate metabolism:Methane metabolism:Carbon fixation in photosynthetic organisms:Citrate cycle (TCA cycle):Cysteine and methionine metabolism:Glyoxylate and dicarboxylate metabolism
VIT_07s0005g03360	dehydrogenase	ec:1.1.1.37				-1.82418	PREDICTED: malate dehydrogenase, cytoplasmic [Vitis vinifera]	na	na	Carbon fixation pathways in prokaryotes:Pyruvate metabolism:Methane metabolism:Carbon fixation in photosynthetic organisms:Citrate cycle (TCA cycle):Cysteine and methionine metabolism:Glyoxylate and dicarboxylate metabolism
VIT_14s0108g00870	dehydrogenase	ec:1.1.1.37				-1.80444	PREDICTED: malate dehydrogenase, chloroplastic-like [Vitis	Energy production and conversion	NAD-dependent malate dehydrogenase	Carbon fixation pathways in prokaryotes:Pyruvate metabolism:Methane metabolism:Carbon fixation in photosynthetic organisms:Citrate cycle (TCA cycle):Cysteine and methionine metabolism:Glyoxylate and dicarboxylate metabolism
VIT_17s0000g10270	dehydrogenase	ec:1.1.1.35				-2.79938	PREDICTED: uncharacterized protein LOC100247962 [Vitis vinifera]	na	na	Carbon fixation pathways in prokaryotes:Toluene degradation:Tryptophan metabolism:Geraniol degradation:Valine, leucine and isoleucine degradation:Primary bile acid biosynthesis:Lysine degradation:Fatty acid degradation:Butanoate metabolism:Fatty acid elongation:Caprolactam degradation
VIT_03s0063g00380	acid 8'-hydroxylase	ec:1.14.13.93			2.03312	2.62912	PREDICTED: abscisic acid 8'-hydroxylase 4-like [Vitis vinifera]	na	Cytochrome P450 CYP4/CYP19/CYP26 subfamilies	Carotenoid biosynthesis
VIT_03s0088g00560	(Si)-synthase	ec:2.3.3.1				1.98874	unnamed protein product, partial [Vitis vinifera]	Energy production and conversion	Citrate synthase	Citrate cycle (TCA cycle):Glyoxylate and dicarboxylate metabolism
VIT_15s0046g00520	O-fatty-acyltransferase	ec:2.3.1.75	-2.28124		-2.96121	-2.52674	PREDICTED: O-acyltransferase WSD1-like [Vitis vinifera]	na	na	Cutin, suberine and wax biosynthesis:Cutin, suberine and wax biosynthesis:Glycerolipid metabolism
VIT_15s0046g00640	O-acyltransferase	ec:2.3.1.20			-2.34937		unnamed protein product, partial [Vitis vinifera]	na	na	Cutin, suberine and wax biosynthesis:Glycerolipid metabolism
VIT_15s0046g00630	O-acyltransferase	ec:2.3.1.20			-1.7316		unnamed protein product, partial [Vitis vinifera]	na	na	Cutin, suberine and wax biosynthesis:Glycerolipid metabolism
VIT_15s0046g00600	O-acyltransferase	ec:2.3.1.20			-2.29664		unnamed protein product, partial [Vitis vinifera]	na	na	Cutin, suberine and wax biosynthesis:Glycerolipid metabolism
VIT_15s0046g00650	O-acyltransferase	ec:2.3.1.20			-2.34937		unnamed protein product, partial [Vitis vinifera]	na	na	Cutin, suberine and wax biosynthesis:Glycerolipid metabolism
VIT_06s0004g01430	beta-glucosidase	ec:3.2.1.117			3.5767	4.80384	amygdalin hydrolase isoform AH I precursor, partial [Prunus	na	na	Cyanoamino acid metabolism
VIT_12s0034g02560	(cytosine-5-)-methyltransferase	ec:2.1.1.37				-2.98792	unnamed protein product, partial [Vitis vinifera]	na	na	Cysteine and methionine metabolism
VIT_14s0060g00480	adenosyltransferase	ec:2.5.1.6			-1.50146	-2.57559	PREDICTED: S-adenosylmethionine synthase 4, partial [Vitis	Cytoskeleton	S-adenosylmethionine synthetase	Cysteine and methionine metabolism
VIT_07s0005g02230	adenosyltransferase	ec:2.5.1.6				-3.02068	PREDICTED: S-adenosylmethionine synthase 5 [Vitis vinifera]	Cytoskeleton	S-adenosylmethionine synthetase	Cysteine and methionine metabolism
VIT_08s0007g05000	adenosyltransferase	ec:2.5.1.6			-1.58406		unnamed protein product, partial [Vitis vinifera]	Coenzyme transport and metabolism	S-adenosylmethionine synthetase	Cysteine and methionine metabolism
VIT_05s0029g00330	S-adenosylhomocysteine synthase	ec:3.3.1.1				-2.04666	PREDICTED: adenosylhomocysteinase isoform 1 [Vitis vinifera]	Cytoskeleton	S-adenosylhomocysteine hydrolase	Cysteine and methionine metabolism
VIT_01s0011g03500	S-methyltransferase	ec:2.1.1.10			-1.68421		PREDICTED: homocysteine S-methyltransferase 1 [Vitis vinifera]	Amino acid transport and metabolism	Homocysteine S-methyltransferase	Cysteine and methionine metabolism
VIT_12s0034g00930	S-methyltransferase	ec:2.1.1.14				-2.83489	unnamed protein product, partial [Vitis vinifera]	Energy production and conversion	Prohibitins and stomatins of the PID superfamily	Cysteine and methionine metabolism:Selenocompound metabolism
VIT_08s0007g07850	ligase	ec:6.3.2.9				-1.77084	unnamed protein product, partial [Vitis vinifera]	na	na	D-Glutamine and D-glutamate metabolism:Peptidoglycan biosynthesis:Folate biosynthesis
VIT_15s0046g02550	3beta-dioxygenase	ec:1.14.11.15				-2.27967	PREDICTED: gibberellin 20 oxidase 1-B [Vitis vinifera]	na	Iron/ascorbate family oxidoreductases	Diterpenoid biosynthesis
VIT_09s0002g05270	3beta-dioxygenase	ec:1.14.11.15		-1.52544			PREDICTED: gibberellin 3-beta-dioxygenase 1 [Vitis vinifera]	na	Iron/ascorbate family oxidoreductases	Diterpenoid biosynthesis
VIT_10s0003g00900	III 10-O-acetyltransferase	ec:2.3.1.167				-1.54776	PREDICTED: 3'-N-debenzoyl-2'-deoxytaxol N-benzoyltransferase [Vitis	na	na	Diterpenoid biosynthesis
VIT_04s0008g03920	monooxygenase	ec:1.14.13.8				-2.16823	PREDICTED: flavin-containing monooxygenase YUCCA6 [Vitis vinifera]	Secondary metabolites biosynthesis, transport and catabolism	Flavin-containing monooxygenase	Drug metabolism - cytochrome P450
VIT_03s0038g03160	monooxygenase	ec:1.14.13.8				-3.80983	PREDICTED: probable flavin-containing monooxygenase 1-like [Vitis	Secondary metabolites biosynthesis, transport and catabolism	Flavin-containing monooxygenase	Drug metabolism - cytochrome P450
VIT_17s0000g06790	monooxygenase	ec:1.14.13.8			-1.80803	-3.27867	PREDICTED: flavin-containing monooxygenase FMO GS-OX-like 9 [Vitis	Secondary metabolites biosynthesis, transport and catabolism	Flavin-containing monooxygenase	Drug metabolism - cytochrome P450
VIT_03s0038g03140	monooxygenase	ec:1.14.13.8				-3.62271	PREDICTED: probable flavin-containing monooxygenase 1 [Vitis	Secondary metabolites biosynthesis, transport and catabolism	Flavin-containing monooxygenase	Drug metabolism - cytochrome P450
VIT_06s0004g02060	dehydrogenase [NAD(P)+]	ec:1.2.1.5				-1.54695	PREDICTED: aldehyde dehydrogenase family 3 member F1 [Vitis	Energy production and conversion	Aldehyde dehydrogenase	Drug metabolism - cytochrome P450:Metabolism of xenobiotics by cytochrome P450:beta-Alanine metabolism:Glycolysis / Gluconeogenesis:Phenylalanine metabolism:Tyrosine metabolism:Histidine metabolism
VIT_07s0104g01810	transferase	ec:2.5.1.18			-2.42831	-3.62394	PREDICTED: glutathione S-transferase F13 [Vitis vinifera]	Posttranslational modification, protein turnover, chaperones	Glutathione S-transferase	Drug metabolism - cytochrome P450:Metabolism of xenobiotics by cytochrome P450:Glutathione metabolism
VIT_07s0104g01800	transferase	ec:2.5.1.18			-2.08561	-3.16467	PREDICTED: glutathione S-transferase F13 [Vitis vinifera]	Posttranslational modification, protein turnover, chaperones	Glutathione S-transferase	Drug metabolism - cytochrome P450:Metabolism of xenobiotics by cytochrome P450:Glutathione metabolism
VIT_06s0004g03690	transferase	ec:2.5.1.18			-1.66238	-2.77762	unnamed protein product, partial [Vitis vinifera]	Posttranslational modification, protein turnover, chaperones	Glutathione S-transferase	Drug metabolism - cytochrome P450:Metabolism of xenobiotics by cytochrome P450:Glutathione metabolism
VIT_08s0007g07140	ali-esterase	ec:3.1.1.1			-1.58378	-3.7349	PREDICTED: sigma factor sigB regulation protein rsbQ [Vitis	na	na	Drug metabolism - other enzymes
VIT_15s0024g01090	hydantoinase	ec:3.5.2.2			-2.70488		PREDICTED: uncharacterized protein LOC100852974 [Vitis vinifera]	Nucleotide transport and metabolism	Dihydroorotase and related enzymes	Drug metabolism - other enzymes:Pantothenate and CoA biosynthesis:beta-Alanine metabolism:Pyrimidine metabolism
VIT_13s0047g00920	hydantoinase	ec:3.5.2.2			-1.93169		PREDICTED: dihydropyrimidinase-like [Vitis vinifera]	Nucleotide transport and metabolism	Dihydroorotase and related enzymes	Drug metabolism - other enzymes:Pantothenate and CoA biosynthesis:beta-Alanine metabolism:Pyrimidine metabolism
VIT_18s0001g02520	phosphoribosyltransferase	ec:2.4.2.8				-1.61754	PREDICTED: hypoxanthine-guanine phosphoribosyltransferase [Vitis	na	na	Drug metabolism - other enzymes:Purine metabolism
VIT_19s0015g01730	kinase	ec:2.7.1.48			2.67335	3.37238	PREDICTED: uridine kinase-like protein 4 [Vitis vinifera]	na	Armadillo/beta-Catenin/plakoglobin	Drug metabolism - other enzymes:Pyrimidine metabolism
VIT_12s0057g00500	kinase	ec:2.7.1.21				-3.85569	PREDICTED: thymidine kinase-like [Vitis vinifera]	na	na	Drug metabolism - other enzymes:Pyrimidine metabolism
VIT_11s0016g05360	D	ec:3.1.4.4				1.5227	RecName: Full=Phospholipase D alpha 1; Short=PLD alpha 1; AltName:	Nucleotide transport and metabolism	Phospholipase D1	Ether lipid metabolism:Glycerophospholipid metabolism
VIT_09s0002g06990	cholinephosphotransferase	ec:2.7.8.2				-2.08182	PREDICTED: uncharacterized protein LOC100242207 [Vitis vinifera]	na	na	Ether lipid metabolism:Glycerophospholipid metabolism:Phosphonate and phosphinate metabolism
VIT_06s0061g00450	synthase	ec:2.3.1.86				1.57275	PREDICTED: 4-coumarate--CoA ligase-like 7 [Vitis vinifera]	Lipid transport and metabolism	Acyl-CoA synthetase	Fatty acid biosynthesis
VIT_05s0020g03080	ligase	ec:6.2.1.3			1.55631	2.43623	Acyl-CoA synthetase [Ricinus communis]	Lipid transport and metabolism	Long-chain acyl-CoA synthetases (AMP-forming)	Fatty acid degradation:Fatty acid biosynthesis
VIT_15s0048g02430	3-dioxygenase	ec:1.14.11.9	-1.83669	-1.65353			PREDICTED: hyoscyamine 6-dioxygenase [Vitis vinifera]	na	Iron/ascorbate family oxidoreductases	Flavonoid biosynthesis
VIT_13s0067g02870	isomerase	ec:5.5.1.6			-2.50243	-3.63753	unnamed protein product, partial [Vitis vinifera]	na	na	Flavonoid biosynthesis
VIT_13s0067g03820	isomerase	ec:5.5.1.6			-2.67771	-3.76817	RecName: Full=Chalcone--flavonone isomerase 2; Short=Chalcone	na	na	Flavonoid biosynthesis
VIT_18s0001g03470	synthase	ec:1.14.11.23			-3.26334	-5.70135	PREDICTED: flavonol synthase/flavanone 3-hydroxylase [Vitis	na	Iron/ascorbate family oxidoreductases	Flavonoid biosynthesis
VIT_14s0068g00920	synthase	ec:2.3.1.74			-2.71735	-5.23676	chalcone synthase [Vitis vinifera]	na	na	Flavonoid biosynthesis
VIT_14s0068g00930	synthase	ec:2.3.1.74			-2.50072	-5.3242	chalcone synthase [Vitis vinifera]	na	na	Flavonoid biosynthesis
VIT_05s0136g00260	synthase	ec:2.3.1.74			-2.63368	-4.51083	PREDICTED: chalcone synthase 2 [Vitis vinifera]	na	na	Flavonoid biosynthesis
VIT_06s0004g06920	phosphofructokinase 2	ec:2.7.1.105				1.81156	unknown [Populus trichocarpa]	Carbohydrate transport and metabolism	Fructose-6-phosphate 2-kinase/fructose-2,6-biphosphatase	Fructose and mannose metabolism:Fructose and mannose metabolism
VIT_11s0052g01710	isomerase	ec:5.3.1.5			1.96254	3.11241	unnamed protein product, partial [Vitis vinifera]	na	na	Fructose and mannose metabolism:Pentose and glucuronate interconversions
VIT_01s0127g00470	3-alpha-galactosyltransferase	ec:2.4.1.123			-2.29998		PREDICTED: glycogenin-1 isoform 1 [Vitis vinifera]	Carbohydrate transport and metabolism	Glycosyl transferase, family 8 - glycogenin	Galactose metabolism
VIT_14s0066g00810	galactosyltransferase	ec:2.4.1.82				2.35151	RecName: Full=Galactinol--sucrose galactosyltransferase; AltName:	na	na	Galactose metabolism
VIT_17s0000g08960	galactosyltransferase	ec:2.4.1.82				-1.97236	hypothetical protein VITISV_021070 [Vitis vinifera]	na	na	Galactose metabolism
VIT_07s0005g01680	galactosyltransferase	ec:2.4.1.67				1.63375	galactinol-raffinose galactosyltransferase [Vigna angularis]	na	na	Galactose metabolism
VIT_00s0878g00020	galactosyltransferase	ec:2.4.1.67				-2.16888	unnamed protein product, partial [Vitis vinifera]	na	na	Galactose metabolism
VIT_05s0020g00600	thioredoxin peroxidase	ec:1.11.1.15		1.65544		1.90694	1-Cys peroxiredoxin [Vitis vinifera]	na	na	Glutathione metabolism:Phenylalanine metabolism:Phenylpropanoid biosynthesis
VIT_11s0016g00560	thioredoxin peroxidase	ec:1.11.1.15			-2.00359	-3.69355	peroxiredoxin Q [Vitis vinifera]	Posttranslational modification, protein turnover, chaperones	Alkyl hydroperoxide reductase, thiol specific antioxidant and related enzymes	Glutathione metabolism:Phenylalanine metabolism:Phenylpropanoid biosynthesis
VIT_05s0077g00480	lipase	ec:3.1.1.3				-1.54996	hypothetical protein VITISV_019718 [Vitis vinifera]	Lipid transport and metabolism	Predicted lipase	Glycerolipid metabolism
VIT_17s0000g07400	lipase	ec:3.1.1.3				-1.6444	hypothetical protein VITISV_021049 [Vitis vinifera]	na	na	Glycerolipid metabolism
VIT_07s0031g00570	lipase	ec:3.1.1.3		1.66211		3.41262	unnamed protein product, partial [Vitis vinifera]	Lipid transport and metabolism	Predicted lipase	Glycerolipid metabolism
VIT_08s0007g05800	lipase	ec:3.1.1.3			2.00049	2.55155	triacylglycerol lipase SDP1 [Arabidopsis thaliana]	General function prediction only	Predicted esterase of the alpha-beta hydrolase superfamily	Glycerolipid metabolism
VIT_09s0002g05730	lecithinase B	ec:3.1.1.5			-1.90892	-2.65572	PREDICTED: monoglyceride lipase-like [Vitis vinifera]	Lipid transport and metabolism	Lysophospholipase	Glycerophospholipid metabolism
VIT_17s0000g02430	N-methyltransferase	ec:2.1.1.103				-2.58249	PREDICTED: phosphoethanolamine N-methyltransferase [Vitis	na	SAM-dependent methyltransferases	Glycerophospholipid metabolism
VIT_01s0011g05200	N-methyltransferase	ec:2.1.1.103				-3.53478	PREDICTED: phosphoethanolamine N-methyltransferase 3-like [Vitis	na	SAM-dependent methyltransferases	Glycerophospholipid metabolism
VIT_09s0018g00270	N-methyltransferase	ec:2.1.1.71				-1.78453	PREDICTED: probable methylene-fatty-acyl-phospholipid synthase	na	na	Glycerophospholipid metabolism
VIT_02s0012g02160	1-O-acyltransferase	ec:2.3.1.15				1.73541	PREDICTED: glycerol-3-phosphate acyltransferase, chloroplastic	na	na	Glycerophospholipid metabolism:Glycerolipid metabolism
VIT_15s0046g02400	O-acyltransferase	ec:2.3.1.51				-2.20065	PREDICTED: glycerol-3-phosphate acyltransferase 4-like [Vitis	na	na	Glycerophospholipid metabolism:Glycerolipid metabolism
VIT_08s0007g02000	O-acyltransferase	ec:2.3.1.51			-2.01491	-1.76854	PREDICTED: glycerol-3-phosphate acyltransferase 6 [Vitis vinifera]	na	na	Glycerophospholipid metabolism:Glycerolipid metabolism
VIT_14s0219g00280	dehydrogenase (NAD+)	ec:1.1.1.8				-1.56804	PREDICTED: glycerol-3-phosphate dehydrogenase [NAD+] [Vitis	Energy production and conversion	Glycerol-3-phosphate dehydrogenase/dihydroxyacetone 3-phosphate reductase	Glycerophospholipid metabolism:Glycerophospholipid metabolism
VIT_14s0036g00520	aldolase	ec:4.1.2.5				2.733	PREDICTED: L-allo-threonine aldolase-like isoform 1 [Vitis	Amino acid transport and metabolism	Threonine aldolase	Glycine, serine and threonine metabolism
VIT_16s0100g00230	dehydrogenase	ec:1.1.99.1			-1.85699	-3.51683	PREDICTED: protein HOTHEAD-like [Vitis vinifera]	na	na	Glycine, serine and threonine metabolism
VIT_16s0100g00240	dehydrogenase	ec:1.1.99.1			-2.44213	-3.63205	PREDICTED: LOW QUALITY PROTEIN: protein HOTHEAD-like [Vitis	na	na	Glycine, serine and threonine metabolism
VIT_02s0025g04550	dehydrogenase	ec:1.1.99.1				-1.76665	PREDICTED: protein HOTHEAD isoform 2 [Vitis vinifera]	na	na	Glycine, serine and threonine metabolism
VIT_03s0017g01700	dehydrogenase (aminomethyl-transferring)	ec:1.4.4.2				-2.0192	PREDICTED: glycine cleavage system H protein, mitochondrial [Vitis	Amino acid transport and metabolism	Glycine cleavage system H protein (lipoate-binding)	Glycine, serine and threonine metabolism
VIT_17s0000g06440	2-alpha-L-fucosyltransferase	ec:2.4.1.69				-1.93945	PREDICTED: galactoside 2-alpha-L-fucosyltransferase-like [Vitis	na	na	Glycosphingolipid biosynthesis - globo series:Glycosphingolipid biosynthesis - lacto and neolacto series
VIT_08s0007g08310	melibiase	ec:3.2.1.22				1.81329	alkaline alpha galactosidase II [Cucumis melo]	na	na	Glycosphingolipid biosynthesis - globo series:Sphingolipid metabolism:Glycerolipid metabolism:Galactose metabolism:Galactose metabolism
VIT_02s0025g04730	reductase	ec:1.1.1.26				2.19058	PREDICTED: glyoxylate reductase-like [Vitis vinifera]	Energy production and conversion	Glyoxylate/hydroxypyruvate reductase (D-isomer-specific 2-hydroxy acid dehydrogenase superfamily)	Glyoxylate and dicarboxylate metabolism
VIT_10s0003g04890	synthase	ec:4.3.3.2				3.83524	unnamed protein product, partial [Vitis vinifera]	na	na	Indole alkaloid biosynthesis
VIT_11s0016g00870	synthase	ec:4.3.3.2				-3.77628	unnamed protein product, partial [Vitis vinifera]	na	na	Indole alkaloid biosynthesis
VIT_08s0007g05360	synthase	ec:4.3.3.2			-2.89848	-3.75024	PREDICTED: strictosidine synthase 1 isoform 1 [Vitis vinifera]	na	na	Indole alkaloid biosynthesis
VIT_10s0071g00250	synthase	ec:4.3.3.2				4.08342	PREDICTED: strictosidine synthase [Vitis vinifera]	na	na	Indole alkaloid biosynthesis
VIT_11s0016g02800	oxygenase	ec:1.13.99.1			2.97819	3.64286	PREDICTED: probable inositol oxygenase [Vitis vinifera]	na	na	Inositol phosphate metabolism:Ascorbate and aldarate metabolism
VIT_09s0002g02970	oxygenase	ec:1.13.99.1				3.15456	hypothetical protein VITISV_044245 [Vitis vinifera]	na	na	Inositol phosphate metabolism:Ascorbate and aldarate metabolism
VIT_00s0480g00100	oxidase	ec:1.10.3.1				-2.01991	PREDICTED: LOW QUALITY PROTEIN: polyphenol oxidase, chloroplastic	Replication, recombination and repair	Single-stranded DNA-binding replication protein A (RPA), large (70 kD) subunit and related ssDNA-binding proteins	Isoquinoline alkaloid biosynthesis:Tyrosine metabolism
VIT_00s0480g00030	oxidase	ec:1.10.3.1				2.85371	PREDICTED: LOW QUALITY PROTEIN: polyphenol oxidase,	na	na	Isoquinoline alkaloid biosynthesis:Tyrosine metabolism
VIT_00s0480g00070	oxidase	ec:1.10.3.1				-3.19101	PREDICTED: LOW QUALITY PROTEIN: polyphenol oxidase, chloroplastic	na	na	Isoquinoline alkaloid biosynthesis:Tyrosine metabolism
VIT_00s0480g00090	oxidase	ec:1.10.3.1				-2.5601	PREDICTED: LOW QUALITY PROTEIN: polyphenol oxidase, chloroplastic	na	na	Isoquinoline alkaloid biosynthesis:Tyrosine metabolism
VIT_03s0038g04720	oxidase	ec:1.10.3.1				-3.22168	PREDICTED: syntaxin-112-like [Vitis vinifera]	Intracellular trafficking, secretion, and vesicular transport	SNARE protein Syntaxin 1 and related proteins	Isoquinoline alkaloid biosynthesis:Tyrosine metabolism
VIT_00s0480g00040	oxidase	ec:1.10.3.1				3.51361	PREDICTED: LOW QUALITY PROTEIN: polyphenol oxidase,	na	na	Isoquinoline alkaloid biosynthesis:Tyrosine metabolism
VIT_10s0116g00560	oxidase	ec:1.10.3.1				-2.79347	PREDICTED: polyphenol oxidase, chloroplastic-like [Vitis vinifera]	na	na	Isoquinoline alkaloid biosynthesis:Tyrosine metabolism
VIT_06s0004g01250	acid dehydrogenase	ec:1.14.99.33				-2.88245	unnamed protein product, partial [Vitis vinifera]	na	na	Linoleic acid metabolism
VIT_06s0004g06210	monooxygenase	ec:1.14.14.1			-1.55667		unnamed protein product, partial [Vitis vinifera]	na	Cytochrome P450 CYP4/CYP19/CYP26 subfamilies	Linoleic acid metabolism:Arachidonic acid metabolism:Arachidonic acid metabolism:Drug metabolism - cytochrome P450:Metabolism of xenobiotics by cytochrome P450:Caffeine metabolism:Aminobenzoate degradation:Tryptophan metabolism:Fatty acid degradation:Fatty acid degradation:Retinol metabolism:Retinol metabolism:Steroid hormone biosynthesis
VIT_17s0000g01490	monooxygenase	ec:1.14.14.1		-1.80576	-1.88181	-2.04904	PREDICTED: cytochrome P450 94A1-like [Vitis vinifera]	na	Cytochrome P450 CYP4/CYP19/CYP26 subfamilies	Linoleic acid metabolism:Arachidonic acid metabolism:Drug metabolism - cytochrome P450:Metabolism of xenobiotics by cytochrome P450:Caffeine metabolism:Aminobenzoate degradation:Tryptophan metabolism:Fatty acid degradation:Retinol metabolism:Steroid hormone biosynthesis
VIT_19s0090g00630	4'-kinase	ec:2.7.1.130				-1.86586	unnamed protein product, partial [Vitis vinifera]	na	na	Lipopolysaccharide biosynthesis
VIT_18s0072g00220	N-methyltransferase	ec:2.1.1.43				1.67979	unnamed protein product, partial [Vitis vinifera]	Intracellular trafficking, secretion, and vesicular transport	Clathrin coat binding protein/Huntingtin interacting protein HIP1, involved in regulation of endocytosis	Lysine degradation
VIT_11s0037g00880	N-methyltransferase	ec:2.1.1.43				-2.74846	PREDICTED: histone-lysine N-methyltransferase ASHR3 [Vitis	Transcription	Transcription factor NSD1 and related SET domain proteins	Lysine degradation
VIT_09s0018g01870	dehydrogenase	ec:1.1.1.95				-2.64575	PREDICTED: d-3-phosphoglycerate dehydrogenase, chloroplastic-like	Amino acid transport and metabolism	D-3-phosphoglycerate dehydrogenase, D-isomer-specific 2-hydroxy acid dehydrogenase superfamily	Methane metabolism:Glycine, serine and threonine metabolism
VIT_17s0000g07310	phosphatase	ec:3.1.3.3				-1.65737	PREDICTED: phosphoserine phosphatase, chloroplastic [Vitis	Amino acid transport and metabolism	Phosphoserine phosphatase	Methane metabolism:Glycine, serine and threonine metabolism
VIT_00s2579g00010	transaminase	ec:2.6.1.52				-2.11305	PREDICTED: phosphoserine aminotransferase, chloroplastic-like	na	Phosphoserine aminotransferase	Methane metabolism:Glycine, serine and threonine metabolism:Vitamin B6 metabolism
VIT_00s2607g00010	transaminase	ec:2.6.1.52				-2.24755	PREDICTED: phosphoserine aminotransferase, chloroplastic-like	na	Phosphoserine aminotransferase	Methane metabolism:Glycine, serine and threonine metabolism:Vitamin B6 metabolism
VIT_16s0022g01770	hydratase	ec:4.2.1.11				-1.92873	PREDICTED: enolase [Vitis vinifera]	Carbohydrate transport and metabolism	Enolase	Methane metabolism:Glycolysis / Gluconeogenesis
VIT_17s0000g04540	hydratase	ec:4.2.1.11			-1.57653	-2.62372	PREDICTED: enolase 1, chloroplastic-like [Vitis vinifera]	Carbohydrate transport and metabolism	Enolase	Methane metabolism:Glycolysis / Gluconeogenesis
VIT_00s0211g00100	hydroxymethyltransferase	ec:2.1.2.1			-1.98453	-4.1632	unnamed protein product, partial [Vitis vinifera]	Amino acid transport and metabolism	Glycine/serine hydroxymethyltransferase	Methane metabolism:One carbon pool by folate:Cyanoamino acid metabolism:Glycine, serine and threonine metabolism:Glyoxylate and dicarboxylate metabolism
VIT_00s0211g00120	hydroxymethyltransferase	ec:2.1.2.1			-1.82331	-3.6317	PREDICTED: serine hydroxymethyltransferase, mitochondrial-like	Amino acid transport and metabolism	Glycine/serine hydroxymethyltransferase	Methane metabolism:One carbon pool by folate:Cyanoamino acid metabolism:Glycine, serine and threonine metabolism:Glyoxylate and dicarboxylate metabolism
VIT_00s0211g00070	hydroxymethyltransferase	ec:2.1.2.1			-1.77345	-3.05317	PREDICTED: serine hydroxymethyltransferase, mitochondrial-like	Amino acid transport and metabolism	Glycine/serine hydroxymethyltransferase	Methane metabolism:One carbon pool by folate:Cyanoamino acid metabolism:Glycine, serine and threonine metabolism:Glyoxylate and dicarboxylate metabolism
VIT_05s0029g00310	hydroxymethyltransferase	ec:2.1.2.1			0	-1.65152	PREDICTED: serine hydroxymethyltransferase 1 [Vitis vinifera]	Amino acid transport and metabolism	Glycine/serine hydroxymethyltransferase	Methane metabolism:One carbon pool by folate:Cyanoamino acid metabolism:Glycine, serine and threonine metabolism:Glyoxylate and dicarboxylate metabolism
VIT_00s0211g00090	hydroxymethyltransferase	ec:2.1.2.1			-2.48719	-4.61853	unnamed protein product, partial [Vitis vinifera]	Amino acid transport and metabolism	Glycine/serine hydroxymethyltransferase	Methane metabolism:One carbon pool by folate:Cyanoamino acid metabolism:Glycine, serine and threonine metabolism:Glyoxylate and dicarboxylate metabolism
VIT_00s0211g00160	hydroxymethyltransferase	ec:2.1.2.1			-1.57694	-3.05971	unnamed protein product, partial [Vitis vinifera]	Amino acid transport and metabolism	Glycine/serine hydroxymethyltransferase	Methane metabolism:One carbon pool by folate:Cyanoamino acid metabolism:Glycine, serine and threonine metabolism:Glyoxylate and dicarboxylate metabolism
VIT_00s0847g00020	synthase	ec:4.2.3.25			-2.70955	-3.94057	(3S)-linalool/(E)-nerolidol /(E,E)-geranyl linalool synthase [Vitis	na	na	Monoterpenoid biosynthesis
VIT_00s0271g00030	synthase	ec:4.2.3.25			-1.90232		PREDICTED: LOW QUALITY PROTEIN: (3S,6E)-nerolidol synthase 1,	na	na	Monoterpenoid biosynthesis
VIT_00s0266g00010	synthase	ec:4.2.3.25			-3.44571	-3.94166	PREDICTED: (3S,6E)-nerolidol synthase 1, chloroplastic-like [Vitis	na	na	Monoterpenoid biosynthesis
VIT_00s0572g00020	synthase	ec:4.2.3.25			-3.26194	-4.23302	PREDICTED: (3S,6E)-nerolidol synthase 1, chloroplastic-like [Vitis	na	na	Monoterpenoid biosynthesis
VIT_00s0271g00060	synthase	ec:4.2.3.25			-1.88044		(3S)-linalool/(E)-nerolidol synthase [Vitis vinifera]	na	na	Monoterpenoid biosynthesis
VIT_13s0067g00050	synthase	ec:4.2.3.20	1.57538				PREDICTED: myrcene synthase, chloroplastic-like, partial [Vitis	na	na	Monoterpenoid biosynthesis:Monoterpenoid biosynthesis:Monoterpenoid biosynthesis
VIT_13s0067g00370	synthase	ec:4.2.3.20				2.13796	PREDICTED: myrcene synthase, chloroplastic-like [Vitis vinifera]	na	na	Monoterpenoid biosynthesis:Monoterpenoid biosynthesis:Monoterpenoid biosynthesis
VIT_13s0067g00130	synthase	ec:4.2.3.20	1.5723			1.54626	PREDICTED: LOW QUALITY PROTEIN: myrcene synthase,	na	na	Monoterpenoid biosynthesis:Monoterpenoid biosynthesis:Monoterpenoid biosynthesis
VIT_13s0084g00010	synthase	ec:4.2.3.20	1.59115				(E)-beta-ocimene/myrcene synthase [Vitis vinifera]	na	na	Monoterpenoid biosynthesis:Monoterpenoid biosynthesis:Monoterpenoid biosynthesis
VIT_13s0067g00250	synthase	ec:4.2.3.20	1.86326			1.96049	PREDICTED: LOW QUALITY PROTEIN: myrcene synthase,	na	na	Monoterpenoid biosynthesis:Monoterpenoid biosynthesis:Monoterpenoid biosynthesis
VIT_13s0067g00380	synthase	ec:4.2.3.20				2.35707	hypothetical protein VITISV_027228 [Vitis vinifera]	na	na	Monoterpenoid biosynthesis:Monoterpenoid biosynthesis:Monoterpenoid biosynthesis
VIT_06s0004g03540	protein kinase	ec:2.7.11.24				2.10114	PREDICTED: mitogen-activated protein kinase 3 [Vitis vinifera]	Signal transduction mechanisms	Mitogen-activated protein kinase	mTOR signaling pathway
VIT_04s0023g02420	protein kinase	ec:2.7.11.24				1.5122	PREDICTED: mitogen-activated protein kinase 4 [Vitis vinifera]	Signal transduction mechanisms	Mitogen-activated protein kinase	mTOR signaling pathway
VIT_16s0039g01300	ammonia-lyase	ec:4.3.1.25				1.76899	phenylalanine ammonia lyase [Catharanthus roseus]	Secondary metabolites biosynthesis, transport and catabolism	Phenylalanine and histidine ammonia-lyase	na
VIT_11s0016g01640	ammonia-lyase	ec:4.3.1.25			1.64089	2.60688	unnamed protein product, partial [Vitis vinifera]	Secondary metabolites biosynthesis, transport and catabolism	Phenylalanine and histidine ammonia-lyase	na
VIT_16s0039g01110	ammonia-lyase	ec:4.3.1.25				1.69731	RecName: Full=Phenylalanine ammonia-lyase	Secondary metabolites biosynthesis, transport and catabolism	Phenylalanine and histidine ammonia-lyase	na
VIT_16s0039g01120	ammonia-lyase	ec:4.3.1.25				1.8143	RecName: Full=Phenylalanine ammonia-lyase 1	Secondary metabolites biosynthesis, transport and catabolism	Phenylalanine and histidine ammonia-lyase	na
VIT_08s0040g01710	ammonia-lyase	ec:4.3.1.25			-1.66483	-2.4646	RecName: Full=Phenylalanine ammonia-lyase 1	Secondary metabolites biosynthesis, transport and catabolism	Phenylalanine and histidine ammonia-lyase	na
VIT_16s0039g01240	ammonia-lyase	ec:4.3.1.25				2.09917	RecName: Full=Phenylalanine ammonia-lyase	Secondary metabolites biosynthesis, transport and catabolism	Phenylalanine and histidine ammonia-lyase	na
VIT_16s0039g01360	ammonia-lyase	ec:4.3.1.25				1.50901	RecName: Full=Phenylalanine ammonia-lyase G1	Secondary metabolites biosynthesis, transport and catabolism	Phenylalanine and histidine ammonia-lyase	na
VIT_11s0016g01520	ammonia-lyase	ec:4.3.1.25				2.07228	hypothetical protein VITISV_038916 [Vitis vinifera]	Secondary metabolites biosynthesis, transport and catabolism	Phenylalanine and histidine ammonia-lyase	na
VIT_06s0004g02620	ammonia-lyase	ec:4.3.1.25			-2.9898	-4.77775	phenylalanine ammonia lyase [Catharanthus roseus]	Secondary metabolites biosynthesis, transport and catabolism	Phenylalanine and histidine ammonia-lyase	na
VIT_16s0039g01100	ammonia-lyase	ec:4.3.1.25				1.65652	RecName: Full=Phenylalanine ammonia-lyase	Secondary metabolites biosynthesis, transport and catabolism	Phenylalanine and histidine ammonia-lyase	na
VIT_11s0016g01660	ammonia-lyase	ec:4.3.1.25			2.09787	3.11687	unnamed protein product, partial [Vitis vinifera]	Secondary metabolites biosynthesis, transport and catabolism	Phenylalanine and histidine ammonia-lyase	na
VIT_16s0039g01170	ammonia-lyase	ec:4.3.1.25				1.83025	RecName: Full=Phenylalanine ammonia-lyase 1	Secondary metabolites biosynthesis, transport and catabolism	Phenylalanine and histidine ammonia-lyase	na
VIT_16s0039g01280	ammonia-lyase	ec:4.3.1.25				1.90422	RecName: Full=Phenylalanine ammonia-lyase	Secondary metabolites biosynthesis, transport and catabolism	Phenylalanine and histidine ammonia-lyase	na
VIT_13s0019g04460	ammonia-lyase	ec:4.3.1.25				-1.53012	RecName: Full=Phenylalanine ammonia-lyase	Secondary metabolites biosynthesis, transport and catabolism	Phenylalanine and histidine ammonia-lyase	na
VIT_00s2508g00010	ammonia-lyase	ec:4.3.1.25				1.79191	PREDICTED: phenylalanine ammonia-lyase-like, partial [Vitis	Secondary metabolites biosynthesis, transport and catabolism	Phenylalanine and histidine ammonia-lyase	na
VIT_16s0039g01130	ammonia-lyase	ec:4.3.1.25				2.22529	phenylalanine ammonia-lyase 2 [Cicer arietinum]	Secondary metabolites biosynthesis, transport and catabolism	Phenylalanine and histidine ammonia-lyase	na
VIT_18s0001g01830	kinase	ec:2.7.1.23			1.67354	3.11942	NAD kinase 2 [Arabidopsis thaliana]	Carbohydrate transport and metabolism	Predicted sugar kinase	Nicotinate and nicotinamide metabolism
VIT_14s0066g01210	dehydratase	ec:4.2.1.1			-3.12531	-3.61539	PREDICTED: carbonic anhydrase, chloroplastic [Vitis vinifera]	Inorganic ion transport and metabolism	Predicted carbonic anhydrase involved in protection against oxidative damage	Nitrogen metabolism
VIT_17s0000g08450	dehydratase	ec:4.2.1.1				4.06627	unnamed protein product, partial [Vitis vinifera]	Inorganic ion transport and metabolism	Predicted carbonic anhydrase involved in protection against oxidative damage	Nitrogen metabolism
VIT_17s0000g08460	dehydratase	ec:4.2.1.1				3.36884	PREDICTED: carbonic anhydrase, chloroplastic-like isoform 1 [Vitis	Inorganic ion transport and metabolism	Predicted carbonic anhydrase involved in protection against oxidative damage	Nitrogen metabolism
VIT_07s0005g06290	reductase (NADH)	ec:1.7.1.1				-2.51117	PREDICTED: cytochrome b5 [Vitis vinifera]	Energy production and conversion	Cytochrome b5	Nitrogen metabolism
VIT_18s0001g03910	reductase (NADH)	ec:1.7.1.1			-1.84394	-1.53146	nitrate reductase [Solanum tuberosum]	Energy production and conversion	Sulfite oxidase, molybdopterin-binding component	Nitrogen metabolism
VIT_07s0129g00320	ec:3.5.1.49 formamidase	ec:3.5.1.49				2.43838	PREDICTED: formamidase isoform 1 [Vitis vinifera]	na	na	Nitrogen metabolism:Cyanoamino acid metabolism:Glyoxylate and dicarboxylate metabolism
VIT_13s0067g02120	dehydrogenase (NADP+)	ec:1.3.1.13			1.54921	1.70328	PREDICTED: arogenate dehydrogenase 1, chloroplastic [Vitis	Amino acid transport and metabolism	Prephenate dehydrogenase (NADP+)	Novobiocin biosynthesis:Phenylalanine, tyrosine and tryptophan biosynthesis:Phenylalanine, tyrosine and tryptophan biosynthesis
VIT_09s0002g08030	dehydrogenase (NADP+)	ec:1.3.1.13				-1.88616	PREDICTED: arogenate dehydrogenase 2, chloroplastic-like [Vitis	Amino acid transport and metabolism	Prephenate dehydrogenase (NADP+)	Novobiocin biosynthesis:Phenylalanine, tyrosine and tryptophan biosynthesis:Phenylalanine, tyrosine and tryptophan biosynthesis
VIT_06s0009g01080	synthase	ec:2.1.1.13				-1.65733	methionine synthase 2 [Arabidopsis thaliana]	Amino acid transport and metabolism	Methionine synthase II (cobalamin-independent)	One carbon pool by folate:Cysteine and methionine metabolism:Cysteine and methionine metabolism:Selenocompound metabolism:Selenocompound metabolism
VIT_10s0116g01540	S-aminomethyldihydrolipoylprotein:(6S)-tetrahydrofolate aminomethyltransferase (ammonia-forming)	ec:2.1.2.10				-2.34625	PREDICTED: aminomethyltransferase, mitochondrial [Vitis vinifera]	Amino acid transport and metabolism	Aminomethyl transferase	One carbon pool by folate:Glycine, serine and threonine metabolism
VIT_18s0001g02770	alpha-fucosidase	ec:3.2.1.51				2.15168	unnamed protein product, partial [Vitis vinifera]	na	na	Other glycan degradation
VIT_16s0022g02170	alpha-fucosidase	ec:3.2.1.51				-2.76801	Alpha-L-fucosidase [Medicago truncatula]	na	na	Other glycan degradation
VIT_14s0128g00520	alpha-fucosidase	ec:3.2.1.51				1.54979	PREDICTED: esterase [Vitis vinifera]	na	na	Other glycan degradation
VIT_18s0001g02760	alpha-fucosidase	ec:3.2.1.51				2.31387	unnamed protein product, partial [Vitis vinifera]	na	na	Other glycan degradation
VIT_11s0016g02200	lactase (ambiguous)	ec:3.2.1.23			2.9564	4.44009	PREDICTED: beta-galactosidase [Vitis vinifera]	Carbohydrate transport and metabolism	Beta-galactosidase	Other glycan degradation:Glycosphingolipid biosynthesis - ganglio series:Sphingolipid metabolism:Galactose metabolism:Glycosaminoglycan degradation
VIT_00s0301g00190	lactase (ambiguous)	ec:3.2.1.23				-2.60695	PREDICTED: beta-galactosidase 6-like [Vitis vinifera]	Carbohydrate transport and metabolism	Beta-galactosidase	Other glycan degradation:Glycosphingolipid biosynthesis - ganglio series:Sphingolipid metabolism:Galactose metabolism:Glycosaminoglycan degradation
VIT_04s0023g02690	lactase (ambiguous)	ec:3.2.1.23				-1.9371	beta-galactosidase like protein [Arabidopsis thaliana]	Carbohydrate transport and metabolism	Beta-galactosidase	Other glycan degradation:Glycosphingolipid biosynthesis - ganglio series:Sphingolipid metabolism:Galactose metabolism:Glycosaminoglycan degradation
VIT_07s0031g02590	lactase (ambiguous)	ec:3.2.1.23			1.7889	2.13099	unnamed protein product, partial [Vitis vinifera]	Carbohydrate transport and metabolism	Beta-galactosidase	Other glycan degradation:Glycosphingolipid biosynthesis - ganglio series:Sphingolipid metabolism:Galactose metabolism:Glycosaminoglycan degradation
VIT_08s0007g04270	lactase (ambiguous)	ec:3.2.1.23			0	2.65962	hypothetical protein VITISV_016430 [Vitis vinifera]	Carbohydrate transport and metabolism	Beta-galactosidase	Other glycan degradation:Glycosphingolipid biosynthesis - ganglio series:Sphingolipid metabolism:Galactose metabolism:Glycosaminoglycan degradation
VIT_11s0016g00680	lactase (ambiguous)	ec:3.2.1.23			1.85183		PREDICTED: beta-galactosidase 7-like [Vitis vinifera]	Carbohydrate transport and metabolism	Beta-galactosidase	Other glycan degradation:Glycosphingolipid biosynthesis - ganglio series:Sphingolipid metabolism:Galactose metabolism:Glycosaminoglycan degradation
VIT_09s0002g02120	lactase (ambiguous)	ec:3.2.1.23			2.41779	2.51726	galactosidase, putative [Arabidopsis thaliana]	Carbohydrate transport and metabolism	Beta-galactosidase	Other glycan degradation:Glycosphingolipid biosynthesis - ganglio series:Sphingolipid metabolism:Galactose metabolism:Glycosaminoglycan degradation
VIT_05s0051g00910	psychosine hydrolase	ec:3.2.1.45				1.68394	hypothetical protein VITISV_019326 [Vitis vinifera]	Carbohydrate transport and metabolism	Predicted bile acid beta-glucosidase	Other glycan degradation:Sphingolipid metabolism
VIT_14s0068g01700	ATPase	ec:3.6.3.6		1.88123			ATPase beta subunit, partial [Lardizabala biternata]	Energy production and conversion	F0F1-type ATP synthase, beta subunit	Oxidative phosphorylation
VIT_00s0332g00060	ATPase	ec:3.6.3.6		1.89852			unnamed protein product, partial [Vitis vinifera]	Energy production and conversion	F0F1-type ATP synthase, beta subunit	Oxidative phosphorylation
VIT_14s0060g01280	diphosphatase	ec:3.6.1.1			1.63318	2.28744	vacuolar H+-pyrophosphatase [Prunus persica]	na	na	Oxidative phosphorylation
VIT_03s0088g01290	diphosphatase	ec:3.6.1.1				-1.66223	unnamed protein product, partial [Vitis vinifera]	Energy production and conversion	Inorganic pyrophosphatase/Nucleosome remodeling factor, subunit NURF38	Oxidative phosphorylation
VIT_00s0125g00070	oxidase	ec:1.9.3.1		1.94807			unnamed protein product, partial [Vitis vinifera]	na	na	Oxidative phosphorylation
VIT_06s0061g01500	oxidase	ec:1.9.3.1				-2.16877	unnamed protein product, partial [Vitis vinifera]	na	na	Oxidative phosphorylation
VIT_11s0037g01120	oxidase	ec:1.9.3.1				-1.63111	PREDICTED: cytochrome c oxidase subunit 6b-1 [Vitis vinifera]	Energy production and conversion	Cytochrome c oxidase, subunit VIb/COX12	Oxidative phosphorylation
VIT_12s0028g02450	oxidase	ec:1.9.3.1		1.95875	1.73623	2.20349	unnamed protein product, partial [Vitis vinifera]	na	na	Oxidative phosphorylation
VIT_00s0386g00020	oxidase	ec:1.9.3.1				-1.90982	PREDICTED: cytochrome c oxidase subunit 6a, mitochondrial [Vitis	Energy production and conversion	Cytochrome c oxidase, subunit VIa/COX13	Oxidative phosphorylation
VIT_03s0110g00190	oxidase	ec:1.9.3.1				2.82498	unnamed protein product, partial [Vitis vinifera]	na	na	Oxidative phosphorylation
VIT_04s0008g05100	oxidase	ec:1.9.3.1				-1.67975	unnamed protein product, partial [Vitis vinifera]	Energy production and conversion	Cytochrome c oxidase, subunit Vb/COX4	Oxidative phosphorylation
VIT_19s0014g03850	reductase	ec:1.10.9.1			-1.5762	-2.27184	PREDICTED: cytochrome b6-f complex iron-sulfur subunit,	Energy production and conversion	Ubiquinol cytochrome c reductase, subunit RIP1	Oxidative phosphorylation
VIT_01s0011g04110	reductase (H+-translocating)	ec:1.6.5.3		1.75291	2.22385	2.38745	predicted protein [Populus trichocarpa]	Energy production and conversion	NADH dehydrogenase subunits 2, 5, and related proteins	Oxidative phosphorylation
VIT_00s0246g00180	reductase (H+-translocating)	ec:1.6.5.3		1.83635			NADH dehydrogenase subunit 4 (chloroplast) [Eleutherococcus	Energy production and conversion	NADH dehydrogenase, subunit 4	Oxidative phosphorylation
VIT_00s0246g00150	reductase (H+-translocating)	ec:1.6.5.3		1.507			NADH dehydrogenase subunit 5 (chloroplast) [Vitis vinifera]	Energy production and conversion	NADH dehydrogenase subunits 2, 5, and related proteins	Oxidative phosphorylation
VIT_00s0629g00010	reductase (H+-translocating)	ec:1.6.5.3		1.7697			NADH dehydrogenase subunit 4 (mitochondrion) [Vitis vinifera]	Energy production and conversion	NADH dehydrogenase, subunit 4	Oxidative phosphorylation
VIT_14s0108g01640	reductase (H+-translocating)	ec:1.6.5.3	1.6408	2.27242	2.55899		NADH-plastoquinone oxidoreductase subunit 2 (chloroplast) [Coffea	Energy production and conversion	NADH dehydrogenase subunits 2, 5, and related proteins	Oxidative phosphorylation
VIT_00s0854g00040	reductase (H+-translocating)	ec:1.6.5.3	1.50269	2.11146			NADH dehydrogenase subunit 4 (mitochondrion) [Vitis vinifera]	Energy production and conversion	NADH dehydrogenase, subunit 4	Oxidative phosphorylation
VIT_10s0116g00060	reductase (H+-translocating)	ec:1.6.5.3		2.03689	2.1829		unnamed protein product, partial [Vitis vinifera]	Energy production and conversion	NADH:ubiquinone oxidoreductase, NDUFS2/49 kDa subunit	Oxidative phosphorylation
VIT_00s0396g00020	reductase (H+-translocating)	ec:1.6.5.3		1.78948			PREDICTED: uncharacterized protein LOC100254438 [Vitis vinifera]	Energy production and conversion	NADH dehydrogenase subunit 1	Oxidative phosphorylation
VIT_00s0246g00140	reductase (H+-translocating)	ec:1.6.5.3		1.76453			NADH dehydrogenase subunit 5 (chloroplast) [Vitis vinifera]	Energy production and conversion	NADH dehydrogenase subunits 2, 5, and related proteins	Oxidative phosphorylation
VIT_00s0873g00020	reductase (H+-translocating)	ec:1.6.5.3				2.06387	NADH dehydrogenase subunit 3 (mitochondrion) [Vitis vinifera]	Energy production and conversion	NADH dehydrogenase subunit 3 and related proteins	Oxidative phosphorylation
VIT_00s0246g00050	reductase (H+-translocating)	ec:1.6.5.3		1.92741	2.32063	2.16764	unnamed protein product, partial [Vitis vinifera]	Energy production and conversion	NADH dehydrogenase subunits 2, 5, and related proteins	Oxidative phosphorylation
VIT_07s0104g01680	kinase	ec:2.7.1.24				-1.5564	unnamed protein product, partial [Vitis vinifera]	Coenzyme transport and metabolism	Similar to bacterial dephospho-CoA kinase	Pantothenate and CoA biosynthesis
VIT_05s0102g00710	deoxyribokinase	ec:2.7.1.15				-1.60345	PREDICTED: fructokinase-2 [Vitis vinifera]	Carbohydrate transport and metabolism	Ribokinase	Pentose phosphate pathway
VIT_18s0041g01740	isomerase	ec:5.3.1.9			1.82249		unnamed protein product, partial [Vitis vinifera]	Carbohydrate transport and metabolism	Glucose-6-phosphate isomerase	Pentose phosphate pathway:Amino sugar and nucleotide sugar metabolism:Glycolysis / Gluconeogenesis:Starch and sucrose metabolism
VIT_15s0048g00370	glycolaldehydetransferase	ec:2.2.1.1				-2.54033	hypothetical protein VITISV_026323 [Vitis vinifera]	Carbohydrate transport and metabolism	Transketolase	Pentose phosphate pathway:Carbon fixation in photosynthetic organisms:Biosynthesis of ansamycins
VIT_14s0030g01900	isomerase	ec:5.3.1.6				-1.66969	PREDICTED: probable ribose-5-phosphate isomerase [Vitis vinifera]	Carbohydrate transport and metabolism	Ribose 5-phosphate isomerase	Pentose phosphate pathway:Carbon fixation in photosynthetic organisms:Fructose and mannose metabolism
VIT_12s0057g01030	dehydrogenase (NADP+)	ec:1.1.1.49			-2.24367	-3.48345	unnamed protein product, partial [Vitis vinifera]	Carbohydrate transport and metabolism	Glucose-6-phosphate 1-dehydrogenase	Pentose phosphate pathway:Glutathione metabolism
VIT_10s0003g05030	dehydrogenase (NADP+-dependent, decarboxylating)	ec:1.1.1.44				-2.21663	hypothetical protein VITISV_003240, partial [Vitis vinifera]	General function prediction only	FOG: Leucine rich repeat	Pentose phosphate pathway:Glutathione metabolism:Valine, leucine and isoleucine degradation
VIT_03s0038g00670	aldolase	ec:4.1.2.13			-2.77409	-5.12629	PREDICTED: probable fructose-bisphosphate aldolase 1, chloroplastic	Carbohydrate transport and metabolism	Fructose-biphosphate aldolase	Pentose phosphate pathway:Methane metabolism:Carbon fixation in photosynthetic organisms:Glycolysis / Gluconeogenesis:Fructose and mannose metabolism
VIT_08s0007g03830	aldolase	ec:4.1.2.13				-1.9077	PREDICTED: fructose-bisphosphate aldolase cytoplasmic isozyme	Carbohydrate transport and metabolism	Fructose-biphosphate aldolase	Pentose phosphate pathway:Methane metabolism:Carbon fixation in photosynthetic organisms:Glycolysis / Gluconeogenesis:Fructose and mannose metabolism
VIT_04s0023g03010	aldolase	ec:4.1.2.13			-1.53409	-2.66451	PREDICTED: probable fructose-bisphosphate aldolase 2,	Carbohydrate transport and metabolism	Fructose-biphosphate aldolase	Pentose phosphate pathway:Methane metabolism:Carbon fixation in photosynthetic organisms:Glycolysis / Gluconeogenesis:Fructose and mannose metabolism
VIT_14s0108g00560	phosphohexokinase	ec:2.7.1.11				-2.15552	hypothetical protein VITISV_028449 [Vitis vinifera]	General function prediction only	FOG: Ankyrin repeat	Pentose phosphate pathway:Methane metabolism:Glycolysis / Gluconeogenesis:Galactose metabolism:Fructose and mannose metabolism
VIT_00s0199g00240	phosphohexokinase	ec:2.7.1.11				-1.63474	unnamed protein product, partial [Vitis vinifera]	Carbohydrate transport and metabolism	Pyrophosphate-dependent phosphofructo-1-kinase	Pentose phosphate pathway:Methane metabolism:Glycolysis / Gluconeogenesis:Galactose metabolism:Fructose and mannose metabolism
VIT_18s0122g00510	phosphohexokinase	ec:2.7.1.11				-2.3292	unnamed protein product, partial [Vitis vinifera]	Carbohydrate transport and metabolism	Pyrophosphate-dependent phosphofructo-1-kinase	Pentose phosphate pathway:Methane metabolism:Glycolysis / Gluconeogenesis:Galactose metabolism:Fructose and mannose metabolism:Fructose and mannose metabolism
VIT_05s0077g00870	peroxidase	ec:1.11.1.7				-3.2594	unnamed protein product, partial [Vitis vinifera]	na	na	Phenylalanine metabolism:Phenylpropanoid biosynthesis
VIT_07s0130g00220	peroxidase	ec:1.11.1.7				-2.86956	PREDICTED: peroxidase 47-like [Vitis vinifera]	na	na	Phenylalanine metabolism:Phenylpropanoid biosynthesis
VIT_07s0129g00360	peroxidase	ec:1.11.1.7				1.91184	PREDICTED: peroxidase 73 [Vitis vinifera]	na	na	Phenylalanine metabolism:Phenylpropanoid biosynthesis
VIT_10s0042g00080	peroxidase	ec:1.11.1.7		-1.58115		-2.15321	unnamed protein product, partial [Vitis vinifera]	na	na	Phenylalanine metabolism:Phenylpropanoid biosynthesis
VIT_10s0116g01780	peroxidase	ec:1.11.1.7			-1.80935	-3.40641	PREDICTED: peroxidase 42 isoform 1 [Vitis vinifera]	na	na	Phenylalanine metabolism:Phenylpropanoid biosynthesis
VIT_17s0000g02700	peroxidase	ec:1.11.1.7				1.97876	PREDICTED: prostaglandin G/H synthase 1 [Vitis vinifera]	General function prediction only	Peroxidase/oxygenase	Phenylalanine metabolism:Phenylpropanoid biosynthesis
VIT_10s0003g00650	peroxidase	ec:1.11.1.7				-3.25693	unnamed protein product, partial [Vitis vinifera]	na	na	Phenylalanine metabolism:Phenylpropanoid biosynthesis
VIT_14s0066g01850	peroxidase	ec:1.11.1.7				-2.70459	PREDICTED: peroxidase 31-like [Vitis vinifera]	na	na	Phenylalanine metabolism:Phenylpropanoid biosynthesis
VIT_14s0066g01670	peroxidase	ec:1.11.1.7			1.95227		hypothetical protein VITISV_027848 [Vitis vinifera]	General function prediction only	Peroxidase/oxygenase	Phenylalanine metabolism:Phenylpropanoid biosynthesis
VIT_06s0004g07770	peroxidase	ec:1.11.1.7				-2.04825	PREDICTED: peroxidase 4 [Vitis vinifera]	na	na	Phenylalanine metabolism:Phenylpropanoid biosynthesis
VIT_12s0055g00810	peroxidase	ec:1.11.1.7			-1.61394	-2.37635	unnamed protein product, partial [Vitis vinifera]	na	na	Phenylalanine metabolism:Phenylpropanoid biosynthesis
VIT_02s0012g00540	peroxidase	ec:1.11.1.7				2.04425	PREDICTED: peroxidase 20 [Vitis vinifera]	na	na	Phenylalanine metabolism:Phenylpropanoid biosynthesis
VIT_05s0077g00880	peroxidase	ec:1.11.1.7				-2.46795	PREDICTED: peroxidase 29 [Vitis vinifera]	na	na	Phenylalanine metabolism:Phenylpropanoid biosynthesis
VIT_18s0001g06850	peroxidase	ec:1.11.1.7			2.72755	3.73257	PREDICTED: cationic peroxidase 1 [Vitis vinifera]	na	na	Phenylalanine metabolism:Phenylpropanoid biosynthesis
VIT_19s0014g02830	peroxidase	ec:1.11.1.7			1.64693	2.30543	unnamed protein product, partial [Vitis vinifera]	na	Ferric reductase, NADH/NADPH oxidase and related proteins	Phenylalanine metabolism:Phenylpropanoid biosynthesis
VIT_06s0004g03550	peroxidase	ec:1.11.1.7				-1.86248	PREDICTED: L-ascorbate peroxidase 2, cytosolic [Vitis vinifera]	na	na	Phenylalanine metabolism:Phenylpropanoid biosynthesis
VIT_03s0063g01040	peroxidase	ec:1.11.1.7			2.62858	2.89561	PREDICTED: peroxidase 10 [Vitis vinifera]	na	na	Phenylalanine metabolism:Phenylpropanoid biosynthesis
VIT_19s0085g01040	peroxidase	ec:1.11.1.7			-1.68989		PREDICTED: peroxidase 7 [Vitis vinifera]	na	na	Phenylalanine metabolism:Phenylpropanoid biosynthesis
VIT_11s0016g03630	peroxidase	ec:1.11.1.7				-2.47341	type II peroxiredoxin C [Vitis vinifera]	Posttranslational modification, protein turnover, chaperones	Alkyl hydroperoxide reductase/peroxiredoxin	Phenylalanine metabolism:Phenylpropanoid biosynthesis
VIT_10s0116g01670	dehydratase	ec:4.2.1.51				-2.06486	unnamed protein product, partial [Vitis vinifera]	Amino acid transport and metabolism	Prephenate dehydratase	Phenylalanine, tyrosine and tryptophan biosynthesis
VIT_12s0059g00750	dehydratase	ec:4.2.1.51				-2.5496	unnamed protein product, partial [Vitis vinifera]	Amino acid transport and metabolism	Prephenate dehydratase	Phenylalanine, tyrosine and tryptophan biosynthesis
VIT_13s0067g01110	isomerase	ec:5.3.1.24				-1.7638	PREDICTED: n-(5'-phosphoribosyl)anthranilate isomerase-like [Vitis	Amino acid transport and metabolism	Phosphoribosylanthranilate isomerase	Phenylalanine, tyrosine and tryptophan biosynthesis
VIT_16s0039g02500	kinase	ec:2.7.1.71				1.56216	PREDICTED: probable gluconokinase [Vitis vinifera]	Carbohydrate transport and metabolism	Gluconate kinase	Phenylalanine, tyrosine and tryptophan biosynthesis
VIT_18s0001g01730	kinase	ec:2.7.1.71			-2.04426	-4.5319	PREDICTED: shikimate kinase, chloroplastic [Vitis vinifera]	na	na	Phenylalanine, tyrosine and tryptophan biosynthesis
VIT_13s0067g00400	synthase	ec:4.1.3.27				1.53121	PREDICTED: anthranilate synthase component I-1, chloroplastic-like	Amino acid transport and metabolism	Isochorismate synthase	Phenylalanine, tyrosine and tryptophan biosynthesis
VIT_00s0391g00070	synthase	ec:2.5.1.54			-2.35614	-3.60081	3-deoxy-D-arabino-heptulosonate-7-phosphate synthase [Vitis	na	na	Phenylalanine, tyrosine and tryptophan biosynthesis
VIT_14s0030g00660	dehydratase	ec:4.2.1.10			-2.42637	-4.09508	PREDICTED: bifunctional 3-dehydroquinate dehydratase/shikimate	Amino acid transport and metabolism	Pentafunctional AROM protein	Phenylalanine, tyrosine and tryptophan biosynthesis:Phenylalanine, tyrosine and tryptophan biosynthesis
VIT_06s0061g01300	dehydratase	ec:4.2.1.91			-1.86415	-2.63169	PREDICTED: arogenate dehydratase/prephenate dehydratase 6,	Amino acid transport and metabolism	Prephenate dehydratase	Phenylalanine, tyrosine and tryptophan biosynthesis:Phenylalanine, tyrosine and tryptophan biosynthesis
VIT_03s0091g00040	1-glucosyltransferase	ec:2.4.1.120			-2.89916	-4.38964	PREDICTED: cinnamate beta-D-glucosyltransferase-like [Vitis	na	UDP-glucuronosyl and UDP-glucosyl transferase	Phenylpropanoid biosynthesis
VIT_03s0180g00200	1-glucosyltransferase	ec:2.4.1.120				-2.51284	PREDICTED: cinnamate beta-D-glucosyltransferase isoform 1 [Vitis	na	UDP-glucuronosyl and UDP-glucosyl transferase	Phenylpropanoid biosynthesis
VIT_04s0023g03510	reductase	ec:1.18.1.2				-2.00466	PREDICTED: ferredoxin--NADP reductase, leaf isozyme, chloroplastic	Energy production and conversion	NADP/FAD dependent oxidoreductase	Photosynthesis
VIT_18s0001g14450	reductase	ec:1.18.1.2			-2.21241	-4.61969	PREDICTED: ferredoxin--NADP reductase, leaf isozyme,	Energy production and conversion	NADP/FAD dependent oxidoreductase	Photosynthesis
VIT_02s0025g04610	reductase	ec:1.1.1.133				-1.81232	PREDICTED: probable rhamnose biosynthetic enzyme 1 [Vitis	Carbohydrate transport and metabolism	Putative NAD+-dependent epimerases	Polyketide sugar unit biosynthesis:Polyketide sugar unit biosynthesis:Streptomycin biosynthesis:Streptomycin biosynthesis
VIT_07s0151g00250	CLH	ec:3.1.1.14			-1.77402	-2.85149	PREDICTED: chlorophyllase-1-like [Vitis vinifera]	Lipid transport and metabolism	Soluble epoxide hydrolase	Porphyrin and chlorophyll metabolism
VIT_08s0040g00390	IX monomethyl ester (oxidative) cyclase	ec:1.14.13.81				-2.15218	PREDICTED: magnesium-protoporphyrin IX monomethyl ester [oxidative]	na	na	Porphyrin and chlorophyll metabolism
VIT_00s0759g00010	synthase	ec:2.5.1.61				-1.72274	unnamed protein product, partial [Vitis vinifera]	Coenzyme transport and metabolism	Porphobilinogen deaminase	Porphyrin and chlorophyll metabolism
VIT_18s0166g00310	adenylpyrophosphatase	ec:3.6.1.3				1.63229	unnamed protein product, partial [Vitis vinifera]	General function prediction only	FOG: Reverse transcriptase	Purine metabolism
VIT_07s0005g03680	adenylpyrophosphatase	ec:3.6.1.3			-1.57893	-1.89015	PREDICTED: ABC transporter I family member 19 [Vitis vinifera]	na	Predicted ABC-type transport, ATPase component/CCR4 associated factor	Purine metabolism
VIT_09s0002g03550	adenylpyrophosphatase	ec:3.6.1.3			2.04325	2.84495	unnamed protein product, partial [Vitis vinifera]	Secondary metabolites biosynthesis, transport and catabolism	Pleiotropic drug resistance proteins (PDR1-15), ABC superfamily	Purine metabolism
VIT_16s0050g01620	adenylpyrophosphatase	ec:3.6.1.3				-2.0127	PREDICTED: ABC transporter G family member 8-like [Vitis vinifera]	Secondary metabolites biosynthesis, transport and catabolism	Transporter, ABC superfamily (Breast cancer resistance protein)	Purine metabolism
VIT_09s0002g03640	adenylpyrophosphatase	ec:3.6.1.3			1.5599	2.40049	unnamed protein product, partial [Vitis vinifera]	Secondary metabolites biosynthesis, transport and catabolism	Pleiotropic drug resistance proteins (PDR1-15), ABC superfamily	Purine metabolism
VIT_06s0080g00040	adenylpyrophosphatase	ec:3.6.1.3			1.69388	1.91396	RecName: Full=Probable pleiotropic drug resistance protein 2	Secondary metabolites biosynthesis, transport and catabolism	Pleiotropic drug resistance proteins (PDR1-15), ABC superfamily	Purine metabolism
VIT_17s0000g05850	adenylpyrophosphatase	ec:3.6.1.3			1.72372		PREDICTED: ABC transporter A family member 2 isoform 1 [Vitis	na	Lipid exporter ABCA1 and related proteins, ABC superfamily	Purine metabolism
VIT_14s0060g00720	adenylpyrophosphatase	ec:3.6.1.3				-1.59526	PREDICTED: ABC transporter I family member 20 isoform 1 [Vitis	na	Predicted ABC-type transport, ATPase component/CCR4 associated factor	Purine metabolism
VIT_09s0002g01610	adenylpyrophosphatase	ec:3.6.1.3			1.53523	1.95431	ATP binding protein, putative [Ricinus communis]	General function prediction only	AAA ATPase containing von Willebrand factor type A (vWA) domain	Purine metabolism
VIT_12s0028g02360	adenylpyrophosphatase	ec:3.6.1.3				3.48769	hypothetical protein VITISV_020682 [Vitis vinifera]	Secondary metabolites biosynthesis, transport and catabolism	Transporter, ABC superfamily (Breast cancer resistance protein)	Purine metabolism
VIT_13s0074g00700	adenylpyrophosphatase	ec:3.6.1.3			1.58474	1.51372	hypothetical protein VITISV_042903 [Vitis vinifera]	Secondary metabolites biosynthesis, transport and catabolism	Pleiotropic drug resistance proteins (PDR1-15), ABC superfamily	Purine metabolism
VIT_13s0019g04480	kinase	ec:2.7.1.20				-1.81144	PREDICTED: adenosine kinase 2 [Vitis vinifera]	Carbohydrate transport and metabolism	Possible pfkB family carbohydrate kinase	Purine metabolism
VIT_17s0000g01730	kinase	ec:2.7.4.3				-1.86989	PREDICTED: adenylate kinase B [Vitis vinifera]	Nucleotide transport and metabolism	Adenylate kinase	Purine metabolism
VIT_02s0012g01730	kinase	ec:2.7.4.3			1.76766	2.01802	hypothetical protein VITISV_017130 [Vitis vinifera]	na	na	Purine metabolism
VIT_13s0019g04470	kinase	ec:2.7.1.20				-2.19441	PREDICTED: adenosine kinase 2 [Vitis vinifera]	Carbohydrate transport and metabolism	Possible pfkB family carbohydrate kinase	Purine metabolism
VIT_11s0149g00040	kinase	ec:2.7.4.3			-1.97515	-2.18058	PREDICTED: uncharacterized protein LOC100256872 [Vitis vinifera]	Nucleotide transport and metabolism	Adenylate kinase	Purine metabolism
VIT_00s1847g00010	phosphoribosyltransferase	ec:2.4.2.7				-2.71539	PREDICTED: adenine phosphoribosyltransferase 1 [Vitis vinifera]	Nucleotide transport and metabolism	Adenine phosphoribosyl transferases	Purine metabolism
VIT_07s0031g01990	reductase	ec:1.17.4.1				-2.47111	PREDICTED: ribonucleoside-diphosphate reductase large subunit	Nucleotide transport and metabolism	Ribonucleotide reductase, alpha subunit	Purine metabolism:Glutathione metabolism:Pyrimidine metabolism
VIT_14s0068g02000	reductase	ec:1.17.4.1				-3.86075	PREDICTED: ribonucleoside-diphosphate reductase small chain [Vitis	Nucleotide transport and metabolism	Ribonucleotide reductase, beta subunit	Purine metabolism:Glutathione metabolism:Pyrimidine metabolism
VIT_02s0012g00530	diphosphokinase	ec:2.7.6.1				1.8986	PREDICTED: ribose-phosphate pyrophosphokinase 1, chloroplastic	na	Ribose-phosphate pyrophosphokinase	Purine metabolism:Pentose phosphate pathway
VIT_10s0003g00890	adenylpyrophosphatase	ec:3.6.1.3				-1.61087	PREDICTED: magnesium-chelatase subunit chlI, chloroplastic-like	RNA processing and modification	DEAH-box RNA helicase	Purine metabolism:Porphyrin and chlorophyll metabolism
VIT_04s0008g04770	uridine 5'-nucleotidase	ec:3.1.3.5	1.75249		1.58452		unnamed protein product, partial [Vitis vinifera]	Nucleotide transport and metabolism	Adenosine monophosphate deaminase	Purine metabolism:Purine metabolism:Nicotinate and nicotinamide metabolism:Pyrimidine metabolism
VIT_04s0043g00660	cyclohydrolase	ec:3.5.4.10	1.50975			-6.15098	hypothetical protein VITISV_004392 [Vitis vinifera]	Nucleotide transport and metabolism	AICAR transformylase/IMP cyclohydrolase/methylglyoxal synthase	Purine metabolism:Purine metabolism:Purine metabolism:One carbon pool by folate:Pyrimidine metabolism
VIT_14s0128g00820	DNA polymerase	ec:2.7.7.7			1.57331	1.55645	unnamed protein product, partial [Vitis vinifera]	Replication, recombination and repair	DNA polymerase zeta, catalytic subunit	Purine metabolism:Pyrimidine metabolism
VIT_03s0091g00860	DNA polymerase	ec:2.7.7.7			2.09613	3.00288	unnamed protein product, partial [Vitis vinifera]	Replication, recombination and repair	Predicted DNA damage inducible protein	Purine metabolism:Pyrimidine metabolism
VIT_17s0000g04830	DNA polymerase	ec:2.7.7.7				-3.78657	unnamed protein product, partial [Vitis vinifera]	na	na	Purine metabolism:Pyrimidine metabolism
VIT_08s0007g06490	DNA polymerase	ec:2.7.7.7				-1.94253	PREDICTED: DNA polymerase delta small subunit [Vitis vinifera]	Replication, recombination and repair	DNA polymerase delta, regulatory subunit 55	Purine metabolism:Pyrimidine metabolism
VIT_01s0010g02690	DNA polymerase	ec:2.7.7.7				-3.34582	PREDICTED: DNA polymerase alpha subunit B [Vitis vinifera]	Replication, recombination and repair	DNA polymerase alpha-primase complex, polymerase-associated subunit B	Purine metabolism:Pyrimidine metabolism
VIT_15s0021g01330	kinase	ec:2.7.4.6				-1.87386	PREDICTED: nucleoside diphosphate kinase B isoform 2 [Vitis	Nucleotide transport and metabolism	Nucleoside diphosphate kinase	Purine metabolism:Pyrimidine metabolism
VIT_02s0025g01500	kinase	ec:2.7.4.6				-1.61784	PREDICTED: uncharacterized protein LOC100263310 [Vitis vinifera]	Nucleotide transport and metabolism	Nucleoside diphosphate kinase	Purine metabolism:Pyrimidine metabolism
VIT_09s0070g00650	RNA polymerase	ec:2.7.7.6	2.03498	2.78519	2.15748	2.73697	unnamed protein product, partial [Vitis vinifera]	na	na	Purine metabolism:Pyrimidine metabolism
VIT_05s0020g02930	RNA polymerase	ec:2.7.7.6				1.61665	unnamed protein product, partial [Vitis vinifera]	Transcription	RNA polymerase III (C) subunit	Purine metabolism:Pyrimidine metabolism
VIT_12s0134g00050	RNA polymerase	ec:2.7.7.6				2.98868	unnamed protein product, partial [Vitis vinifera]	na	na	Purine metabolism:Pyrimidine metabolism
VIT_09s0002g04540	RNA polymerase	ec:2.7.7.6	1.81345	2.01802	1.9637		DNA-directed RNA polymerase subunit beta, partial [Medicago	Transcription	RNA polymerase II, large subunit	Purine metabolism:Pyrimidine metabolism
VIT_15s0024g01960	RNA polymerase	ec:2.7.7.6		2.38738	2.27604		unnamed protein product, partial [Vitis vinifera]	Transcription	RNA polymerase III, large subunit	Purine metabolism:Pyrimidine metabolism
VIT_10s0003g05050	RNA polymerase	ec:2.7.7.6				3.62199	RNA polymerase beta subunit, partial (chloroplast)	na	na	Purine metabolism:Pyrimidine metabolism
VIT_03s0088g00410	kinase	ec:2.7.1.40				-1.6199	PREDICTED: pyruvate kinase isozyme A, chloroplastic [Vitis	Carbohydrate transport and metabolism	Pyruvate kinase	Purine metabolism:Pyruvate metabolism:Glycolysis / Gluconeogenesis
VIT_14s0036g00100	phosphatase	ec:3.6.1.15				1.7437	hypothetical protein VITISV_013427 [Vitis vinifera]	na	na	Purine metabolism:Thiamine metabolism
VIT_05s0051g00230	phosphatase	ec:3.6.1.15			1.61411	2.15728	hypothetical protein VITISV_009855 [Vitis vinifera]	Signal transduction mechanisms	Apoptotic ATPase	Purine metabolism:Thiamine metabolism
VIT_05s0051g00170	phosphatase	ec:3.6.1.15			1.7069	2.43934	hypothetical protein VITISV_014048 [Vitis vinifera]	Signal transduction mechanisms	Apoptotic ATPase	Purine metabolism:Thiamine metabolism
VIT_18s0089g00090	phosphatase	ec:3.6.1.15	2.06913		2.24164	3.05003	hypothetical protein VITISV_032106 [Vitis vinifera]	Signal transduction mechanisms	Apoptotic ATPase	Purine metabolism:Thiamine metabolism
VIT_07s0197g00170	phosphatase	ec:3.6.1.15				1.59074	hypothetical protein VITISV_020280 [Vitis vinifera]	Signal transduction mechanisms	Apoptotic ATPase	Purine metabolism:Thiamine metabolism
VIT_11s0052g00200	phosphatase	ec:3.6.1.15				1.56124	hypothetical protein VITISV_010740 [Vitis vinifera]	Signal transduction mechanisms	Apoptotic ATPase	Purine metabolism:Thiamine metabolism
VIT_14s0036g00070	phosphatase	ec:3.6.1.15				1.79393	hypothetical protein VITISV_007222 [Vitis vinifera]	Signal transduction mechanisms	Apoptotic ATPase	Purine metabolism:Thiamine metabolism
VIT_19s0027g00800	phosphatase	ec:3.6.1.15	1.59861	2.16281			hypothetical chloroplast RF2 (chloroplast) [Coffea arabica]	na	na	Purine metabolism:Thiamine metabolism
VIT_12s0035g00380	phosphatase	ec:3.6.1.15				1.60126	PREDICTED: mitochondrial chaperone BCS1 isoform 1 [Vitis vinifera]	Posttranslational modification, protein turnover, chaperones	AAA+-type ATPase	Purine metabolism:Thiamine metabolism
VIT_14s0066g02040	phosphatase	ec:3.6.1.15				-1.6745	PREDICTED: probable mitochondrial chaperone BCS1-B-like isoform 1	Posttranslational modification, protein turnover, chaperones	AAA+-type ATPase	Purine metabolism:Thiamine metabolism
VIT_07s0197g00230	phosphatase	ec:3.6.1.15				1.63286	hypothetical protein VITISV_020280 [Vitis vinifera]	Signal transduction mechanisms	Apoptotic ATPase	Purine metabolism:Thiamine metabolism
VIT_16s0050g01830	phosphatase	ec:3.6.1.15				-1.87986	unnamed protein product, partial [Vitis vinifera]	Posttranslational modification, protein turnover, chaperones	AAA+-type ATPase	Purine metabolism:Thiamine metabolism
VIT_07s0005g01430	phosphatase	ec:3.6.1.15				-3.26179	PREDICTED: protein PROLIFERA [Vitis vinifera]	Replication, recombination and repair	DNA replication licensing factor, MCM7 component	Purine metabolism:Thiamine metabolism
VIT_18s0089g00060	phosphatase	ec:3.6.1.15			2.70476	2.65067	PREDICTED: TMV resistance protein N [Vitis vinifera]	General function prediction only	FOG: Leucine rich repeat	Purine metabolism:Thiamine metabolism
VIT_13s0067g00790	phosphatase	ec:3.6.1.15				2.19021	hypothetical protein VITISV_006939 [Vitis vinifera]	Signal transduction mechanisms	Apoptotic ATPase	Purine metabolism:Thiamine metabolism
VIT_17s0000g09320	phosphatase	ec:3.6.1.15				-2.51383	PREDICTED: pachytene checkpoint protein 2 homolog [Vitis vinifera]	Posttranslational modification, protein turnover, chaperones	AAA+-type ATPase	Purine metabolism:Thiamine metabolism
VIT_14s0036g01110	phosphatase	ec:3.6.1.15				1.5906	hypothetical protein VITISV_013427 [Vitis vinifera]	Signal transduction mechanisms	Apoptotic ATPase	Purine metabolism:Thiamine metabolism
VIT_14s0066g02070	phosphatase	ec:3.6.1.15				-1.72775	PREDICTED: ATP-dependent zinc metalloprotease FtsH-like [Vitis	Posttranslational modification, protein turnover, chaperones	AAA+-type ATPase	Purine metabolism:Thiamine metabolism
VIT_18s0001g03410	phosphatase	ec:3.6.1.15			1.99793	2.45173	hypothetical protein VITISV_009816 [Vitis vinifera]	General function prediction only	FOG: Leucine rich repeat	Purine metabolism:Thiamine metabolism
VIT_12s0035g01330	phosphatase	ec:3.6.1.15				1.66123	hypothetical protein VITISV_038474 [Vitis vinifera]	Signal transduction mechanisms	Apoptotic ATPase	Purine metabolism:Thiamine metabolism
VIT_14s0066g02100	phosphatase	ec:3.6.1.15				2.85494	PREDICTED: uncharacterized protein LOC100252565 [Vitis vinifera]	Posttranslational modification, protein turnover, chaperones	AAA+-type ATPase	Purine metabolism:Thiamine metabolism
VIT_09s0002g03300	phosphatase	ec:3.6.1.15				1.5347	hypothetical protein VITISV_018933 [Vitis vinifera]	Signal transduction mechanisms	Apoptotic ATPase	Purine metabolism:Thiamine metabolism
VIT_12s0035g01630	phosphatase	ec:3.6.1.15				2.00638	hypothetical protein VITISV_036992 [Vitis vinifera]	Signal transduction mechanisms	Apoptotic ATPase	Purine metabolism:Thiamine metabolism
VIT_00s0288g00040	phosphatase	ec:3.6.1.15			1.58649	1.98966	PREDICTED: TMV resistance protein N-like [Vitis vinifera]	General function prediction only	FOG: Leucine rich repeat	Purine metabolism:Thiamine metabolism
VIT_05s0051g00280	phosphatase	ec:3.6.1.15				1.86056	unnamed protein product, partial [Vitis vinifera]	General function prediction only	FOG: Leucine rich repeat	Purine metabolism:Thiamine metabolism
VIT_14s0066g02090	phosphatase	ec:3.6.1.15			-1.9215	-1.66256	PREDICTED: uncharacterized protein LOC100257701 [Vitis vinifera]	Posttranslational modification, protein turnover, chaperones	AAA+-type ATPase	Purine metabolism:Thiamine metabolism
VIT_10s0003g03080	phosphatase	ec:3.6.1.15				-2.80333	DNA replication licensing factor MCM3, putative [Ricinus communis]	Replication, recombination and repair	DNA replication licensing factor, MCM3 component	Purine metabolism:Thiamine metabolism
VIT_03s0038g01530	phosphatase	ec:3.6.1.15			1.87602	2.64971	hypothetical protein VITISV_018385 [Vitis vinifera]	Signal transduction mechanisms	Apoptotic ATPase	Purine metabolism:Thiamine metabolism
VIT_14s0036g01230	phosphatase	ec:3.6.1.15	2.04356		1.99266	2.02157	hypothetical protein VITISV_039838 [Vitis vinifera]	Signal transduction mechanisms	Apoptotic ATPase	Purine metabolism:Thiamine metabolism
VIT_19s0014g00020	phosphatase	ec:3.6.1.15				1.60562	PREDICTED: chaperone protein ClpD, chloroplastic-like [Vitis	Posttranslational modification, protein turnover, chaperones	Chaperone HSP104 and related ATP-dependent Clp proteases	Purine metabolism:Thiamine metabolism
VIT_00s0173g00070	phosphatase	ec:3.6.1.15			2.03388		hypothetical protein VITISV_003510 [Vitis vinifera]	na	DNA replication checkpoint protein CHL12/CTF18	Purine metabolism:Thiamine metabolism
VIT_18s0075g00480	phosphatase	ec:3.6.1.15			1.50863	1.61685	hypothetical protein VITISV_034210 [Vitis vinifera]	General function prediction only	FOG: Leucine rich repeat	Purine metabolism:Thiamine metabolism
VIT_14s0066g02060	phosphatase	ec:3.6.1.15			-1.53792	-2.21857	PREDICTED: ATP-dependent zinc metalloprotease FtsH-like [Vitis	Posttranslational modification, protein turnover, chaperones	AAA+-type ATPase	Purine metabolism:Thiamine metabolism
VIT_03s0038g00300	phosphatase	ec:3.6.1.15				-3.26078	unnamed protein product, partial [Vitis vinifera]	Replication, recombination and repair	DNA replication licensing factor, MCM4 component	Purine metabolism:Thiamine metabolism
VIT_18s0041g01570	phosphatase	ec:3.6.1.15	1.78042				PREDICTED: TMV resistance protein N-like [Vitis vinifera]	General function prediction only	FOG: Leucine rich repeat	Purine metabolism:Thiamine metabolism
VIT_05s0051g00160	phosphatase	ec:3.6.1.15				1.91698	hypothetical protein VITISV_003258 [Vitis vinifera]	General function prediction only	FOG: Leucine rich repeat	Purine metabolism:Thiamine metabolism
VIT_05s0051g00200	phosphatase	ec:3.6.1.15				3.08607	TMV resistance protein N-like protein 5 [Vitis labrusca]	na	na	Purine metabolism:Thiamine metabolism
VIT_11s0052g00210	phosphatase	ec:3.6.1.15				1.54863	hypothetical protein VITISV_010740 [Vitis vinifera]	Signal transduction mechanisms	Apoptotic ATPase	Purine metabolism:Thiamine metabolism
VIT_11s0052g01670	phosphatase	ec:3.6.1.15		1.55448			unnamed protein product, partial [Vitis vinifera]	na	na	Purine metabolism:Thiamine metabolism
VIT_14s0066g02080	phosphatase	ec:3.6.1.15				-2.25993	PREDICTED: ATP-dependent zinc metalloprotease FtsH-like [Vitis	Posttranslational modification, protein turnover, chaperones	AAA+-type ATPase	Purine metabolism:Thiamine metabolism
VIT_17s0000g01370	deaminase	ec:3.5.4.12				-3.43325	PREDICTED: deoxycytidylate deaminase [Vitis vinifera]	Nucleotide transport and metabolism	Deoxycytidylate deaminase	Pyrimidine metabolism
VIT_18s0001g12360	diphosphatase	ec:3.6.1.23				-3.68653	PREDICTED: deoxyuridine 5'-triphosphate nucleotidohydrolase-like	Nucleotide transport and metabolism	dUTPase	Pyrimidine metabolism
VIT_06s0009g02710	diphosphatase	ec:3.6.1.23				-3.20264	PREDICTED: deoxyuridine 5'-triphosphate nucleotidohydrolase-like	Nucleotide transport and metabolism	dUTPase	Pyrimidine metabolism
VIT_01s0010g00240	synthase (glutamine hydrolysing)	ec:6.3.4.2				1.60427	PREDICTED: CTP synthase 1 [Vitis vinifera]	Nucleotide transport and metabolism	CTP synthase (UTP-ammonia lyase)	Pyrimidine metabolism
VIT_04s0008g00180	dehydrogenase (oxaloacetate-decarboxylating)	ec:1.1.1.38				-1.9411	PREDICTED: NADP-dependent malic enzyme-like [Vitis vinifera]	Energy production and conversion	NADP+-dependent malic enzyme	Pyruvate metabolism
VIT_04s0008g03560	lyase	ec:4.4.1.5				-2.79759	PREDICTED: probable lactoylglutathione lyase, chloroplast-like	na	na	Pyruvate metabolism
VIT_07s0005g04880	lyase	ec:4.4.1.5				2.40685	PREDICTED: glutathione transferase GST 23 [Vitis vinifera]	Posttranslational modification, protein turnover, chaperones	Glutathione S-transferase	Pyruvate metabolism
VIT_00s2840g00010	carboxykinase (ATP)	ec:4.1.1.49			1.96363	2.11554	unnamed protein product, partial [Vitis vinifera]	na	na	Pyruvate metabolism:Carbon fixation in photosynthetic organisms:Citrate cycle (TCA cycle):Glycolysis / Gluconeogenesis
VIT_00s2576g00010	carboxykinase (ATP)	ec:4.1.1.49			1.88568	2.06391	unnamed protein product, partial [Vitis vinifera]	na	na	Pyruvate metabolism:Carbon fixation in photosynthetic organisms:Citrate cycle (TCA cycle):Glycolysis / Gluconeogenesis
VIT_02s0154g00350	dehydrogenase	ec:1.1.1.27				-1.98233	PREDICTED: L-lactate dehydrogenase A [Vitis vinifera]	Energy production and conversion	Lactate dehydrogenase	Pyruvate metabolism:Cysteine and methionine metabolism:Glycolysis / Gluconeogenesis:Propanoate metabolism
VIT_12s0028g03780	synthase	ec:2.5.1.9				-1.54442	PREDICTED: riboflavin synthase alpha chain [Vitis vinifera]	Cytoskeleton	Riboflavin synthase alpha chain	Riboflavin metabolism
VIT_01s0010g03940	aldolase	ec:4.1.2.27				1.80569	PREDICTED: sphingosine-1-phosphate lyase [Vitis vinifera]	na	na	Sphingolipid metabolism
VIT_18s0122g00980	endo-1,3-beta-D-glucosidase	ec:3.2.1.39				-3.7546	PREDICTED: glucan endo-1,3-beta-glucosidase 13 [Vitis vinifera]	na	Mitochondrial transcription termination factor, mTERF	Starch and sucrose metabolism
VIT_14s0006g00520	endo-1,3-beta-D-glucosidase	ec:3.2.1.39				-3.10234	unnamed protein product, partial [Vitis vinifera]	na	Mitochondrial transcription termination factor, mTERF	Starch and sucrose metabolism
VIT_19s0090g01070	endo-1,3-beta-D-glucosidase	ec:3.2.1.39				-1.66028	PREDICTED: glucan endo-1,3-beta-glucosidase 13 [Vitis vinifera]	na	na	Starch and sucrose metabolism
VIT_01s0026g01660	glycogenase	ec:3.2.1.1			1.8453	2.06623	hypothetical protein VITISV_001008 [Vitis vinifera]	Carbohydrate transport and metabolism	Alpha-amylase	Starch and sucrose metabolism
VIT_19s0015g00500	saccharogen amylase	ec:3.2.1.2				2.33413	PREDICTED: inactive beta-amylase 4, chloroplastic [Vitis vinifera]	na	na	Starch and sucrose metabolism
VIT_05s0020g01910	saccharogen amylase	ec:3.2.1.2			1.95111	3.11304	hypothetical protein VITISV_030300 [Vitis vinifera]	na	na	Starch and sucrose metabolism
VIT_07s0005g00750	synthase	ec:2.4.1.13			1.89537	2.66156	PREDICTED: sucrose synthase 2 [Vitis vinifera]	Cell wall/membrane/envelope biogenesis	Glycosyltransferase	Starch and sucrose metabolism
VIT_19s0138g00110	synthase	ec:2.4.1.34			2.38286	1.86232	PREDICTED: putative callose synthase 8-like [Vitis vinifera]	Cell wall/membrane/envelope biogenesis	1,3-beta-glucan synthase/callose synthase catalytic subunit	Starch and sucrose metabolism
VIT_02s0025g01950	synthase (UDP-forming)	ec:2.4.1.12			2.80881	5.14929	hypothetical protein VITISV_005381 [Vitis vinifera]	na	na	Starch and sucrose metabolism
VIT_07s0005g01030	synthase (UDP-forming)	ec:2.4.1.12				-2.46419	cellulose synthase-like protein D4, partial [Populus tremuloides]	na	na	Starch and sucrose metabolism
VIT_07s0005g02460	synthase (UDP-forming)	ec:2.4.1.12				1.65548	hypothetical protein VITISV_029179 [Vitis vinifera]	na	na	Starch and sucrose metabolism
VIT_02s0025g01880	synthase (UDP-forming)	ec:2.4.1.12	2.0015				unnamed protein product, partial [Vitis vinifera]	na	na	Starch and sucrose metabolism
VIT_00s0414g00020	synthase (UDP-forming)	ec:2.4.1.12				2.67399	unnamed protein product, partial [Vitis vinifera]	na	na	Starch and sucrose metabolism
VIT_02s0025g01940	synthase (UDP-forming)	ec:2.4.1.12			1.88299	2.55924	unnamed protein product, partial [Vitis vinifera]	na	na	Starch and sucrose metabolism
VIT_12s0059g00980	synthase (UDP-forming)	ec:2.4.1.12	-1.62952				unnamed protein product, partial [Vitis vinifera]	na	na	Starch and sucrose metabolism
VIT_02s0025g01890	synthase (UDP-forming)	ec:2.4.1.12	1.56234				PREDICTED: cellulose synthase-like protein G3-like, partial [Vitis	na	na	Starch and sucrose metabolism
VIT_12s0059g00970	synthase (UDP-forming)	ec:2.4.1.12	-1.81156				unnamed protein product, partial [Vitis vinifera]	na	na	Starch and sucrose metabolism
VIT_02s0025g01860	synthase (UDP-forming)	ec:2.4.1.12			1.62256	2.51869	PREDICTED: cellulose synthase-like protein G3 [Vitis vinifera]	na	na	Starch and sucrose metabolism
VIT_00s0414g00010	synthase (UDP-forming)	ec:2.4.1.12				1.60912	hypothetical protein VITISV_043855 [Vitis vinifera]	na	na	Starch and sucrose metabolism
VIT_11s0037g00530	synthase (UDP-forming)	ec:2.4.1.12			-1.78818	-1.90126	cellulose synthase-like protein [Arabidopsis thaliana]	na	na	Starch and sucrose metabolism
VIT_02s0025g01850	synthase (UDP-forming)	ec:2.4.1.12			1.52146	1.75993	PREDICTED: cellulose synthase-like protein G3 [Vitis vinifera]	na	na	Starch and sucrose metabolism
VIT_02s0025g01910	synthase (UDP-forming)	ec:2.4.1.12			2.0559	2.38916	PREDICTED: cellulose synthase-like protein G3 [Vitis vinifera]	na	na	Starch and sucrose metabolism
VIT_02s0025g01980	synthase (UDP-forming)	ec:2.4.1.12			1.58051	1.64728	PREDICTED: cellulose synthase-like protein G3 [Vitis vinifera]	na	na	Starch and sucrose metabolism
VIT_10s0003g01560	synthase (UDP-forming)	ec:2.4.1.12			-1.78421	-2.2595	unnamed protein product, partial [Vitis vinifera]	na	na	Starch and sucrose metabolism
VIT_18s0001g14290	invertase	ec:3.2.1.26				-1.69983	PREDICTED: uncharacterized protein LOC100248859 [Vitis vinifera]	na	na	Starch and sucrose metabolism:Galactose metabolism
VIT_10s0116g00590	pectin demethoxylase	ec:3.1.1.11				-2.52497	PREDICTED: pectinesterase 2.2 [Vitis vinifera]	na	na	Starch and sucrose metabolism:Pentose and glucuronate interconversions
VIT_16s0022g00840	pectin demethoxylase	ec:3.1.1.11				-2.33805	PREDICTED: 21 kDa protein-like [Vitis vinifera]	na	na	Starch and sucrose metabolism:Pentose and glucuronate interconversions
VIT_06s0009g02630	pectin demethoxylase	ec:3.1.1.11				3.20048	PREDICTED: pectinesterase 2 [Vitis vinifera]	na	na	Starch and sucrose metabolism:Pentose and glucuronate interconversions
VIT_16s0013g00180	pectin demethoxylase	ec:3.1.1.11				-2.52182	unnamed protein product, partial [Vitis vinifera]	na	na	Starch and sucrose metabolism:Pentose and glucuronate interconversions
VIT_02s0154g00600	pectin demethoxylase	ec:3.1.1.11				-1.85237	PREDICTED: probable pectinesterase 68-like [Vitis vinifera]	na	na	Starch and sucrose metabolism:Pentose and glucuronate interconversions
VIT_11s0016g00330	pectin demethoxylase	ec:3.1.1.11				-3.52123	PREDICTED: probable pectinesterase/pectinesterase inhibitor 54-like	na	na	Starch and sucrose metabolism:Pentose and glucuronate interconversions
VIT_00s0323g00060	pectin demethoxylase	ec:3.1.1.11			1.86897	3.03564	PREDICTED: 21 kDa protein-like [Vitis vinifera]	na	na	Starch and sucrose metabolism:Pentose and glucuronate interconversions
VIT_06s0009g02560	pectin demethoxylase	ec:3.1.1.11				5.11257	PREDICTED: pectinesterase 2-like [Vitis vinifera]	na	na	Starch and sucrose metabolism:Pentose and glucuronate interconversions
VIT_03s0017g01950	pectin demethoxylase	ec:3.1.1.11			-1.84946	-2.15598	PREDICTED: probable pectinesterase 8 [Vitis vinifera]	na	na	Starch and sucrose metabolism:Pentose and glucuronate interconversions
VIT_04s0044g01020	pectin demethoxylase	ec:3.1.1.11				-1.64865	PREDICTED: probable pectinesterase/pectinesterase inhibitor 51-like	na	na	Starch and sucrose metabolism:Pentose and glucuronate interconversions
VIT_14s0030g02040	pectin demethoxylase	ec:3.1.1.11				-2.67023	hypothetical protein VITISV_040170 [Vitis vinifera]	Translation, ribosomal structure and biogenesis	Mitochondrial polypeptide chain release factor	Starch and sucrose metabolism:Pentose and glucuronate interconversions
VIT_15s0048g00510	pectin demethoxylase	ec:3.1.1.11				1.81922	PREDICTED: pectinesterase 2 [Vitis vinifera]	na	na	Starch and sucrose metabolism:Pentose and glucuronate interconversions
VIT_04s0023g02980	pectin demethoxylase	ec:3.1.1.11				-1.85485	PREDICTED: probable pectinesterase 53-like [Vitis vinifera]	na	na	Starch and sucrose metabolism:Pentose and glucuronate interconversions
VIT_01s0011g05410	pectin demethoxylase	ec:3.1.1.11				-1.69281	PREDICTED: 21 kDa protein [Vitis vinifera]	na	na	Starch and sucrose metabolism:Pentose and glucuronate interconversions
VIT_16s0022g00830	pectin demethoxylase	ec:3.1.1.11			-2.0661	-2.4918	PREDICTED: 21 kDa protein-like [Vitis vinifera]	na	na	Starch and sucrose metabolism:Pentose and glucuronate interconversions
VIT_11s0016g03020	pectin demethoxylase	ec:3.1.1.11				-3.05678	hypothetical protein VITISV_037092 [Vitis vinifera]	na	na	Starch and sucrose metabolism:Pentose and glucuronate interconversions
VIT_04s0044g01100	pectin demethoxylase	ec:3.1.1.11				-3.16968	PREDICTED: pectinesterase inhibitor [Vitis vinifera]	na	na	Starch and sucrose metabolism:Pentose and glucuronate interconversions
VIT_16s0022g00940	pectin demethoxylase	ec:3.1.1.11			-1.94959	-2.76169	PREDICTED: 21 kDa protein-like [Vitis vinifera]	na	na	Starch and sucrose metabolism:Pentose and glucuronate interconversions
VIT_11s0016g00300	pectin demethoxylase	ec:3.1.1.11				-2.12523	PREDICTED: uncharacterized protein LOC100257766 [Vitis vinifera]	na	na	Starch and sucrose metabolism:Pentose and glucuronate interconversions
VIT_07s0005g01940	pectin demethoxylase	ec:3.1.1.11				-2.87125	hypothetical protein VITISV_042494 [Vitis vinifera]	na	na	Starch and sucrose metabolism:Pentose and glucuronate interconversions
VIT_04s0044g01010	pectin demethoxylase	ec:3.1.1.11				-2.6017	PREDICTED: probable pectinesterase/pectinesterase inhibitor 51-like	na	na	Starch and sucrose metabolism:Pentose and glucuronate interconversions
VIT_00s0323g00050	pectin demethoxylase	ec:3.1.1.11			-1.79279	-2.33384	PREDICTED: 21 kDa protein [Vitis vinifera]	na	na	Starch and sucrose metabolism:Pentose and glucuronate interconversions
VIT_06s0009g02590	pectin demethoxylase	ec:3.1.1.11				4.16396	PREDICTED: pectinesterase 2 [Vitis vinifera]	na	na	Starch and sucrose metabolism:Pentose and glucuronate interconversions
VIT_19s0027g01300	pectin depolymerase	ec:3.2.1.15			1.685	1.81951	unnamed protein product, partial [Vitis vinifera]	na	na	Starch and sucrose metabolism:Pentose and glucuronate interconversions
VIT_15s0046g02000	pectin depolymerase	ec:3.2.1.15				-4.03534	RecName: Full=Probable polygalacturonase; Short=PG; AltName:	na	na	Starch and sucrose metabolism:Pentose and glucuronate interconversions
VIT_07s0005g02590	pectin depolymerase	ec:3.2.1.15				-1.99404	PREDICTED: probable polygalacturonase-like [Vitis vinifera]	na	na	Starch and sucrose metabolism:Pentose and glucuronate interconversions
VIT_01s0127g00400	pectin depolymerase	ec:3.2.1.15				-4.31947	PREDICTED: polygalacturonase At1g48100 [Vitis vinifera]	na	na	Starch and sucrose metabolism:Pentose and glucuronate interconversions
VIT_08s0007g07750	pectin depolymerase	ec:3.2.1.15				2.07911	PREDICTED: polygalacturonase-like [Vitis vinifera]	na	na	Starch and sucrose metabolism:Pentose and glucuronate interconversions
VIT_19s0027g01290	pectin depolymerase	ec:3.2.1.15			1.68001	1.79422	PREDICTED: LOW QUALITY PROTEIN: polygalacturonase-like [Vitis	na	na	Starch and sucrose metabolism:Pentose and glucuronate interconversions
VIT_07s0005g00890	pectin depolymerase	ec:3.2.1.15			1.53397	1.92751	unnamed protein product, partial [Vitis vinifera]	na	na	Starch and sucrose metabolism:Pentose and glucuronate interconversions
VIT_08s0007g08330	pectin depolymerase	ec:3.2.1.15				1.55041	polygalacturonase PG1 [Vitis vinifera]	na	na	Starch and sucrose metabolism:Pentose and glucuronate interconversions
VIT_19s0027g01350	pectin depolymerase	ec:3.2.1.15			1.99431	1.83053	hypothetical protein VITISV_023355 [Vitis vinifera]	Signal transduction mechanisms	Apoptotic ATPase	Starch and sucrose metabolism:Pentose and glucuronate interconversions
VIT_08s0007g07880	pectin depolymerase	ec:3.2.1.15			1.87653	2.53705	PREDICTED: putative pentatricopeptide repeat-containing protein	na	na	Starch and sucrose metabolism:Pentose and glucuronate interconversions
VIT_19s0027g01310	pectin depolymerase	ec:3.2.1.15			1.61914	1.80051	unnamed protein product, partial [Vitis vinifera]	na	na	Starch and sucrose metabolism:Pentose and glucuronate interconversions
VIT_08s0007g07770	pectin depolymerase	ec:3.2.1.15				1.67627	PREDICTED: polygalacturonase [Vitis vinifera]	na	na	Starch and sucrose metabolism:Pentose and glucuronate interconversions
VIT_05s0020g00420	pectin depolymerase	ec:3.2.1.15			-2.68502	-5.16333	PREDICTED: polygalacturonase At1g48100-like [Vitis vinifera]	na	na	Starch and sucrose metabolism:Pentose and glucuronate interconversions
VIT_14s0066g01060	pectin depolymerase	ec:3.2.1.15				-4.26322	unnamed protein product, partial [Vitis vinifera]	na	na	Starch and sucrose metabolism:Pentose and glucuronate interconversions
VIT_10s0003g01680	synthase (UDP-forming)	ec:2.4.1.15			1.75799	2.54868	putative trehalose synthase [Solanum tuberosum]	Carbohydrate transport and metabolism	Trehalose-6-phosphate synthase component TPS1 and related subunits	Starch and sucrose metabolism:Starch and sucrose metabolism
VIT_01s0011g05960	synthase (UDP-forming)	ec:2.4.1.15			1.66828	2.05457	putative trehalose phosphatase/synthase 5 [Arabidopsis thaliana]	Carbohydrate transport and metabolism	Trehalose-6-phosphate synthase component TPS1 and related subunits	Starch and sucrose metabolism:Starch and sucrose metabolism
VIT_01s0026g00280	synthase (UDP-forming)	ec:2.4.1.15			2.05162	2.87	putative trehalose-6-phosphate synthase [Arabidopsis thaliana]	Carbohydrate transport and metabolism	Trehalose-6-phosphate synthase component TPS1 and related subunits	Starch and sucrose metabolism:Starch and sucrose metabolism
VIT_12s0028g01670	synthase (UDP-forming)	ec:2.4.1.15	1.59764		1.82997	2.25077	Os01g0730300 [Oryza sativa Japonica Group]	Carbohydrate transport and metabolism	Trehalose-6-phosphate synthase component TPS1 and related subunits	Starch and sucrose metabolism:Starch and sucrose metabolism
VIT_00s0233g00010	alpha-glucosidase	ec:3.2.1.48			1.60243	2.46138	vacuolar invertase 2, GIN2 [Vitis vinifera=grape berries, Sultana,	Carbohydrate transport and metabolism	Beta-fructofuranosidase (invertase)	Starch and sucrose metabolism:Starch and sucrose metabolism:Galactose metabolism
VIT_05s0077g00510	alpha-glucosidase	ec:3.2.1.48			2.31463	3.17845	putative neutral invertase [Vitis vinifera]	na	na	Starch and sucrose metabolism:Starch and sucrose metabolism:Galactose metabolism
VIT_16s0022g00670	alpha-glucosidase	ec:3.2.1.48				-2.8957	PREDICTED: beta-fructofuranosidase, soluble isoenzyme I-like [Vitis	Carbohydrate transport and metabolism	Beta-fructofuranosidase (invertase)	Starch and sucrose metabolism:Starch and sucrose metabolism:Galactose metabolism
VIT_14s0060g00860	alpha-glucosidase	ec:3.2.1.48			1.51529	2.24733	putative neutral invertase [Vitis vinifera]	na	na	Starch and sucrose metabolism:Starch and sucrose metabolism:Galactose metabolism
VIT_00s2527g00010	alpha-glucosidase	ec:3.2.1.48				2.27267	PREDICTED: acid beta-fructofuranosidase-like, partial [Vitis	Carbohydrate transport and metabolism	Beta-fructofuranosidase (invertase)	Starch and sucrose metabolism:Starch and sucrose metabolism:Galactose metabolism
VIT_08s0007g08470	24-C-methyltransferase	ec:2.1.1.41				-2.4525	PREDICTED: cycloartenol-C-24-methyltransferase [Vitis vinifera]	na	SAM-dependent methyltransferases	Steroid biosynthesis
VIT_08s0007g01760	4-dehydrogenase (acceptor)	ec:1.3.99.5				-1.52278	PREDICTED: probable steroid reductase DET2 [Vitis vinifera]	Lipid transport and metabolism	Steroid reductase	Steroid degradation
VIT_02s0012g01570	dehydrogenase	ec:1.1.1.145			-2.82321	-3.36888	unnamed protein product, partial [Vitis vinifera]	Defense mechanisms	Flavonol reductase/cinnamoyl-CoA reductase	Steroid degradation:Steroid hormone biosynthesis
VIT_05s0102g01170	dehydrogenase	ec:1.1.1.145				-1.7912	PREDICTED: 3beta-hydroxysteroid-dehydrogenase/decarboxylase isoform	na	C-3 sterol dehydrogenase/3-beta-hydroxysteroid dehydrogenase and related dehydrogenases	Steroid degradation:Steroid hormone biosynthesis
VIT_13s0084g00240	sulfotransferase	ec:2.8.2.2	1.58273				PREDICTED: flavonol sulfotransferase-like [Vitis vinifera]	General function prediction only	Sulfotransferase	Steroid hormone biosynthesis
VIT_16s0100g00960	synthase	ec:2.3.1.95				3.89339	PREDICTED: stilbene synthase 4-like [Vitis vinifera]	na	na	Stilbenoid, diarylheptanoid and gingerol biosynthesis
VIT_16s0100g00990	synthase	ec:2.3.1.95				2.25166	PREDICTED: stilbene synthase 2 [Vitis vinifera]	na	na	Stilbenoid, diarylheptanoid and gingerol biosynthesis
VIT_16s0100g01160	synthase	ec:2.3.1.95				2.41455	PREDICTED: stilbene synthase 1-like [Vitis vinifera]	na	na	Stilbenoid, diarylheptanoid and gingerol biosynthesis
VIT_16s0100g00900	synthase	ec:2.3.1.95				2.75886	PREDICTED: stilbene synthase 4-like [Vitis vinifera]	na	na	Stilbenoid, diarylheptanoid and gingerol biosynthesis
VIT_16s0100g00880	synthase	ec:2.3.1.95				3.07473	PREDICTED: stilbene synthase 4-like [Vitis vinifera]	na	na	Stilbenoid, diarylheptanoid and gingerol biosynthesis
VIT_09s0018g01190	O-hydroxycinnamoyltransferase	ec:2.3.1.99				-2.01627	PREDICTED: hydroxycinnamoyl-Coenzyme A shikimate/quinate	na	na	Stilbenoid, diarylheptanoid and gingerol biosynthesis:Stilbenoid, diarylheptanoid and gingerol biosynthesis:Flavonoid biosynthesis:Phenylpropanoid biosynthesis:Phenylpropanoid biosynthesis
VIT_07s0031g00920	synthase	ec:5.5.1.4			-1.72288	-4.70438	PREDICTED: inositol-3-phosphate synthase [Vitis vinifera]	Lipid transport and metabolism	Myo-inositol-1-phosphate synthase	Streptomycin biosynthesis:Inositol phosphate metabolism
VIT_04s0210g00190	O-acetyltransferase	ec:2.3.1.30				-1.51678	PREDICTED: probable serine acetyltransferase 2 [Vitis vinifera]	Amino acid transport and metabolism	Serine O-acetyltransferase	Sulfur metabolism:Cysteine and methionine metabolism
VIT_14s0030g01520	synthase	ec:2.5.1.47				1.72924	PREDICTED: cysteine synthase-like [Vitis vinifera]	Amino acid transport and metabolism	Cystathionine beta-synthase and related enzymes	Sulfur metabolism:Cysteine and methionine metabolism
VIT_08s0056g00820	synthase	ec:2.5.1.47				-1.72063	PREDICTED: probable cysteine synthase, chloroplastic-like [Vitis	Amino acid transport and metabolism	Cystathionine beta-synthase and related enzymes	Sulfur metabolism:Cysteine and methionine metabolism
VIT_14s0030g01490	synthase	ec:2.5.1.47				1.8467	PREDICTED: cysteine synthase-like [Vitis vinifera]	Amino acid transport and metabolism	Cystathionine beta-synthase and related enzymes	Sulfur metabolism:Cysteine and methionine metabolism
VIT_03s0091g00870	kinase	ec:2.7.1.25				1.60732	PREDICTED: adenylyl-sulfate kinase 1, chloroplastic-like [Vitis	Inorganic ion transport and metabolism	Adenosine 5'-phosphosulfate kinase	Sulfur metabolism:Purine metabolism
VIT_00s1490g00010	reductase	ec:1.8.99.2	-2.07569		-1.84478		unnamed protein product, partial [Vitis vinifera]	Amino acid transport and metabolism	Phosphoadenosine phosphosulfate reductase	Sulfur metabolism:Sulfur metabolism
VIT_10s0116g01650	reductase	ec:1.8.99.2	-2.12756		-2.21362		PREDICTED: 5'-adenylylsulfate reductase 3, chloroplastic-like	Amino acid transport and metabolism	Phosphoadenosine phosphosulfate reductase	Sulfur metabolism:Sulfur metabolism
VIT_12s0059g00760	reductase	ec:1.8.99.2	-2.06835		-2.77009	-3.98313	PREDICTED: 5'-adenylylsulfate reductase 3, chloroplastic isoform 1	Amino acid transport and metabolism	Phosphoadenosine phosphosulfate reductase	Sulfur metabolism:Sulfur metabolism
VIT_09s0002g04770	phosphatase	ec:3.1.3.16				1.82767	hypothetical protein VITISV_043809 [Vitis vinifera]	General function prediction only	Serine-threonine phosphatase 2A, catalytic subunit	T cell receptor signaling pathway
VIT_01s0010g03780	phosphatase	ec:3.1.3.16				2.21599	histidine kinase 3 [Arabidopsis thaliana]	Signal transduction mechanisms	Sensory transduction histidine kinase	T cell receptor signaling pathway
VIT_00s1197g00010	phosphatase	ec:3.1.3.16			2.03091		PREDICTED: serine/threonine-protein phosphatase BSL3-like [Vitis	General function prediction only	Kelch repeat-containing proteins	T cell receptor signaling pathway
VIT_00s1427g00010	phosphatase	ec:3.1.3.16			2.29705		PREDICTED: serine/threonine-protein phosphatase BSL3-like [Vitis	General function prediction only	Kelch repeat-containing proteins	T cell receptor signaling pathway
VIT_00s0286g00030	protein-tyrosine kinase	ec:2.7.10.2				-2.75577	S-locus lectin protein kinase family protein [Theobroma cacao]	Signal transduction mechanisms	Serine/threonine protein kinase	T cell receptor signaling pathway
VIT_01s0127g00130	protein-tyrosine kinase	ec:2.7.10.2			1.61715	2.31985	PREDICTED: cysteine-rich receptor-like protein kinase 3 [Vitis	Signal transduction mechanisms	Serine/threonine protein kinase	T cell receptor signaling pathway
VIT_11s0052g01480	protein-tyrosine kinase	ec:2.7.10.2				1.50174	hypothetical protein VITISV_010028 [Vitis vinifera]	Signal transduction mechanisms	Tyrosine kinase specific for activated (GTP-bound) p21cdc42Hs	T cell receptor signaling pathway
VIT_17s0000g05790	dioxygenase	ec:1.13.11.19				-1.67295	unnamed protein product, partial [Vitis vinifera]	Function unknown	Uncharacterized conserved protein	Taurine and hypotaurine metabolism
VIT_00s0194g00320	diphosphate reductase	ec:1.17.1.2			-1.81325	-3.04456	unnamed protein product, partial [Vitis vinifera]	na	na	Terpenoid backbone biosynthesis:Terpenoid backbone biosynthesis
VIT_11s0052g01730	synthase	ec:2.2.1.7			-2.07371	-2.76732	hypothetical protein VITISV_003880 [Vitis vinifera]	Carbohydrate transport and metabolism	Transketolase	Terpenoid backbone biosynthesis:Thiamine metabolism
VIT_00s0218g00110	synthase	ec:2.2.1.7				-2.99459	1-D-desoxyxylulose 5-phosphate synthase (DXS) [Narcissus	Carbohydrate transport and metabolism	Transketolase	Terpenoid backbone biosynthesis:Thiamine metabolism
VIT_11s0052g01780	synthase	ec:2.2.1.7				-3.58811	hypothetical protein VITISV_003721 [Vitis vinifera]	Carbohydrate transport and metabolism	Transketolase	Terpenoid backbone biosynthesis:Thiamine metabolism
VIT_18s0041g02410	oxidase	ec:1.2.3.7			2.18921	2.66381	aldehyde oxidase 1 [Arabidopsis thaliana]	Nucleotide transport and metabolism	Xanthine dehydrogenase	Tryptophan metabolism:beta-Alanine metabolism:Tropane, piperidine and pyridine alkaloid biosynthesis:Isoquinoline alkaloid biosynthesis:Phenylalanine metabolism:Glycine, serine and threonine metabolism:Tyrosine metabolism
VIT_17s0000g07790	S-beta-glucosyltransferase	ec:2.4.1.195				2.84927	PREDICTED: UDP-glycosyltransferase 74B1 [Vitis vinifera]	na	UDP-glucuronosyl and UDP-glucosyl transferase	Tryptophan metabolism:Glucosinolate biosynthesis
VIT_01s0026g00630	S-beta-glucosyltransferase	ec:2.4.1.195		1.64864	-1.991	-2.70918	PREDICTED: UDP-glycosyltransferase 74B1 [Vitis vinifera]	na	UDP-glucuronosyl and UDP-glucosyl transferase	Tryptophan metabolism:Glucosinolate biosynthesis
VIT_00s0698g00010	equilase	ec:1.11.1.6				1.89051	PREDICTED: catalase isozyme 1-like [Vitis vinifera]	Inorganic ion transport and metabolism	Catalase	Tryptophan metabolism:Glyoxylate and dicarboxylate metabolism
VIT_04s0044g00020	equilase	ec:1.11.1.6				2.00854	PREDICTED: catalase isozyme 1-like [Vitis vinifera]	Inorganic ion transport and metabolism	Catalase	Tryptophan metabolism:Glyoxylate and dicarboxylate metabolism
VIT_19s0014g01800	1,2-dioxygenase	ec:1.13.11.5			1.71067	2.23076	PREDICTED: homogentisate 1,2-dioxygenase [Vitis vinifera]	na	na	Tyrosine metabolism:Styrene degradation
VIT_04s0210g00140	ligase	ec:6.2.1.26				1.76809	PREDICTED: putative acyl-CoA synthetase YngI-like [Vitis vinifera]	Lipid transport and metabolism	Acyl-CoA synthetase	Ubiquinone and other terpenoid-quinone biosynthesis
VIT_16s0039g02040	ligase	ec:6.2.1.12			-2.69296	-4.38112	PREDICTED: 4-coumarate--CoA ligase 2 [Vitis vinifera]	Lipid transport and metabolism	Acyl-CoA synthetase	Ubiquinone and other terpenoid-quinone biosynthesis:Phenylalanine metabolism:Phenylpropanoid biosynthesis
VIT_11s0052g01090	ligase	ec:6.2.1.12			-1.85818	-3.19555	PREDICTED: 4-coumarate--CoA ligase 1 isoform 1 [Vitis vinifera]	Lipid transport and metabolism	Acyl-CoA synthetase	Ubiquinone and other terpenoid-quinone biosynthesis:Phenylalanine metabolism:Phenylpropanoid biosynthesis
VIT_18s0075g00280	transaminase	ec:2.6.1.42			-2.04636		PREDICTED: putative invertase inhibitor-like [Vitis vinifera]	na	na	Valine, leucine and isoleucine biosynthesis:Valine, leucine and isoleucine degradation:Pantothenate and CoA biosynthesis:Glucosinolate biosynthesis
VIT_18s0001g08450	transaminase	ec:2.6.1.42				2.57714	unnamed protein product, partial [Vitis vinifera]	Amino acid transport and metabolism	Branched chain aminotransferase BCAT1, pyridoxal phosphate enzymes type IV superfamily	Valine, leucine and isoleucine biosynthesis:Valine, leucine and isoleucine degradation:Pantothenate and CoA biosynthesis:Glucosinolate biosynthesis
VIT_18s0001g08420	transaminase	ec:2.6.1.42				1.62307	PREDICTED: uncharacterized protein LOC100854160 [Vitis vinifera]	na	na	Valine, leucine and isoleucine biosynthesis:Valine, leucine and isoleucine degradation:Pantothenate and CoA biosynthesis:Glucosinolate biosynthesis
VIT_18s0001g08430	transaminase	ec:2.6.1.42				2.56641	PREDICTED: branched-chain-amino-acid aminotransferase 2,	Amino acid transport and metabolism	Branched chain aminotransferase BCAT1, pyridoxal phosphate enzymes type IV superfamily	Valine, leucine and isoleucine biosynthesis:Valine, leucine and isoleucine degradation:Pantothenate and CoA biosynthesis:Glucosinolate biosynthesis
VIT_05s0077g02080	(2-methylpropanoyl)transferase	ec:2.3.1.168			2.11208	2.73846	unnamed protein product, partial [Vitis vinifera]	Energy production and conversion	Dihydrolipoamide acetyltransferase	Valine, leucine and isoleucine degradation
VIT_07s0151g00460	carboxylase	ec:6.4.1.4			2.63323	3.74106	PREDICTED: methylcrotonoyl-CoA carboxylase subunit alpha,	na	3-Methylcrotonyl-CoA carboxylase, biotin-containing subunit/Propionyl-CoA carboxylase, alpha chain/Acetyl-CoA carboxylase, biotin carboxylase subunit	Valine, leucine and isoleucine degradation
VIT_14s0036g00810	synthase	ec:2.3.3.10				-2.08457	PREDICTED: hydroxymethylglutaryl-CoA synthase [Vitis vinifera]	Lipid transport and metabolism	Hydroxymethylglutaryl-CoA synthase	Valine, leucine and isoleucine degradation:Terpenoid backbone biosynthesis:Synthesis and degradation of ketone bodies:Butanoate metabolism
VIT_02s0025g04580	synthase	ec:2.3.3.10				-2.05497	PREDICTED: hydroxymethylglutaryl-CoA synthase [Vitis vinifera]	Lipid transport and metabolism	Hydroxymethylglutaryl-CoA synthase	Valine, leucine and isoleucine degradation:Terpenoid backbone biosynthesis:Synthesis and degradation of ketone bodies:Butanoate metabolism
VIT_17s0000g02800	synthase	ec:2.3.3.10				-1.90266	unnamed protein product, partial [Vitis vinifera]	Lipid transport and metabolism	Hydroxymethylglutaryl-CoA synthase	Valine, leucine and isoleucine degradation:Terpenoid backbone biosynthesis:Synthesis and degradation of ketone bodies:Butanoate metabolism
VIT_11s0016g02110	dehydrogenase	ec:1.5.99.12	-2.53861				PREDICTED: cytokinin dehydrogenase 3 [Vitis vinifera]	Energy production and conversion	Proteins containing the FAD binding domain	Zeatin biosynthesis
VIT_13s0158g00320	dehydrogenase	ec:1.5.99.12				1.72774	unnamed protein product, partial [Vitis vinifera]	Energy production and conversion	Proteins containing the FAD binding domain	Zeatin biosynthesis
VIT_18s0001g05990	O-beta-D-glucosyltransferase	ec:2.4.1.215				-2.83622	PREDICTED: UDP-glycosyltransferase 85A1 [Vitis vinifera]	na	UDP-glucuronosyl and UDP-glucosyl transferase	Zeatin biosynthesis:Zeatin biosynthesis
