# Supplementary material for: Shared and divergent pathways for flower abscission are triggered by gibberellic acid and carbon starvation in seedless Vitis vinifera L
Source: BMC Plant Biol. 2016 Feb 1;16:38. doi: 10.1186/s12870-016-0722-7 (PMC4736245; doi:10.1186/s12870-016-0722-7)
Supplement: Additional file 12: Table S6. — List of GO enriched categories in each pair-wise comparison. Enrichment analysis was performed using R bioconductor topGO package with Fisher's exact test and p-value ≤ 0.01. (XLSX 56 kb) [file 12870_2016_722_MOESM12_ESM.xlsx]

## Sheet: GAc5d_bp
Additional file 12. Table S6. List of GO enriched categories in each pair-wise comparison. Enrichment analysis was performed using R bioconductor topGO package with Fisher's exact test and p-value≤0.01.
Gac 5d - biological process
GO.ID	Term	Annotated	Significant	Expected	p-value
GO:0044711	single-organism biosynthetic process	1059	24	6.74	1.7e-08
GO:0006629	lipid metabolic process	702	16	4.47	6.6e-06
GO:0008610	lipid biosynthetic process	330	11	2.1	6.9e-06
GO:0009753	response to jasmonic acid	55	5	0.35	2.5e-05
GO:0016098	monoterpenoid metabolic process	13	3	0.08	6.8e-05
GO:0016099	monoterpenoid biosynthetic process	13	3	0.08	6.8e-05
GO:0034637	cellular carbohydrate biosynthetic proce...	117	6	0.74	9.7e-05
GO:1901576	organic substance biosynthetic process	2758	32	17.55	0.00017
GO:0016106	sesquiterpenoid biosynthetic process	18	3	0.11	0.00019
GO:0043693	monoterpene biosynthetic process	18	3	0.11	0.00019
GO:0009250	glucan biosynthetic process	85	5	0.54	0.0002
GO:0006011	UDP-glucose metabolic process	49	4	0.31	0.00026
GO:0043692	monoterpene metabolic process	20	3	0.13	0.00026
GO:0006714	sesquiterpenoid metabolic process	21	3	0.13	0.0003
GO:0009625	response to insect	22	3	0.14	0.00035
GO:0033692	cellular polysaccharide biosynthetic pro...	96	5	0.61	0.00035
GO:0044255	cellular lipid metabolic process	517	11	3.29	0.0004
GO:0000271	polysaccharide biosynthetic process	100	5	0.64	0.00043
GO:0009058	biosynthetic process	2899	32	18.44	0.00044
GO:0009225	nucleotide-sugar metabolic process	58	4	0.37	0.00049
GO:0030244	cellulose biosynthetic process	58	4	0.37	0.00049
GO:0030243	cellulose metabolic process	61	4	0.39	0.0006
GO:0046246	terpene biosynthetic process	27	3	0.17	0.00065
GO:0051274	beta-glucan biosynthetic process	64	4	0.41	0.00072
GO:0042214	terpene metabolic process	29	3	0.18	0.0008
GO:0051273	beta-glucan metabolic process	66	4	0.42	0.00081
GO:0055114	oxidation-reduction process	1636	21	10.41	0.001
GO:0044249	cellular biosynthetic process	2641	29	16.8	0.00106
GO:0000103	sulfate assimilation	8	2	0.05	0.00109
GO:0010025	wax biosynthetic process	8	2	0.05	0.00109
GO:0010166	wax metabolic process	8	2	0.05	0.00109
GO:0009611	response to wounding	74	4	0.47	0.00124
GO:0022900	electron transport chain	94	4	0.6	0.00299
GO:0016051	carbohydrate biosynthetic process	227	6	1.44	0.00318
GO:0006631	fatty acid metabolic process	160	5	1.02	0.00348
GO:0072330	monocarboxylic acid biosynthetic process	168	5	1.07	0.00428
GO:0044710	single-organism metabolic process	4619	41	29.39	0.00459
GO:0006164	purine nucleotide biosynthetic process	106	4	0.67	0.0046
GO:0009117	nucleotide metabolic process	604	10	3.84	0.00474
GO:0006753	nucleoside phosphate metabolic process	611	10	3.89	0.00513
GO:0016114	terpenoid biosynthetic process	110	4	0.7	0.00525
GO:0055086	nucleobase-containing small molecule met...	720	11	4.58	0.00558
GO:0019379	sulfate assimilation, phosphoadenylyl su...	1	1	0.01	0.00636
GO:0019419	sulfate reduction	1	1	0.01	0.00636
GO:0005992	trehalose biosynthetic process	19	2	0.12	0.00637
GO:0072522	purine-containing compound biosynthetic ...	119	4	0.76	0.00691
GO:0005991	trehalose metabolic process	20	2	0.13	0.00705
GO:0006633	fatty acid biosynthetic process	120	4	0.76	0.00712
GO:0005984	disaccharide metabolic process	271	6	1.72	0.00747
GO:0006721	terpenoid metabolic process	123	4	0.78	0.00776
GO:0019637	organophosphate metabolic process	754	11	4.8	0.00782
GO:0006144	purine nucleobase metabolic process	124	4	0.79	0.00798
GO:1901135	carbohydrate derivative metabolic proces...	767	11	4.88	0.00884
GO:0009311	oligosaccharide metabolic process	283	6	1.8	0.00915
GO:0009165	nucleotide biosynthetic process	130	4	0.83	0.00939
GO:0044283	small molecule biosynthetic process	468	8	2.98	0.00954
GO:0042445	hormone metabolic process	69	3	0.44	0.00959

## Sheet: GAc7d_bp
Gac 7d - biological process
GO.ID	Term	Annotated	Significant	Expected	p-value
GO:0006818	hydrogen transport	135	23	0.92	1.3e-26
GO:0015992	proton transport	135	23	0.92	1.3e-26
GO:0015672	monovalent inorganic cation transport	192	23	1.3	6e-23
GO:0006119	oxidative phosphorylation	92	16	0.62	8.7e-19
GO:0022900	electron transport chain	94	16	0.64	1.3e-18
GO:0006091	generation of precursor metabolites and ...	297	22	2.02	2.3e-17
GO:0042773	ATP synthesis coupled electron transport	42	12	0.29	3.8e-17
GO:0042775	mitochondrial ATP synthesis coupled elec...	42	12	0.29	3.8e-17
GO:0046034	ATP metabolic process	267	21	1.81	4e-17
GO:0022904	respiratory electron transport chain	44	12	0.3	7.2e-17
GO:0009126	purine nucleoside monophosphate metaboli...	277	21	1.88	8.5e-17
GO:0009167	purine ribonucleoside monophosphate meta...	277	21	1.88	8.5e-17
GO:0006812	cation transport	404	24	2.74	9.7e-17
GO:0009161	ribonucleoside monophosphate metabolic p...	282	21	1.91	1.2e-16
GO:0009123	nucleoside monophosphate metabolic proce...	283	21	1.92	1.3e-16
GO:0006120	mitochondrial electron transport, NADH t...	28	10	0.19	1.4e-15
GO:0006743	ubiquinone metabolic process	36	10	0.24	2.6e-14
GO:0006744	ubiquinone biosynthetic process	36	10	0.24	2.6e-14
GO:0015985	energy coupled proton transport, down el...	38	10	0.26	4.7e-14
GO:0015986	ATP synthesis coupled proton transport	38	10	0.26	4.7e-14
GO:0042181	ketone biosynthetic process	38	10	0.26	4.7e-14
GO:1901661	quinone metabolic process	38	10	0.26	4.7e-14
GO:1901663	quinone biosynthetic process	38	10	0.26	4.7e-14
GO:0006814	sodium ion transport	39	10	0.26	6.3e-14
GO:0006811	ion transport	545	24	3.7	7.9e-14
GO:0009144	purine nucleoside triphosphate metabolic...	418	21	2.84	3.1e-13
GO:0009199	ribonucleoside triphosphate metabolic pr...	418	21	2.84	3.1e-13
GO:0009205	purine ribonucleoside triphosphate metab...	418	21	2.84	3.1e-13
GO:0009141	nucleoside triphosphate metabolic proces...	420	21	2.85	3.4e-13
GO:0042180	cellular ketone metabolic process	48	10	0.33	6.2e-13
GO:0009150	purine ribonucleotide metabolic process	437	21	2.97	7.4e-13
GO:0042278	purine nucleoside metabolic process	441	21	2.99	8.8e-13
GO:0046128	purine ribonucleoside metabolic process	441	21	2.99	8.8e-13
GO:0006163	purine nucleotide metabolic process	442	21	3	9.2e-13
GO:0009259	ribonucleotide metabolic process	442	21	3	9.2e-13
GO:0019693	ribose phosphate metabolic process	442	21	3	9.2e-13
GO:0072521	purine-containing compound metabolic pro...	553	23	3.75	9.7e-13
GO:0009119	ribonucleoside metabolic process	446	21	3.03	1.1e-12
GO:1901657	glycosyl compound metabolic process	500	22	3.39	1.1e-12
GO:0009116	nucleoside metabolic process	461	21	3.13	2.1e-12
GO:0045333	cellular respiration	105	12	0.71	4.8e-12
GO:1902600	hydrogen ion transmembrane transport	60	10	0.41	6.7e-12
GO:0015980	energy derivation by oxidation of organi...	115	12	0.78	1.4e-11
GO:0015979	photosynthesis	107	11	0.73	1.3e-10
GO:0015988	energy coupled proton transmembrane tran...	40	8	0.27	2e-10
GO:0015991	ATP hydrolysis coupled proton transport	40	8	0.27	2e-10
GO:0055086	nucleobase-containing small molecule met...	720	23	4.89	2.1e-10
GO:0006754	ATP biosynthetic process	84	10	0.57	2.1e-10
GO:0009117	nucleotide metabolic process	604	21	4.1	3.3e-10
GO:0009142	nucleoside triphosphate biosynthetic pro...	88	10	0.6	3.4e-10
GO:0009145	purine nucleoside triphosphate biosynthe...	88	10	0.6	3.4e-10
GO:0009201	ribonucleoside triphosphate biosynthetic...	88	10	0.6	3.4e-10
GO:0009206	purine ribonucleoside triphosphate biosy...	88	10	0.6	3.4e-10
GO:0006753	nucleoside phosphate metabolic process	611	21	4.15	4.1e-10
GO:0009127	purine nucleoside monophosphate biosynth...	94	10	0.64	6.6e-10
GO:0009168	purine ribonucleoside monophosphate bios...	94	10	0.64	6.6e-10
GO:1901135	carbohydrate derivative metabolic proces...	767	23	5.2	7.2e-10
GO:0044765	single-organism transport	1156	28	7.84	8e-10
GO:0009156	ribonucleoside monophosphate biosyntheti...	99	10	0.67	1.1e-09
GO:0009124	nucleoside monophosphate biosynthetic pr...	100	10	0.68	1.2e-09
GO:0098660	inorganic ion transmembrane transport	134	11	0.91	1.5e-09
GO:0098662	inorganic cation transmembrane transport	134	11	0.91	1.5e-09
GO:0009152	purine ribonucleotide biosynthetic proce...	102	10	0.69	1.5e-09
GO:0006733	oxidoreduction coenzyme metabolic proces...	104	10	0.71	1.8e-09
GO:0042451	purine nucleoside biosynthetic process	104	10	0.71	1.8e-09
GO:0046129	purine ribonucleoside biosynthetic proce...	104	10	0.71	1.8e-09
GO:0098655	cation transmembrane transport	137	11	0.93	1.8e-09
GO:0006164	purine nucleotide biosynthetic process	106	10	0.72	2.2e-09
GO:0009260	ribonucleotide biosynthetic process	106	10	0.72	2.2e-09
GO:0046390	ribose phosphate biosynthetic process	106	10	0.72	2.2e-09
GO:0009163	nucleoside biosynthetic process	109	10	0.74	2.9e-09
GO:0042455	ribonucleoside biosynthetic process	109	10	0.74	2.9e-09
GO:1901659	glycosyl compound biosynthetic process	148	11	1	4.2e-09
GO:0009108	coenzyme biosynthetic process	117	10	0.79	5.8e-09
GO:0072522	purine-containing compound biosynthetic ...	119	10	0.81	6.8e-09
GO:0034220	ion transmembrane transport	161	11	1.09	1e-08
GO:0044249	cellular biosynthetic process	2641	41	17.92	1.5e-08
GO:1901576	organic substance biosynthetic process	2758	42	18.72	1.5e-08
GO:0009165	nucleotide biosynthetic process	130	10	0.88	1.6e-08
GO:0019637	organophosphate metabolic process	754	21	5.12	1.8e-08
GO:1901293	nucleoside phosphate biosynthetic proces...	133	10	0.9	2e-08
GO:0051179	localization	1530	30	10.38	2.4e-08
GO:0051188	cofactor biosynthetic process	145	10	0.98	4.6e-08
GO:0006810	transport	1492	29	10.12	5.6e-08
GO:0051234	establishment of localization	1495	29	10.15	5.9e-08
GO:0009058	biosynthetic process	2899	42	19.67	6.9e-08
GO:0055114	oxidation-reduction process	1636	30	11.1	1.1e-07
GO:0042254	ribosome biogenesis	360	14	2.44	1.2e-07
GO:0022613	ribonucleoprotein complex biogenesis	361	14	2.45	1.2e-07
GO:0030001	metal ion transport	218	11	1.48	2.3e-07
GO:0090407	organophosphate biosynthetic process	193	10	1.31	6.7e-07
GO:1901137	carbohydrate derivative biosynthetic pro...	253	11	1.72	1e-06
GO:0006732	coenzyme metabolic process	205	10	1.39	1.2e-06
GO:0044711	single-organism biosynthetic process	1059	22	7.19	1.3e-06
GO:0044085	cellular component biogenesis	601	16	4.08	2.2e-06
GO:0006412	translation	468	14	3.18	2.7e-06
GO:0051186	cofactor metabolic process	251	10	1.7	7.1e-06
GO:0019684	photosynthesis, light reaction	45	5	0.31	1.3e-05
GO:0009772	photosynthetic electron transport in pho...	8	3	0.05	1.6e-05
GO:0044283	small molecule biosynthetic process	468	11	3.18	0.0003
GO:0006397	mRNA processing	49	4	0.33	0.00033
GO:0044237	cellular metabolic process	6143	57	41.69	0.00036
GO:0009767	photosynthetic electron transport chain	21	3	0.14	0.00037
GO:0010467	gene expression	1537	22	10.43	0.00042
GO:0071840	cellular component organization or bioge...	1136	18	7.71	0.00049
GO:0016071	mRNA metabolic process	57	4	0.39	0.00059
GO:0044710	single-organism metabolic process	4619	46	31.34	0.00067
GO:0055085	transmembrane transport	617	12	4.19	0.00087
GO:0046487	glyoxylate metabolic process	32	3	0.22	0.0013
GO:0006139	nucleobase-containing compound metabolic...	2375	28	16.12	0.00136
GO:0015977	carbon fixation	34	3	0.23	0.00155
GO:0006123	mitochondrial electron transport, cytoch...	9	2	0.06	0.00159
GO:1901566	organonitrogen compound biosynthetic pro...	497	10	3.37	0.00188
GO:0018298	protein-chromophore linkage	10	2	0.07	0.00198
GO:0008152	metabolic process	8884	71	60.29	0.00223
GO:0017004	cytochrome complex assembly	11	2	0.07	0.0024
GO:0006081	cellular aldehyde metabolic process	49	3	0.33	0.00443
GO:0006725	cellular aromatic compound metabolic pro...	2730	29	18.53	0.0055
GO:0044281	small molecule metabolic process	2502	27	16.98	0.00629
GO:0046483	heterocycle metabolic process	2664	28	18.08	0.00764
GO:0034645	cellular macromolecule biosynthetic proc...	1817	21	12.33	0.00837
GO:0009059	macromolecule biosynthetic process	1827	21	12.4	0.00891
GO:0034641	cellular nitrogen compound metabolic pro...	2708	28	18.38	0.0096

## Sheet: SH5d_bp
SH 5d - biological process
GO.ID	Term	Annotated	Significant	Expected	p-value
GO:0009765	photosynthesis, light harvesting	19	14	1.29	3.5e-13
GO:0015979	photosynthesis	107	27	7.29	1.7e-09
GO:0019684	photosynthesis, light reaction	45	16	3.07	1.8e-08
GO:0055114	oxidation-reduction process	1636	156	111.44	4e-06
GO:0009416	response to light stimulus	218	33	14.85	1.2e-05
GO:0009314	response to radiation	221	33	15.05	1.6e-05
GO:0019252	starch biosynthetic process	10	6	0.68	1.6e-05
GO:0009637	response to blue light	15	7	1.02	2.6e-05
GO:0010218	response to far red light	11	6	0.75	3.4e-05
GO:0005984	disaccharide metabolic process	271	37	18.46	3.7e-05
GO:0006091	generation of precursor metabolites and ...	297	39	20.23	5.6e-05
GO:0006950	response to stress	1357	128	92.43	5.8e-05
GO:0005985	sucrose metabolic process	257	35	17.51	6.4e-05
GO:0005982	starch metabolic process	262	35	17.85	9.4e-05
GO:0009311	oligosaccharide metabolic process	283	37	19.28	9.5e-05
GO:0006952	defense response	623	67	42.44	0.00011
GO:0044262	cellular carbohydrate metabolic process	395	47	26.91	0.00012
GO:0010114	response to red light	24	8	1.63	0.00012
GO:0009698	phenylpropanoid metabolic process	103	18	7.02	0.00018
GO:0009751	response to salicylic acid	55	12	3.75	0.00026
GO:0044723	single-organism carbohydrate metabolic p...	571	61	38.89	0.00028
GO:0006073	cellular glucan metabolic process	310	38	21.12	0.00029
GO:0044042	glucan metabolic process	310	38	21.12	0.00029
GO:0009813	flavonoid biosynthetic process	27	8	1.84	0.00031
GO:1901678	iron coordination entity transport	3	3	0.2	0.00031
GO:0044264	cellular polysaccharide metabolic proces...	319	38	21.73	0.00052
GO:0009812	flavonoid metabolic process	29	8	1.98	0.00053
GO:0009250	glucan biosynthetic process	85	15	5.79	0.00056
GO:0009072	aromatic amino acid family metabolic pro...	142	21	9.67	0.00061
GO:0005976	polysaccharide metabolic process	323	38	22	0.00066
GO:0046482	para-aminobenzoic acid metabolic process	18	6	1.23	0.00089
GO:0034637	cellular carbohydrate biosynthetic proce...	117	18	7.97	0.00091
GO:0005992	trehalose biosynthetic process	19	6	1.29	0.00123
GO:1901615	organic hydroxy compound metabolic proce...	102	16	6.95	0.00139
GO:0005991	trehalose metabolic process	20	6	1.36	0.00166
GO:0019748	secondary metabolic process	164	22	11.17	0.0017
GO:0042537	benzene-containing compound metabolic pr...	50	10	3.41	0.00172
GO:0033692	cellular polysaccharide biosynthetic pro...	96	15	6.54	0.00202
GO:0010286	heat acclimation	21	6	1.43	0.00219
GO:0009411	response to UV	29	7	1.98	0.00275
GO:0000023	maltose metabolic process	5	3	0.34	0.00284
GO:0051552	flavone metabolic process	5	3	0.34	0.00284
GO:0051553	flavone biosynthetic process	5	3	0.34	0.00284
GO:0000271	polysaccharide biosynthetic process	100	15	6.81	0.00304
GO:0005975	carbohydrate metabolic process	876	80	59.67	0.00384
GO:0006558	L-phenylalanine metabolic process	74	12	5.04	0.00402
GO:0009808	lignin metabolic process	74	12	5.04	0.00402
GO:1902221	erythrose 4-phosphate/phosphoenolpyruvat...	74	12	5.04	0.00402
GO:0046271	phenylpropanoid catabolic process	56	10	3.81	0.00413
GO:0046274	lignin catabolic process	56	10	3.81	0.00413
GO:0071705	nitrogen compound transport	124	17	8.45	0.00435
GO:0046351	disaccharide biosynthetic process	24	6	1.63	0.00456
GO:0010184	cytokinin transport	2	2	0.14	0.00463
GO:0015860	purine nucleoside transmembrane transpor...	2	2	0.14	0.00463
GO:0015886	heme transport	2	2	0.14	0.00463
GO:0051181	cofactor transport	2	2	0.14	0.00463
GO:0072530	purine-containing compound transmembrane...	2	2	0.14	0.00463
GO:1901642	nucleoside transmembrane transport	2	2	0.14	0.00463
GO:0043473	pigmentation	6	3	0.41	0.00539
GO:0043476	pigment accumulation	6	3	0.41	0.00539
GO:0043478	pigment accumulation in response to UV l...	6	3	0.41	0.00539
GO:0043479	pigment accumulation in tissues in respo...	6	3	0.41	0.00539
GO:0043480	pigment accumulation in tissues	6	3	0.41	0.00539
GO:0043481	anthocyanin accumulation in tissues in r...	6	3	0.41	0.00539
GO:0006559	L-phenylalanine catabolic process	18	5	1.23	0.00588
GO:0009074	aromatic amino acid family catabolic pro...	18	5	1.23	0.00588
GO:0043693	monoterpene biosynthetic process	18	5	1.23	0.00588
GO:1902222	erythrose 4-phosphate/phosphoenolpyruvat...	18	5	1.23	0.00588
GO:1901617	organic hydroxy compound biosynthetic pr...	50	9	3.41	0.00604
GO:0016051	carbohydrate biosynthetic process	227	26	15.46	0.0063
GO:0050896	response to stimulus	2421	193	164.9	0.00694
GO:0006544	glycine metabolic process	44	8	3	0.00886
GO:0015851	nucleobase transport	7	3	0.48	0.00895
GO:0015858	nucleoside transport	7	3	0.48	0.00895
GO:0043692	monoterpene metabolic process	20	5	1.36	0.0095
GO:0009639	response to red or far red light	63	10	4.29	0.00965

## Sheet: SH7d_bp
SH 7d- biological process
GO.ID	Term	Annotated	Significant	Expected	p-value
GO:0009765	photosynthesis, light harvesting	19	17	3.67	7.9e-11
GO:0009072	aromatic amino acid family metabolic pro...	142	59	27.41	7.4e-10
GO:0006559	L-phenylalanine catabolic process	18	15	3.48	8.4e-09
GO:0009074	aromatic amino acid family catabolic pro...	18	15	3.48	8.4e-09
GO:1902222	erythrose 4-phosphate/phosphoenolpyruvat...	18	15	3.48	8.4e-09
GO:0042537	benzene-containing compound metabolic pr...	50	28	9.65	8.8e-09
GO:0009800	cinnamic acid biosynthetic process	11	11	2.12	1.4e-08
GO:0009803	cinnamic acid metabolic process	11	11	2.12	1.4e-08
GO:0015979	photosynthesis	107	45	20.66	4.9e-08
GO:0005975	carbohydrate metabolic process	876	230	169.12	1.1e-07
GO:0009698	phenylpropanoid metabolic process	103	43	19.89	1.2e-07
GO:0019684	photosynthesis, light reaction	45	23	8.69	1.7e-06
GO:0009628	response to abiotic stimulus	625	167	120.66	2.1e-06
GO:0044262	cellular carbohydrate metabolic process	395	113	76.26	3.6e-06
GO:0019748	secondary metabolic process	164	56	31.66	4.6e-06
GO:0044282	small molecule catabolic process	98	38	18.92	5.7e-06
GO:0006570	tyrosine metabolic process	102	39	19.69	6.4e-06
GO:0006558	L-phenylalanine metabolic process	74	31	14.29	6.4e-06
GO:1902221	erythrose 4-phosphate/phosphoenolpyruvat...	74	31	14.29	6.4e-06
GO:0032787	monocarboxylic acid metabolic process	382	108	73.75	1.1e-05
GO:0009821	alkaloid biosynthetic process	26	15	5.02	1.6e-05
GO:0016054	organic acid catabolic process	92	35	17.76	2.1e-05
GO:0046395	carboxylic acid catabolic process	92	35	17.76	2.1e-05
GO:0072330	monocarboxylic acid biosynthetic process	168	55	32.43	2.3e-05
GO:0006073	cellular glucan metabolic process	310	89	59.85	3.3e-05
GO:0044042	glucan metabolic process	310	89	59.85	3.3e-05
GO:0006334	nucleosome assembly	63	26	12.16	4.8e-05
GO:0031497	chromatin assembly	63	26	12.16	4.8e-05
GO:0034728	nucleosome organization	63	26	12.16	4.8e-05
GO:0065004	protein-DNA complex assembly	63	26	12.16	4.8e-05
GO:0071824	protein-DNA complex subunit organization	63	26	12.16	4.8e-05
GO:0006323	DNA packaging	67	27	12.94	5.7e-05
GO:0045229	external encapsulating structure organiz...	204	62	39.38	8.7e-05
GO:0005976	polysaccharide metabolic process	323	90	62.36	0.0001
GO:0044264	cellular polysaccharide metabolic proces...	319	89	61.59	0.0001
GO:0071555	cell wall organization	193	59	37.26	0.00011
GO:0009416	response to light stimulus	218	65	42.09	0.00011
GO:0009063	cellular amino acid catabolic process	73	28	14.09	0.00012
GO:1901606	alpha-amino acid catabolic process	73	28	14.09	0.00012
GO:0006333	chromatin assembly or disassembly	66	26	12.74	0.00012
GO:0009820	alkaloid metabolic process	33	16	6.37	0.00014
GO:0009314	response to radiation	221	65	42.67	0.00017
GO:0010218	response to far red light	11	8	2.12	0.00018
GO:1901615	organic hydroxy compound metabolic proce...	102	35	19.69	0.00024
GO:0009311	oligosaccharide metabolic process	283	79	54.64	0.00024
GO:0009808	lignin metabolic process	74	27	14.29	0.0004
GO:0005985	sucrose metabolic process	257	72	49.62	0.0004
GO:0042221	response to chemical	825	197	159.28	0.00044
GO:0005982	starch metabolic process	262	73	50.58	0.00044
GO:0005984	disaccharide metabolic process	271	75	52.32	0.00046
GO:0009699	phenylpropanoid biosynthetic process	53	21	10.23	0.00048
GO:0009637	response to blue light	15	9	2.9	0.00059
GO:0055114	oxidation-reduction process	1636	365	315.85	0.0006
GO:0046482	para-aminobenzoic acid metabolic process	18	10	3.48	0.00067
GO:0010114	response to red light	24	12	4.63	0.00069
GO:0010035	response to inorganic substance	314	84	60.62	0.00069
GO:0071554	cell wall organization or biogenesis	289	78	55.79	0.0008
GO:0051276	chromosome organization	128	40	24.71	0.00081
GO:0006261	DNA-dependent DNA replication	16	9	3.09	0.00112
GO:0042545	cell wall modification	71	25	13.71	0.00117
GO:0071103	DNA conformation change	83	28	16.02	0.00131
GO:0044723	single-organism carbohydrate metabolic p...	571	139	110.24	0.00136
GO:0006564	L-serine biosynthetic process	4	4	0.77	0.00139
GO:0010143	cutin biosynthetic process	4	4	0.77	0.00139
GO:0044550	secondary metabolite biosynthetic proces...	103	33	19.89	0.0014
GO:0006563	L-serine metabolic process	50	19	9.65	0.0016
GO:0009744	response to sucrose	17	9	3.28	0.00198
GO:0034285	response to disaccharide	17	9	3.28	0.00198
GO:1901700	response to oxygen-containing compound	443	110	85.53	0.00209
GO:0006544	glycine metabolic process	44	17	8.49	0.00225
GO:0009751	response to salicylic acid	55	20	10.62	0.00227
GO:0044699	single-organism process	6734	1360	1300.07	0.0025
GO:0006950	response to stress	1357	301	261.98	0.00273
GO:0009617	response to bacterium	95	30	18.34	0.00288
GO:0046271	phenylpropanoid catabolic process	56	20	10.81	0.0029
GO:0046274	lignin catabolic process	56	20	10.81	0.0029
GO:0000302	response to reactive oxygen species	60	21	11.58	0.00305
GO:0006829	zinc ion transport	12	7	2.32	0.00314
GO:0071577	zinc ion transmembrane transport	12	7	2.32	0.00314
GO:0009070	serine family amino acid biosynthetic pr...	15	8	2.9	0.00334
GO:0006855	drug transmembrane transport	54	19	10.43	0.00442
GO:0015893	drug transport	54	19	10.43	0.00442
GO:0042493	response to drug	54	19	10.43	0.00442
GO:0044710	single-organism metabolic process	4619	947	891.75	0.00451
GO:0006629	lipid metabolic process	702	163	135.53	0.00452
GO:0000079	regulation of cyclin-dependent protein s...	22	10	4.25	0.00468
GO:0071900	regulation of protein serine/threonine k...	22	10	4.25	0.00468
GO:0006576	cellular biogenic amine metabolic proces...	90	28	17.38	0.00493
GO:0009415	response to water	82	26	15.83	0.00499
GO:0009411	response to UV	29	12	5.6	0.00511
GO:0006325	chromatin organization	115	34	22.2	0.00516
GO:0009851	auxin biosynthetic process	10	6	1.93	0.00528
GO:0019252	starch biosynthetic process	10	6	1.93	0.00528
GO:0009900	dehiscence	5	4	0.97	0.00586
GO:0009743	response to carbohydrate	26	11	5.02	0.00595
GO:0006012	galactose metabolic process	44	16	8.49	0.00603
GO:0042542	response to hydrogen peroxide	37	14	7.14	0.00667
GO:0009414	response to water deprivation	80	25	15.44	0.00716
GO:0009838	abscission	3	3	0.58	0.00719
GO:0009901	anther dehiscence	3	3	0.58	0.00719
GO:0010227	floral organ abscission	3	3	0.58	0.00719
GO:0006568	tryptophan metabolic process	68	22	13.13	0.00722
GO:0006586	indolalkylamine metabolic process	68	22	13.13	0.00722
GO:0016043	cellular component organization	692	159	133.6	0.00755
GO:0010043	response to zinc ion	20	9	3.86	0.00783
GO:0098542	defense response to other organism	127	36	24.52	0.00849
GO:0006952	defense response	623	144	120.28	0.00866
GO:0006066	alcohol metabolic process	69	22	13.32	0.00871
GO:0006270	DNA replication initiation	8	5	1.54	0.00888
GO:0010951	negative regulation of endopeptidase act...	8	5	1.54	0.00888
GO:0052548	regulation of endopeptidase activity	8	5	1.54	0.00888
GO:0009886	post-embryonic morphogenesis	31	12	5.98	0.00952
GO:0050790	regulation of catalytic activity	234	60	45.18	0.00992

## Sheet: GAc5d_mf
GAc 5d - Molecular function
GO.ID	Term	Annotated	Significant	Expected	p-value
GO:0009975	cyclase activity	15	4	0.09	1.8e-06
GO:0005506	iron ion binding	116	7	0.72	7.2e-06
GO:0004604	phosphoadenylyl-sulfate reductase (thior...	2	2	0.01	3.8e-05
GO:0009973	adenylyl-sulfate reductase activity	2	2	0.01	3.8e-05
GO:0010334	sesquiterpene synthase activity	13	3	0.08	6.2e-05
GO:0034002	(R)-limonene synthase activity	13	3	0.08	6.2e-05
GO:0034768	(E)-beta-ocimene synthase activity	13	3	0.08	6.2e-05
GO:0050550	pinene synthase activity	13	3	0.08	6.2e-05
GO:0050551	myrcene synthase activity	13	3	0.08	6.2e-05
GO:0050552	(4S)-limonene synthase activity	13	3	0.08	6.2e-05
GO:0052578	alpha-farnesene synthase activity	13	3	0.08	6.2e-05
GO:0080015	sabinene synthase activity	13	3	0.08	6.2e-05
GO:0016759	cellulose synthase activity	51	4	0.32	0.00027
GO:0016760	cellulose synthase (UDP-forming) activit...	51	4	0.32	0.00027
GO:0016814	hydrolase activity, acting on carbon-nit...	10	2	0.06	0.00165
GO:0016838	carbon-oxygen lyase activity, acting on ...	88	4	0.54	0.00213
GO:0016671	oxidoreductase activity, acting on a sul...	12	2	0.07	0.00239
GO:0016491	oxidoreductase activity	1575	19	9.74	0.00287
GO:0000287	magnesium ion binding	161	5	1	0.00318
GO:0035251	UDP-glucosyltransferase activity	167	5	1.03	0.00372
GO:0046527	glucosyltransferase activity	169	5	1.05	0.00391
GO:0003899	DNA-directed RNA polymerase activity	54	3	0.33	0.0045
GO:0034062	RNA polymerase activity	58	3	0.36	0.0055
GO:0003937	IMP cyclohydrolase activity	1	1	0.01	0.00618
GO:0004643	phosphoribosylaminoimidazolecarboxamide ...	1	1	0.01	0.00618
GO:0008395	steroid hydroxylase activity	1	1	0.01	0.00618
GO:0016779	nucleotidyltransferase activity	295	6	1.82	0.00979

## Sheet: GAc7d_mf
GAc 7d - Molecular function
GO.ID	Term	Annotated	Significant	Expected	p-value
GO:0016651	oxidoreductase activity, acting on NAD(P...	74	16	0.48	8.9e-21
GO:0048038	quinone binding	28	12	0.18	5.9e-20
GO:0016655	oxidoreductase activity, acting on NAD(P...	34	11	0.22	9.7e-17
GO:0019843	rRNA binding	37	11	0.24	2.8e-16
GO:0008137	NADH dehydrogenase (ubiquinone) activity	28	10	0.18	8.1e-16
GO:0050136	NADH dehydrogenase (quinone) activity	28	10	0.18	8.1e-16
GO:0003954	NADH dehydrogenase activity	29	10	0.19	1.2e-15
GO:0015078	hydrogen ion transmembrane transporter a...	110	13	0.71	1.9e-13
GO:0015077	monovalent inorganic cation transmembran...	161	13	1.03	2.6e-11
GO:0022890	inorganic cation transmembrane transport...	224	14	1.44	1.3e-10
GO:0008324	cation transmembrane transporter activit...	261	14	1.68	9.9e-10
GO:0003735	structural constituent of ribosome	308	14	1.98	8.4e-09
GO:0005198	structural molecule activity	389	14	2.5	1.6e-07
GO:0015075	ion transmembrane transporter activity	404	14	2.59	2.5e-07
GO:0046933	proton-transporting ATP synthase activit...	23	5	0.15	3e-07
GO:0046961	proton-transporting ATPase activity, rot...	25	5	0.16	4.6e-07
GO:0044769	ATPase activity, coupled to transmembran...	27	5	0.17	7e-07
GO:0016984	ribulose-bisphosphate carboxylase activi...	4	3	0.03	1e-06
GO:0051287	NAD binding	56	6	0.36	1.5e-06
GO:0036442	hydrogen-exporting ATPase activity	32	5	0.21	1.7e-06
GO:0022891	substrate-specific transmembrane transpo...	491	14	3.15	2.5e-06
GO:0016491	oxidoreductase activity	1575	26	10.11	3.1e-06
GO:0022892	substrate-specific transporter activity	539	14	3.46	7.5e-06
GO:0003723	RNA binding	619	15	3.97	7.8e-06
GO:0045156	electron transporter, transferring elect...	7	3	0.04	8.8e-06
GO:0022857	transmembrane transporter activity	626	14	4.02	4e-05
GO:0019829	cation-transporting ATPase activity	60	5	0.39	4e-05
GO:0048037	cofactor binding	491	12	3.15	6.5e-05
GO:0042625	ATPase activity, coupled to transmembran...	92	5	0.59	0.00031
GO:0005215	transporter activity	796	14	5.11	0.0005
GO:0016820	hydrolase activity, acting on acid anhyd...	162	6	1.04	0.0006
GO:0016168	chlorophyll binding	8	2	0.05	0.00111
GO:0004129	cytochrome-c oxidase activity	9	2	0.06	0.00142
GO:0015002	heme-copper terminal oxidase activity	9	2	0.06	0.00142
GO:0016675	oxidoreductase activity, acting on a hem...	9	2	0.06	0.00142
GO:0016676	oxidoreductase activity, acting on a hem...	9	2	0.06	0.00142
GO:0042626	ATPase activity, coupled to transmembran...	150	5	0.96	0.00276
GO:0043492	ATPase activity, coupled to movement of ...	151	5	0.97	0.00284
GO:0008553	hydrogen-exporting ATPase activity, phos...	14	2	0.09	0.00352
GO:0016831	carboxy-lyase activity	50	3	0.32	0.00402
GO:0003899	DNA-directed RNA polymerase activity	54	3	0.35	0.005
GO:0015405	P-P-bond-hydrolysis-driven transmembrane...	174	5	1.12	0.00519
GO:0015399	primary active transmembrane transporter...	176	5	1.13	0.00544
GO:0034062	RNA polymerase activity	58	3	0.37	0.0061
GO:0051539	4 iron, 4 sulfur cluster binding	19	2	0.12	0.00648
GO:0016830	carbon-carbon lyase activity	66	3	0.42	0.00873

## Sheet: SH5d_mf
SH 5d - Molecular function
GO.ID	Term	Annotated	Significant	Expected	p-value
GO:0009055	electron carrier activity	490	72	31.68	3.1e-11
GO:0016705	oxidoreductase activity, acting on paire...	538	70	34.79	1.2e-08
GO:0046906	tetrapyrrole binding	448	59	28.97	1.2e-07
GO:0016491	oxidoreductase activity	1575	152	101.84	1.3e-07
GO:0004497	monooxygenase activity	344	49	22.24	1.3e-07
GO:0020037	heme binding	440	57	28.45	3.4e-07
GO:0035251	UDP-glucosyltransferase activity	167	29	10.8	9.2e-07
GO:0046527	glucosyltransferase activity	169	29	10.93	1.2e-06
GO:0043531	ADP binding	431	53	27.87	4.3e-06
GO:0034007	S-linalool synthase activity	4	4	0.26	1.7e-05
GO:0016758	transferase activity, transferring hexos...	443	52	28.65	2e-05
GO:0008194	UDP-glycosyltransferase activity	218	30	14.1	6.9e-05
GO:0019843	rRNA binding	37	10	2.39	8.5e-05
GO:0016757	transferase activity, transferring glyco...	516	55	33.37	0.00016
GO:0004372	glycine hydroxymethyltransferase activit...	10	5	0.65	0.00021
GO:0080018	anthocyanin 5-O-glucosyltransferase acti...	16	6	1.03	0.00033
GO:0019203	carbohydrate phosphatase activity	7	4	0.45	0.00052
GO:0080002	UDP-glucose:4-aminobenzoate acylglucosyl...	18	6	1.16	0.00068
GO:0051537	2 iron, 2 sulfur cluster binding	19	6	1.23	0.00094
GO:0003825	alpha,alpha-trehalose-phosphate synthase...	4	3	0.26	0.00103
GO:0016810	hydrolase activity, acting on carbon-nit...	50	10	3.23	0.00117
GO:0003824	catalytic activity	7715	540	498.87	0.00131
GO:0016742	hydroxymethyl-, formyl- and related tran...	14	5	0.91	0.00137
GO:0052716	hydroquinone:oxygen oxidoreductase activ...	52	10	3.36	0.0016
GO:0016679	oxidoreductase activity, acting on diphe...	71	12	4.59	0.00184
GO:0016682	oxidoreductase activity, acting on diphe...	63	11	4.07	0.00215
GO:0004805	trehalose-phosphatase activity	5	3	0.32	0.00244
GO:0016651	oxidoreductase activity, acting on NAD(P...	74	12	4.79	0.00264
GO:0005544	calcium-dependent phospholipid binding	17	5	1.1	0.00359
GO:0004144	diacylglycerol O-acyltransferase activit...	11	4	0.71	0.00397
GO:0051213	dioxygenase activity	185	22	11.96	0.0041
GO:0004604	phosphoadenylyl-sulfate reductase (thior...	2	2	0.13	0.00418
GO:0009973	adenylyl-sulfate reductase activity	2	2	0.13	0.00418
GO:0010327	acetyl CoA:(Z)-3-hexen-1-ol acetyltransf...	2	2	0.13	0.00418
GO:0015232	heme transporter activity	2	2	0.13	0.00418
GO:0016210	naringenin-chalcone synthase activity	2	2	0.13	0.00418
GO:0045430	chalcone isomerase activity	2	2	0.13	0.00418
GO:0051184	cofactor transporter activity	2	2	0.13	0.00418
GO:0008447	L-ascorbate oxidase activity	6	3	0.39	0.00465
GO:0016671	oxidoreductase activity, acting on a sul...	12	4	0.78	0.00565
GO:0015238	drug transmembrane transporter activity	53	9	3.43	0.00641
GO:0090484	drug transporter activity	53	9	3.43	0.00641
GO:0016706	oxidoreductase activity, acting on paire...	148	18	9.57	0.00709
GO:0004867	serine-type endopeptidase inhibitor acti...	7	3	0.45	0.00774
GO:0048038	quinone binding	28	6	1.81	0.00792
GO:0016830	carbon-carbon lyase activity	66	10	4.27	0.00943

## Sheet: SH7d_mf
SH 7d - Molecular function
GO.ID	Term	Annotated	Significant	Expected	p-value
GO:0045548	phenylalanine ammonia-lyase activity	17	15	3.15	9.5e-10
GO:0016841	ammonia-lyase activity	21	15	3.9	1.8e-07
GO:0004553	hydrolase activity, hydrolyzing O-glycos...	370	108	68.65	3e-07
GO:0016758	transferase activity, transferring hexos...	443	122	82.19	1.6e-06
GO:0016798	hydrolase activity, acting on glycosyl b...	384	108	71.24	2.2e-06
GO:0003824	catalytic activity	7715	1528	1431.39	3.5e-06
GO:0009055	electron carrier activity	490	131	90.91	3.5e-06
GO:0016682	oxidoreductase activity, acting on diphe...	63	27	11.69	7.1e-06
GO:0016757	transferase activity, transferring glyco...	516	133	95.74	2.2e-05
GO:0016679	oxidoreductase activity, acting on diphe...	71	28	13.17	3.1e-05
GO:0005507	copper ion binding	186	57	34.51	4.2e-05
GO:0004097	catechol oxidase activity	8	7	1.48	5e-05
GO:0016597	amino acid binding	35	17	6.49	5.2e-05
GO:0035251	UDP-glucosyltransferase activity	167	52	30.98	5.6e-05
GO:0016840	carbon-nitrogen lyase activity	45	20	8.35	5.7e-05
GO:0046527	glucosyltransferase activity	169	52	31.36	7.9e-05
GO:0016491	oxidoreductase activity	1575	347	292.21	0.00011
GO:0080002	UDP-glucose:4-aminobenzoate acylglucosyl...	18	10	3.34	0.00048
GO:0031406	carboxylic acid binding	48	19	8.91	0.00054
GO:0043177	organic acid binding	48	19	8.91	0.00054
GO:0004857	enzyme inhibitor activity	82	28	15.21	0.00055
GO:0015238	drug transmembrane transporter activity	53	20	9.83	0.00081
GO:0090484	drug transporter activity	53	20	9.83	0.00081
GO:0080018	anthocyanin 5-O-glucosyltransferase acti...	16	9	2.97	0.00083
GO:0046906	tetrapyrrole binding	448	109	83.12	0.00115
GO:0005385	zinc ion transmembrane transporter activ...	11	7	2.04	0.00123
GO:0019901	protein kinase binding	23	11	4.27	0.00131
GO:0004497	monooxygenase activity	344	86	63.82	0.0016
GO:0016747	transferase activity, transferring acyl ...	266	69	49.35	0.00164
GO:0052716	hydroquinone:oxygen oxidoreductase activ...	52	19	9.65	0.00169
GO:0072341	modified amino acid binding	9	6	1.67	0.00203
GO:0020037	heme binding	440	105	81.63	0.00274
GO:0016705	oxidoreductase activity, acting on paire...	538	125	99.82	0.00316
GO:0016405	CoA-ligase activity	7	5	1.3	0.00329
GO:0016878	acid-thiol ligase activity	7	5	1.3	0.00329
GO:0016746	transferase activity, transferring acyl ...	306	76	56.77	0.00346
GO:0030599	pectinesterase activity	71	23	13.17	0.00361
GO:0016829	lyase activity	289	72	53.62	0.00401
GO:0004372	glycine hydroxymethyltransferase activit...	10	6	1.86	0.00429
GO:0016877	ligase activity, forming carbon-sulfur b...	10	6	1.86	0.00429
GO:0019900	kinase binding	26	11	4.82	0.00434
GO:0008194	UDP-glycosyltransferase activity	218	56	40.45	0.0053
GO:0008812	choline dehydrogenase activity	3	3	0.56	0.00638
GO:0031177	phosphopantetheine binding	3	3	0.56	0.00638
GO:0010294	abscisic acid glucosyltransferase activi...	42	15	7.79	0.0064
GO:0050350	trihydroxystilbene synthase activity	8	5	1.48	0.00744
GO:0016742	hydroxymethyl-, formyl- and related tran...	14	7	2.6	0.00758

## Sheet: GAc5d_cc
GAc 5d - Cellular component
GO.ID	Term	Annotated	Significant	Expected	p-value
GO:0009570	chloroplast stroma	202	6	1.47	0.0033
GO:0009532	plastid stroma	208	6	1.52	0.0038
GO:0042720	mitochondrial inner membrane peptidase c...	1	1	0.01	0.0073

## Sheet: GAc7d_cc
GAc 7d- Cellular component
GO.ID	Term	Annotated	Significant	Expected	p-value
GO:0044444	cytoplasmic part	2438	74	29.04	3.8e-24
GO:0009507	chloroplast	876	47	10.44	1e-21
GO:0009536	plastid	946	48	11.27	3.2e-21
GO:0043231	intracellular membrane-bounded organelle	2832	74	33.74	1.1e-19
GO:0005737	cytoplasm	2834	74	33.76	1.2e-19
GO:0043227	membrane-bounded organelle	2835	74	33.77	1.2e-19
GO:0005739	mitochondrion	429	32	5.11	3.6e-18
GO:0043229	intracellular organelle	3279	75	39.06	2.5e-16
GO:0043226	organelle	3282	75	39.1	2.6e-16
GO:0009535	chloroplast thylakoid membrane	132	18	1.57	8.4e-15
GO:0055035	plastid thylakoid membrane	132	18	1.57	8.4e-15
GO:0009534	chloroplast thylakoid	143	18	1.7	3.6e-14
GO:0031976	plastid thylakoid	143	18	1.7	3.6e-14
GO:0031984	organelle subcompartment	144	18	1.72	4e-14
GO:0044446	intracellular organelle part	1312	46	15.63	1.1e-13
GO:0044422	organelle part	1313	46	15.64	1.1e-13
GO:0042651	thylakoid membrane	154	18	1.83	1.3e-13
GO:0044434	chloroplast part	407	26	4.85	4.7e-13
GO:0034357	photosynthetic membrane	168	18	2	6.1e-13
GO:0044435	plastid part	416	26	4.96	7.8e-13
GO:0044436	thylakoid part	176	18	2.1	1.4e-12
GO:0009579	thylakoid	205	19	2.44	1.8e-12
GO:0045259	proton-transporting ATP synthase complex	34	10	0.41	3.5e-12
GO:0044424	intracellular part	4307	77	51.31	3.8e-10
GO:0016469	proton-transporting two-sector ATPase co...	65	10	0.77	3.5e-09
GO:0015935	small ribosomal subunit	41	8	0.49	2e-08
GO:0005622	intracellular	4808	77	57.28	4.3e-07
GO:0044391	ribosomal subunit	108	10	1.29	5e-07
GO:0000314	organellar small ribosomal subunit	3	3	0.04	1.6e-06
GO:0005763	mitochondrial small ribosomal subunit	3	3	0.04	1.6e-06
GO:0045263	proton-transporting ATP synthase complex...	11	4	0.13	5.8e-06
GO:0005761	mitochondrial ribosome	4	3	0.05	6.5e-06
GO:0044429	mitochondrial part	122	9	1.45	1.3e-05
GO:0000313	organellar ribosome	5	3	0.06	1.6e-05
GO:0045261	proton-transporting ATP synthase complex...	15	4	0.18	2.3e-05
GO:0009521	photosystem	51	6	0.61	2.8e-05
GO:0009573	chloroplast ribulose bisphosphate carbox...	6	3	0.07	3.2e-05
GO:0048492	ribulose bisphosphate carboxylase comple...	6	3	0.07	3.2e-05
GO:0033178	proton-transporting two-sector ATPase co...	26	4	0.31	0.00023
GO:0032991	macromolecular complex	1771	36	21.1	0.00028
GO:0044425	membrane part	1563	33	18.62	0.00029
GO:0033177	proton-transporting two-sector ATPase co...	29	4	0.35	0.00036
GO:0005840	ribosome	419	14	4.99	0.00038
GO:0005759	mitochondrial matrix	14	3	0.17	0.00054
GO:0019866	organelle inner membrane	87	6	1.04	0.00056
GO:0031966	mitochondrial membrane	95	6	1.13	0.00089
GO:0030529	ribonucleoprotein complex	466	14	5.55	0.0011
GO:0005623	cell	5510	77	65.64	0.00112
GO:0044464	cell part	5510	77	65.64	0.00112
GO:0009522	photosystem I	18	3	0.21	0.00117
GO:0030076	light-harvesting complex	5	2	0.06	0.00137
GO:0005740	mitochondrial envelope	107	6	1.27	0.00166
GO:0031969	chloroplast membrane	22	3	0.26	0.00213
GO:0016021	integral component of membrane	1329	27	15.83	0.00241
GO:0042170	plastid membrane	23	3	0.27	0.00243
GO:0045277	respiratory chain complex IV	7	2	0.08	0.00283
GO:0031090	organelle membrane	305	10	3.63	0.0032
GO:0031224	intrinsic component of membrane	1366	27	16.27	0.00361
GO:0009523	photosystem II	32	3	0.38	0.00631
GO:0009528	plastid inner membrane	12	2	0.14	0.00857
GO:0009706	chloroplast inner membrane	12	2	0.14	0.00857

[truncated: 3 more sheets: SH5d_cc, SH7d_cc, Sheet1]
